# Supplementary material for: Water Limitation Causes Early-Stage Metabolic Perturbation in the Interaction of Soybean and Asian Soybean Rust
Source: J Agric Food Chem. 2026 Jan 23;74(4):4045–58. doi: 10.1021/acs.jafc.5c07944 (PMC12879939; doi:10.1021/acs.jafc.5c07944)
Supplement: Supplementary file 1 [file jf5c07944_si_001.xlsx]

## Sheet: Suppl. T2
Peak_ID	mode	mz	0 hai					12 hai								24 hai
			C		WL		C		IN		WL		INWL		C		IN		WL		INWL
			AVG Intensity	RSD %	AVG Intensity	RSD %	AVG Intensity	RSD %	AVG Intensity	RSD %	AVG Intensity	RSD %	AVG Intensity	RSD %	AVG Intensity	RSD %	AVG Intensity	RSD %	AVG Intensity	RSD %	AVG Intensity	RSD %
PN_0001	negative	100.945	1564535.8000	14.2320	2094633.5000	12.6814	2453544.4000	24.0606	2357182.8000	36.0417	2924635.4000	18.4426	2285238.4000	22.6498	2179636.8000	18.0721	3369826.4000	28.1951	3498994.0000	21.6282	2582558.0000	19.3555
PN_0002	negative	101.023	9806224.6000	19.4430	24840728.4000	14.6924	8614877.2000	14.6516	8839592.8000	13.3602	18318490.0000	14.9047	14161844.8000	22.0592	5277248.0000	29.7046	4607278.2000	8.8071	9282423.6000	17.1760	8288450.2000	26.1626
PN_0003	negative	101.023	4069247.0000	16.3448	8379063.0000	13.3975	3304192.0000	7.1328	3206062.7500	8.0179	6582141.0000	16.4994	4721545.6667	8.2055	2244837.0000	22.6423	1793598.0000	4.2813	3270811.2500	23.7297	2669631.7500	9.1288
PN_0004	negative	102.055	2327590.6000	21.9754	3495726.2000	9.8396	2778549.4000	11.7931	3347191.6000	6.7425	3204558.8000	21.3076	3163130.8000	15.5319	3479788.6000	13.9167	3590808.6000	14.5019	3379377.8000	8.6734	3330703.8000	8.7593
PN_0005	negative	102.975	1603361.6000	49.9870	1687157.7500	32.9184	5213186.8000	157.4705	1651128.2500	46.7955	1707257.2500	98.7283	1934424.7500	26.6285	7392597.3333	64.4898	2618893.6000	49.2683	2726468.0000	88.9542	1943211.8000	84.3283
PN_0006	negative	103.002	619263134.4000	17.9066	550570261.2000	16.6719	696675048.0000	16.5400	582080998.0000	12.2167	624864242.2000	3.2747	707251770.2000	12.2746	707016311.2000	22.4686	592673297.6000	11.5058	748864713.0000	26.1367	570370150.8000	8.8228
PN_0007	negative	103.029	2015285.0000	61.6015	1154382.7500	113.0671	7381030.6667	66.3467	2354843.2000	38.0051	6443278.5000	81.9668	2296998.6000	68.5712	3059172.6000	46.9302	2656269.2000	69.1938	1898381.0000	88.8373	1584931.0000	32.7946
PN_0008	negative	105.018	16742130.0000	11.9163	27022998.4000	16.0639	18349198.8000	32.7406	15068003.6000	18.3496	24680364.8000	22.2613	22013219.4000	17.3292	8336472.2000	16.8182	11943576.2000	13.0584	18590626.4000	22.5452	20179701.4000	27.0898
PN_0009	negative	108.901	22633922.2000	48.5389	35000293.8000	16.3263	22474655.4000	43.6611	32756194.0000	37.2136	30754322.8000	37.6001	25780099.0000	22.3315	26514357.4000	62.4395	38491154.8000	28.8050	18870247.8000	21.7301	31046102.8000	21.5370
PN_0010	negative	110.898	17214690.6000	48.3872	26793601.6000	16.9986	17233213.8000	43.2015	24870282.4000	38.2146	23473934.8000	36.3542	19630762.0000	22.1751	19987228.6000	63.1884	29703800.2000	29.2682	14193983.8000	22.3680	23741972.4000	21.2037
PN_0011	negative	110.925	1636172.0000	#DIV/0!	6019288.2000	56.6536	6121814.5000	56.1032	3515722.0000	79.6159	5545581.2500	38.0716	4100698.8000	33.9136	3227971.3333	48.1853	3374682.0000	61.0218	5219152.8000	58.9613	5087986.2500	11.8681
PN_0012	negative	111.007	57274954.2000	18.8409	85269991.8000	14.5371	72433488.8000	14.2714	68232594.8000	19.8338	85876111.2000	13.4809	81745817.6000	11.6092	62645148.2000	25.6828	66588174.4000	14.9954	86559995.2000	19.4763	79723410.4000	6.9516
PN_0013	negative	111.007	32470076.6000	21.4298	46293605.0000	15.8277	39883001.0000	13.2354	41103612.2000	20.3027	44974880.8000	16.1955	43503572.4000	15.1428	33494906.6000	23.0151	35229392.2000	12.8894	45651436.6000	16.1844	41910949.4000	10.6413
PN_0014	negative	111.007	2779312.4000	24.3979	4338787.2000	22.4538	3552020.0000	32.4244	3841566.6000	21.7850	4645629.0000	21.1551	4632451.4000	20.0880	3162566.6000	34.6933	3539021.2000	12.3483	4884514.4000	18.5195	4601982.4000	24.8745
PN_0015	negative	112.895	3727378.2500	32.5985	4972878.2000	22.1568	3885874.5000	46.2156	4667938.0000	49.5688	4652465.8000	44.1910	3505171.8000	31.3888	5303270.6667	57.8753	5906759.6000	33.3124	2250633.0000	40.1676	4473996.2000	23.5493
PN_0016	negative	112.922	1998938.0000	#DIV/0!	6795630.8000	54.5703	7154456.0000	54.0946	5403245.5000	49.8483	6177587.0000	37.0724	4728585.2000	33.8204	3820881.0000	46.1247	4756420.3333	52.3471	5929002.4000	56.9412	5831333.2500	14.9982
PN_0017	negative	112.984	4869177.2000	16.5647	5774824.8000	8.8395	5510278.8000	14.0843	4394066.8000	4.8711	6063417.8000	17.4174	5627199.8000	28.4079	4377964.4000	31.0355	5551005.6000	22.2786	5718162.2000	27.7637	5691659.4000	16.5864
PN_0018	negative	115.002	42360206.4000	5.4843	51312516.8000	7.7213	22224455.2000	13.4801	22153570.2000	17.9944	23819718.0000	12.1774	24758221.6000	11.0277	16707825.6000	17.5584	13671727.6000	14.8023	20919481.6000	12.7826	19788557.2000	16.4279
PN_0019	negative	115.002	460533721.0000	34.7369	389430046.0000	42.9847	246217898.0000	96.2757	230777188.8000	152.3111	153729127.4000	61.7258	223867871.2000	73.7620	355752599.2000	58.3173	95791263.4000	119.9801	161097648.2000	53.0561	193855447.4000	64.7682
PN_0020	negative	115.002	191749593.8000	45.3796	126853104.0000	56.2872	89051293.6000	101.9725	96492014.6000	165.8472	47248340.8000	66.8727	68460682.0000	77.8529	139311608.0000	70.2161	29875931.8000	133.0306	43571914.0000	54.0553	57206479.0000	78.2695
PN_0021	negative	116.927	1590133.0000	31.5645	2050473.2000	26.1177	2177411.5000	26.3189	2149162.8000	30.2433	2988402.6000	80.2510	3316927.6000	60.4919	2134732.0000	30.9585	2524696.4000	63.0969	2644302.6000	54.7076	4253670.8000	88.3615
PN_0022	negative	116.927	5182383.8000	11.0921	4699231.0000	19.9155	3694543.2000	50.6244	3617391.5000	64.6218	2895890.0000	47.3417	3331781.0000	64.5471	4618382.6000	33.5926	2551784.2500	74.1985	3373262.0000	29.8520	3082468.2000	33.4892
PN_0023	negative	116.927	2760615.0000	49.3239	2722011.4000	33.8689	2887431.8000	25.7023	1835408.2000	47.5776	3071718.0000	15.5838	2354899.0000	20.4141	2593692.7500	17.9054	2502694.0000	28.2159	2457499.0000	28.2601	2385812.2000	37.8744
PN_0024	negative	116.927	2437133.6000	27.2726	2124157.7500	28.3261	2508482.8000	18.6619	2492482.6000	27.5712	1927353.4000	29.4465	1960680.8000	13.7638	2727139.6000	19.7998	1899253.0000	#DIV/0!	1714867.2500	32.4647	1799695.6000	20.9244
PN_0025	negative	116.927	2000889.4000	14.1536	2006805.0000	14.2870	1855693.0000	23.7628	1875976.4000	24.2353	2043181.0000	16.4831	2092843.6000	19.4770	2027249.8000	30.4780	1728983.4000	21.5082	2370698.2000	28.6794	2196552.6000	11.0867
PN_0026	negative	117.018	207136878.0000	22.9196	171148532.4000	20.3316	285302556.2000	16.3623	248629167.6000	24.2786	225677768.2000	14.6213	243493967.0000	11.4788	183705482.8000	11.5763	118169699.6000	17.0951	174600498.2000	21.8295	178119834.8000	25.4789
PN_0027	negative	118.93	20272433.0000	21.8510	26198905.6000	9.7353	20048311.0000	18.6053	23473842.6000	10.8276	23265391.6000	17.0262	21956326.2000	16.1870	19901424.6000	18.8550	22999549.6000	9.7135	19158065.6000	12.7062	22643767.2000	10.6613
PN_0028	negative	119.049	1678211.4000	23.5192	3057410.4000	12.8914	1366620.6000	22.6903	1861500.6000	20.0416	2789172.8000	10.7479	2676888.6000	35.4452	1361399.4000	27.9341	1877253.8000	16.7231	2443132.4000	18.5805	2206070.2000	19.1048
PN_0029	negative	119.049	6594725.6000	38.5722	13887307.0000	7.5221	6361372.4000	24.3780	8074906.2000	24.8276	12677993.2000	14.5774	14095567.4000	25.8155	5788749.6000	38.8058	7847526.2000	18.9575	13185589.4000	23.6964	11213317.8000	23.5550
PN_0030	negative	119.049	10455331.0000	24.1699	15614602.6000	7.1194	11309706.4000	11.3628	12736753.8000	16.3602	14587107.4000	15.1736	14898373.2000	12.7343	11826494.4000	16.4152	14529018.8000	6.2248	14811646.0000	3.7694	14330980.8000	12.6257
PN_0031	negative	119.049	1440483.6000	43.6835	2964874.8000	8.1118	1537702.6000	28.4406	2085081.0000	33.8904	2844308.6000	23.1292	3155229.6000	25.7535	1562656.4000	42.4463	2224066.6000	22.7962	3247623.4000	21.6505	2590028.4000	24.3003
PN_0032	negative	119.049	1783268.2000	47.5801	4054480.0000	4.2577	1874974.8000	34.0315	2551760.4000	31.7804	3962675.8000	13.6685	4349202.8000	25.9991	1930211.0000	46.3890	2838610.2000	16.7938	4437127.0000	24.6942	3915386.2000	23.2919
PN_0033	negative	120.927	8591333.2000	23.6412	10945358.4000	10.1510	8318798.0000	19.7741	9972303.0000	9.1585	9625583.2000	16.1658	9199418.6000	15.7395	8420991.4000	18.2671	9700708.2000	9.3265	7890710.4000	13.0787	9392349.2000	12.4776
PN_0034	negative	120.954	4132422.8000	8.1503	2648943.0000	27.6932	4146330.8000	23.8311	4426232.0000	31.1290	2738297.2000	29.2702	3271132.2000	23.4277	4192475.8000	7.0542	3103599.4000	16.7412	2601131.8000	23.3506	2471936.4000	40.3713
PN_0035	negative	121.028	2460194.2000	16.6195	3513164.8000	54.4780	2483447.2000	46.3731	2257341.4000	36.1851	3545173.2000	44.7481	2758240.6000	40.5549	1724814.4000	27.5081	1527846.4000	32.5930	2440226.8000	51.4363	2102894.8000	48.2651
PN_0036	negative	123.007	2160817.0000	11.8940	2782667.6000	13.3719	2408636.0000	30.6585	2527831.6000	16.1371	2231557.2000	5.2185	2476198.0000	16.6597	2688864.0000	18.4705	2416829.8000	12.6092	2212542.4000	14.9911	2448718.4000	15.6109
PN_0037	negative	123.044	3168296.2000	21.8137	2452076.8000	21.9189	2489162.8000	18.5838	2332935.2000	24.0341	2517884.8000	29.6919	2510963.2000	23.9349	2772200.6000	12.0829	2545333.2000	23.5624	2067730.0000	26.9409	2331017.6000	33.4714
PN_0038	negative	124.015	6620284.2000	13.4504	8497148.6000	11.4846	7260956.2000	29.7146	7693760.6000	13.9108	6938318.8000	6.3811	7576942.8000	18.3459	8072431.2000	20.3484	7577161.2000	11.3094	6819027.0000	14.0047	7409791.8000	16.5135
PN_0039	negative	128.034	10838758.0000	18.9704	14513588.0000	9.4354	12560584.4000	19.1718	14799570.2000	9.3721	15104209.8000	21.5500	12544017.6000	10.9744	15566199.2000	15.3885	16047058.4000	17.0169	14951510.4000	14.8902	14713334.2000	11.9556
PN_0040	negative	128.034	6566620.8000	17.2059	4612842.8000	11.4995	7671801.6000	16.6119	7819472.4000	30.3073	5594930.8000	19.7929	5553614.8000	14.0771	10464841.2000	20.2356	7472075.0000	14.7141	5494226.6000	14.5098	4933845.6000	18.5139
PN_0041	negative	128.034	3742399.3333	12.0804	2213192.0000	19.6999	5161282.7500	31.4824	4836960.0000	29.2723	2861176.6000	17.4972	2765043.6000	8.0296	5886802.5000	7.4840	4256673.2000	14.0432	2540453.2000	20.0624	2446849.4000	23.7103
PN_0042	negative	128.958	60955611.8000	17.4517	61543856.8000	11.6831	58079427.6000	16.9851	46997125.4000	23.5948	56877697.6000	6.5522	60752279.6000	5.2369	55083813.6000	23.6704	46413188.6000	18.5759	61478096.8000	15.0931	52998636.6000	6.3342
PN_0043	negative	129.018	8575283.6000	21.1114	12411829.2000	12.0184	10649572.6000	14.1348	9996836.8000	18.6988	12158573.6000	12.3049	12062290.6000	11.7757	9242063.8000	25.9793	10003111.0000	15.7237	12593053.8000	19.0217	11597173.2000	4.7749
PN_0044	negative	129.018	5148414.2000	17.3165	6353890.0000	7.7989	6035035.2000	17.4077	6121450.4000	18.7913	6268847.6000	14.3805	6023748.6000	15.2883	4973948.2000	16.8717	5238600.4000	12.4293	6034752.8000	16.0754	5888943.2000	6.3977
PN_0045	negative	129.018	12575902.8000	12.1126	14395923.2000	11.9098	9508598.8000	21.4122	10347533.8000	7.5822	12628414.2000	13.3163	10650336.6000	14.2655	8050048.8000	14.4188	9927795.8000	11.0446	11869371.8000	24.7874	11845849.2000	25.1132
PN_0046	negative	129.018	15668708.4000	14.6951	18443612.6000	18.6448	9507526.0000	37.6712	10502748.4000	36.1415	13820259.0000	19.1343	13794133.4000	23.5369	10143661.0000	35.0175	7283042.0000	29.1467	9287346.2000	29.6251	10523080.2000	21.9873
PN_0047	negative	129.054	1905071.8000	23.5480	1725091.8000	7.0678	4322146.2000	30.9109	4119557.2000	21.3386	3693408.2000	27.8265	3732390.4000	17.0851	5782165.8000	47.9531	4790540.2000	9.2377	6737146.2000	18.8473	4835339.2000	13.1351
PN_0048	negative	129.054	1455231.2000	23.1397	1216813.8000	10.6910	4029968.6000	35.3862	3730125.8000	19.6124	2892043.2000	38.4133	2922165.2000	19.5847	4846921.0000	41.4342	4078530.6000	7.3738	5336613.4000	13.8393	3843323.0000	17.1658
PN_0049	negative	130.957	4784114.2000	19.5139	4745270.2000	7.3952	4398170.0000	16.2050	3447807.4000	23.0463	4243329.4000	12.2487	4581420.0000	6.3170	4048342.2000	23.2038	3453185.2000	17.7311	4626672.6000	14.7356	3847937.6000	8.9295
PN_0050	negative	130.982	4753854.0000	10.5585	3912544.2000	11.6425	4708739.8000	18.5546	4715194.2000	8.3147	4137984.0000	6.8743	4154204.4000	8.4054	4428650.4000	9.9496	4096530.6000	6.7680	4075703.8000	7.5143	4048530.4000	4.8619
PN_0051	negative	131.034	3495955.0000	23.6208	5099211.2000	12.5029	2869937.0000	50.0858	3158054.8000	19.9535	3803855.6000	20.3355	3951191.8000	21.7014	3414355.2000	34.3256	3607870.4000	18.0621	3952798.6000	14.6333	4271507.4000	32.0534
PN_0052	negative	131.045	132051.2000	47.7595	146764.2000	55.1108	180256.5000	111.7880	135378.0000	65.1662	247667.5000	101.4704	470468.3333	135.6494	105415.0000	22.5270	75427.0000	15.2585	228106.5000	57.5407	131199.2500	14.2089
PN_0053	negative	132.04	9169769.6000	58.9123	6795748.4000	43.1342	4234589.0000	64.4021	6571483.8000	82.2645	10875944.0000	60.3307	7140411.4000	22.0505	4578552.0000	80.7093	5611574.4000	67.8026	5635346.6000	46.5285	9173168.6000	53.8173
PN_0054	negative	132.065	493729.6000	18.7519	331860.2500	14.0781	422689.0000	19.3904	368979.6000	34.5417	392093.2000	38.0701	332465.2000	20.1200	389094.2000	33.0198	421186.8000	21.5222	304421.0000	38.7024	370210.2000	28.0544
PN_0055	negative	132.973	5688205.8000	18.9566	7844999.0000	33.7135	3008609.7500	56.5332	3014435.0000	90.6905	4423944.8000	59.6769	2892850.0000	44.6662	1696303.5000	15.5626	1665159.0000	#DIV/0!	2594917.0000	42.4242	1957184.6000	37.8600
PN_0056	negative	133.049	19491495.4000	42.6220	14995317.0000	35.4156	13527501.2000	41.2169	12561903.4000	76.6192	8678353.2000	36.3992	12866936.6000	60.2913	16339702.6000	38.9239	9065722.8000	38.5801	8588795.8000	36.5894	10003379.4000	48.0270
PN_0057	negative	133.049	22055083.6000	41.6256	13524718.2000	35.5579	13352930.2000	42.0038	13089460.0000	71.5180	9091629.6000	31.2096	11999972.0000	57.7499	17206247.2000	39.6783	8061964.6000	37.3281	7037710.4000	36.9525	10739954.0000	47.8221
PN_0058	negative	133.049	6007390.4000	25.2846	4039237.2000	26.7557	4500993.8000	13.6035	4560326.8000	55.2092	3901834.2000	24.0182	4306540.2000	30.9200	5289923.8000	23.8287	3885536.8000	27.8275	3335970.2000	17.8357	4407741.2000	33.6170
PN_0059	negative	133.053	5967677.0000	40.5602	9475769.2000	20.2603	3705308.5000	73.0668	2906201.3333	28.1746	3406954.2000	33.4435	3338987.6667	29.4523	1965293.7500	57.2727	9807236.0000	#DIV/0!	4182720.3333	56.2383	3280139.6667	44.1366
PN_0060	negative	134.046	40639990.6000	15.5333	44831577.4000	13.3804	51991144.2000	29.1149	39437954.0000	17.6542	54816734.0000	19.5170	48746543.0000	28.5672	50639319.4000	6.3187	43158704.2000	17.8947	60887661.4000	17.2157	58424938.2000	5.5462
PN_0061	negative	134.046	3089226.2000	92.9868	310708.6000	11.8273	5700340.6000	124.1932	6401867.0000	93.7624	419800.6000	34.8916	5994717.8000	134.5920	1799029.4000	77.4144	5479701.6000	119.7473	2058999.2000	178.6720	1199462.6000	148.8369
PN_0062	negative	134.893	2899122.6000	48.5707	6634056.4000	22.5531	3012334.6000	57.6716	4354444.6000	17.8639	6381295.8000	27.6703	5299677.4000	31.2134	3306788.8000	55.4526	5331221.0000	28.0612	4567172.6000	28.2275	6010279.2000	26.3211
PN_0063	negative	135.029	101311575.2000	19.5835	117080161.2000	11.8268	125602232.6000	12.1038	111583722.6000	18.5707	129803517.8000	19.2290	109006329.8000	16.9551	90511867.2000	18.6633	126581755.4000	17.2808	122682228.2000	28.1204	132846855.6000	40.3140
PN_0064	negative	135.044	5460523.8000	30.2615	4555304.6000	19.8291	4054233.0000	50.0500	4263069.2000	73.9803	3242736.8000	34.1036	3886663.0000	34.2475	5293714.2000	21.7350	3351920.4000	32.2739	3237586.2000	17.3845	4028003.6000	43.1534
PN_0065	negative	135.044	2565881.0000	24.0490	3219968.6000	13.4185	2292867.0000	30.1954	2599628.4000	33.5149	2806099.4000	30.7657	3101582.4000	16.6788	2534468.5000	36.8085	2955737.4000	27.3745	3562531.0000	15.0380	2641458.6000	15.8827
PN_0066	negative	135.044	1758926.0000	51.6815	3606030.4000	25.3224	1539308.8000	31.5992	2077771.0000	52.8226	2609290.8000	16.7446	1923122.4000	33.7787	2202274.0000	43.8997	2859634.2000	58.0789	3007468.8000	33.5392	2903013.0000	36.6652
PN_0067	negative	135.92	4671010.2000	40.3473	6645653.0000	19.8569	5421641.0000	31.2123	6551610.4000	26.6048	5791997.2000	28.8990	5641357.0000	19.8150	5618936.2000	31.9064	7082370.2000	24.3164	4317605.4000	19.6067	5424549.2000	17.3800
PN_0068	negative	136.939	30808409.2000	11.8213	18481598.6000	26.9869	27955146.2000	24.3011	22640918.6000	28.1649	25854872.0000	14.8752	20916249.2000	23.6958	26883834.6000	19.8397	23137747.4000	23.0615	19664897.0000	25.0174	23851018.0000	25.7009
PN_0069	negative	137.023	9205411.2000	31.6712	12440617.0000	57.8818	9021705.0000	48.3579	8397263.0000	32.8118	13107711.0000	58.3365	9633380.2000	37.6756	5884507.4000	61.4355	5385865.0000	29.4009	8743246.4000	65.6425	6244138.0000	68.1060
PN_0070	negative	137.023	11047266.6000	34.9532	5172403.4000	16.3212	10235744.0000	43.1702	7351818.6000	24.0705	5200386.8000	9.4043	8523841.6000	80.8541	9818083.8000	33.0942	6707384.8000	32.4825	6408855.6000	39.8308	5924756.2000	25.0137
PN_0071	negative	137.023	4490004.0000	18.6264	3868809.6000	2.5823	4350597.4000	14.2128	3880223.0000	12.7327	3907697.0000	29.4616	4352328.6000	21.1425	4798403.0000	12.9332	4526184.2000	17.5228	3996640.8000	22.6999	3844743.4000	16.0589
PN_0072	negative	137.023	5891621.4000	36.7264	4583173.8000	47.0253	4717526.6000	71.2557	4513071.6000	57.7249	1946460.2000	8.3031	3499754.8000	37.0321	5895613.4000	37.2284	4452417.6000	98.6480	2721579.6000	33.0871	4464025.6000	103.3901
PN_0073	negative	137.917	1600699.8000	46.8383	2510195.2000	19.9528	1906753.0000	34.8106	2136446.6000	30.3533	2143986.6000	35.6524	2051002.0000	27.0389	1844493.4000	26.9930	2881743.6000	31.9929	1631887.6000	36.1655	1815519.2000	24.3535
PN_0074	negative	138.92	6874416.7500	52.9562	33379273.8000	54.1888	19022779.2500	89.4594	13976231.8000	110.6699	26194688.4000	52.3370	24332165.2000	31.4011	13899902.2000	78.5430	15875440.2000	67.4855	28721563.6000	50.9101	22741412.4000	49.0379
PN_0075	negative	138.937	3649348.6000	10.6192	2402144.7500	18.5694	3315295.6000	25.6252	2844115.2000	33.2816	3078623.6000	17.4832	2459084.2000	21.3913	3212707.2000	20.5032	2772078.0000	24.9238	2302426.0000	25.7415	2814990.4000	27.6649
PN_0076	negative	139.039	2714359.0000	13.4201	3419172.0000	10.7991	2969142.8000	30.6624	3149014.0000	15.0346	2734728.2000	5.8048	3023433.0000	16.8076	3317392.2000	19.0376	3013622.2000	10.8975	2706515.2000	14.1901	2958054.6000	16.0564
PN_0077	negative	140.917	5207458.2500	54.4654	26553887.2000	55.6771	14936063.2500	92.4120	12700234.0000	103.2644	20297057.6000	53.3443	18849695.6000	31.3877	13153058.2500	62.9196	12423400.8000	68.2013	22651610.2000	52.0685	17933269.8000	50.0784
PN_0078	negative	142.05	2449348.4000	35.3150	1900663.8000	19.1491	2735623.7500	16.1408	1757235.5000	31.7279	1883528.0000	17.0803	2339096.8000	19.0808	2964654.6667	60.7743	2146374.4000	5.0963	1806148.0000	9.7523	2849842.2000	27.6468
PN_0079	negative	142.05	3141050.0000	33.1010	1671643.8000	15.1091	3543990.0000	24.5793	4055827.0000	35.6201	2037756.0000	28.7474	2099478.4000	25.1884	4079908.0000	62.9931	2860913.8000	8.7175	1709515.6000	21.2756	2810915.2000	26.4094
PN_0080	negative	142.914	2061579.0000	#DIV/0!	6470443.6000	56.7791	4437340.3333	83.0265	3920904.0000	80.9729	5933130.2500	32.3611	4672613.2000	31.8747	3844838.6667	45.9693	4337961.6667	47.5033	5894175.5000	58.6068	5179255.7500	19.2028
PN_0081	negative	142.997	4087158.2000	25.4912	2700069.6000	19.0822	6241668.8000	40.6812	4882002.8000	25.0295	3693974.4000	21.7196	4092276.2000	24.7731	5546857.0000	26.1547	3634619.2000	26.8322	4083215.0000	23.7503	2953158.0000	43.1149
PN_0082	negative	143.07	3854986.6000	53.5658	2674434.8000	51.4995	2319875.2000	92.4512	2956916.8000	110.5805	1845813.8000	45.5364	1858497.4000	36.7664	3447430.8000	34.8781	1957164.0000	68.7419	1449632.8000	27.9304	2335502.2000	67.3533
PN_0083	negative	144.044	1942236.6000	7.6985	1882138.2000	5.9504	2150095.6000	25.1777	2070807.6000	13.3263	1911164.4000	16.5590	1945742.4000	16.2921	2070287.6000	11.2829	2046535.2000	15.5067	2137273.2000	6.5142	1800499.2000	19.1133
PN_0084	negative	144.044	4350513.8000	9.8040	4969022.6000	7.5872	5242816.4000	6.1653	5623177.8000	15.0523	5116077.2000	12.8685	5342846.0000	15.2723	5221954.8000	13.0568	5564019.8000	8.2227	6027211.2000	13.1786	5261073.2000	19.1748
PN_0085	negative	145.013	97933341.2000	21.6064	241746744.0000	13.8810	78254395.2000	20.3400	84752909.4000	19.3477	174596862.0000	11.8597	143114009.8000	25.3969	53310706.0000	29.3459	44929388.0000	9.4920	93580914.0000	20.0348	79928441.2000	33.6564
PN_0086	negative	145.013	38690581.0000	15.6435	83042142.8000	11.4338	31938507.7500	13.3615	29198166.0000	6.1006	63079360.0000	16.4824	45815754.0000	10.7227	22702582.0000	33.2570	16878841.6667	6.2576	32579834.3333	31.9771	24879765.5000	12.8652
PN_0087	negative	145.949	20814984.6000	46.7231	26877883.6000	33.0143	26179783.0000	62.0515	15675465.4000	99.4890	14583418.6000	37.0145	26314927.6000	9.0005	35936172.8000	64.2345	17863749.0000	59.2512	21219461.4000	23.1774	24041741.2000	51.2108
PN_0088	negative	146.044	1289086.7500	32.8747	1340126.0000	19.0238	1972472.0000	21.8581	2879691.2000	23.7351	2063952.0000	20.4416	2236079.0000	25.9312	2649709.8000	21.6828	3202851.8000	26.4845	2247356.4000	15.8389	2448886.6000	16.6707
PN_0089	negative	146.06	2217020.2000	9.7951	2482217.4000	7.7031	2671902.8000	5.9726	2842829.2000	13.8437	2587693.4000	11.3183	2701123.6000	11.3280	2645188.4000	14.0046	2791447.0000	8.4794	3003614.0000	14.1716	2628926.6000	17.9792
PN_0090	negative	147.029	8932209.6000	21.3826	12153984.4000	11.3472	10947067.4000	14.0336	10473623.2000	16.9674	12366790.8000	12.8476	11926138.0000	14.0164	9767763.2000	25.6661	10209930.0000	16.3815	13069913.8000	23.5589	11531729.8000	8.7489
PN_0091	negative	147.029	4359201.8000	21.5254	3714078.8000	19.9365	3459582.4000	16.6231	3787307.4000	20.7305	4292088.2000	24.9551	3617368.2000	16.7825	2647825.4000	23.9767	3437530.6000	10.9454	3623412.8000	21.8477	4257361.4000	32.2445
PN_0092	negative	147.029	5354516.6000	17.1911	7653286.4000	32.5706	6326605.8000	18.6123	6445456.6000	16.2620	7006751.6000	15.2628	6707905.6000	12.8080	5635305.2000	25.6694	5579920.8000	14.8697	7338966.0000	18.0246	6349925.8000	11.5929
PN_0093	negative	147.029	14390932.8000	10.8830	16056601.2000	14.2677	10782854.6000	6.9126	8389030.2000	18.1233	16052651.8000	14.2738	15210055.2000	9.8367	7521185.2000	27.2205	9128096.4000	30.5707	12199496.0000	29.1947	9977637.2000	30.8966
PN_0094	negative	147.029	14123936.2000	9.7275	9747533.2000	18.6997	9669634.0000	27.6891	9022958.8000	8.1659	10476492.0000	22.1740	9646268.6000	7.4203	9177101.6000	27.0944	10880683.4000	33.7167	8456365.0000	19.7488	7929268.2000	9.3156
PN_0095	negative	147.065	52717530.4000	43.3784	32634019.6000	30.3222	25548239.8000	21.4774	27112281.8000	70.6985	24118708.6000	32.9653	29987604.0000	38.8154	34676217.4000	49.9046	21106952.2000	40.9493	20248819.6000	21.4946	28247284.0000	43.2589
PN_0096	negative	147.065	3015272.6000	36.5243	2346180.0000	14.9696	1850349.6000	17.5562	2045727.8000	40.5501	2440069.0000	25.3713	2255004.2000	25.9908	2066867.6000	22.3304	1908059.8000	30.2428	1994422.2000	12.3481	2301271.4000	23.9251
PN_0097	negative	148.039	2501997.0000	15.7567	3090311.0000	3.1139	2534258.0000	9.7697	2827648.2000	16.2082	3167807.6000	5.9424	2931943.2000	6.0465	2546462.6000	9.4087	3186897.4000	9.6386	3456153.4000	9.0524	3231884.6000	10.2260
PN_0098	negative	148.949	6439577.8000	40.2564	17541943.4000	32.8745	11109933.4000	74.6941	10218309.8000	77.7387	15845484.0000	36.6207	15268591.6000	16.7075	10520174.4000	45.8616	12393363.0000	40.9892	18505785.0000	29.2606	14893690.2000	38.0998
PN_0099	negative	148.996	5042729.0000	34.6998	7642087.8000	37.6142	3780971.2500	16.4861	4429994.0000	34.9044	5915321.6000	39.6096	5456073.8000	28.6104	6388107.4000	74.9074	4994297.6000	29.9066	5790680.8000	26.7753	6351600.4000	36.5578
PN_0100	negative	149.044	1425056761.6000	26.4034	2090461809.8000	13.5079	1143566966.8000	54.6823	1254702853.0000	28.8696	1561275160.4000	23.7884	1693316554.6000	25.7545	1409919654.6000	37.6111	1494340198.8000	18.9610	1652729154.8000	15.2261	1771258988.4000	31.8306
PN_0101	negative	149.044	3761924.2000	36.5645	7445068.8000	8.5501	3895875.8000	24.3629	4912814.2000	28.8999	6908411.8000	17.3936	7577072.4000	27.7284	3982289.6000	42.8622	5268077.8000	20.8992	7378833.0000	19.2049	6409087.0000	18.4899
PN_0102	negative	149.044	5973159.4000	38.4977	8689204.8000	12.4092	6390826.4000	32.7802	7007407.6000	32.8391	7634576.2000	29.7954	8273183.4000	16.4884	5940628.0000	46.8755	8114643.0000	25.8839	9641099.6000	13.5812	7098858.8000	16.1544
PN_0103	negative	149.044	1546176.4000	54.2119	2811413.8000	17.9071	1726272.0000	34.5957	2208740.2000	40.7725	2419077.2000	33.9901	2603562.8000	23.2850	1893671.6000	55.8589	2617642.2000	30.6559	3161958.4000	15.4940	2299663.0000	18.2924
PN_0104	negative	149.06	2493751.4000	20.5805	1920480.6000	23.1868	1962671.4000	20.2847	1867932.4000	25.3333	2050395.8000	31.4628	2058362.2000	24.7817	2223711.4000	13.0205	2057033.4000	24.6307	1577684.2000	29.2916	1892890.8000	34.6892
PN_0105	negative	149.093	5023878.0000	30.9901	6859579.2000	14.6625	4141634.6000	52.9070	4241959.0000	38.1778	5382125.6000	35.3205	6021517.2000	15.2019	5399779.2500	20.5419	5447562.8000	35.7037	6356799.2000	31.5959	6258133.0000	42.7292
PN_0106	negative	150.946	2792610.4000	45.0938	8087670.6000	33.8768	5016920.6000	77.1657	4643990.6000	82.5259	7318846.6000	37.5623	6986767.6000	16.9149	4892560.4000	47.3051	5705125.4000	41.8197	8693388.0000	29.8782	7004619.2000	39.5159
PN_0107	negative	151.039	5647594.6000	57.4450	547481.4000	54.4811	5348178.0000	158.8017	2915543.6000	127.7496	1288943.6000	78.5960	9216532.8000	156.8515	3965481.2000	120.1756	3032991.8000	99.4141	2799140.4000	167.1017	1682897.2000	51.6705
PN_0108	negative	152.917	4035463.4000	23.3560	3866083.4000	30.1456	3285220.0000	19.8090	2899436.4000	26.5118	4740988.2000	16.2460	3484944.8000	23.2429	3122183.0000	21.7857	3281237.0000	17.1850	3518881.4000	23.4126	4038631.0000	33.0107
PN_0109	negative	153.018	5352009.8000	29.0322	2239508.2000	39.5530	3841898.2000	37.6703	3706043.6000	40.7899	1893374.4000	16.1406	3434766.6000	67.0583	4753746.2000	50.8972	2992782.4000	43.3619	1924407.8000	44.0468	2174609.6000	60.5838
PN_0110	negative	154.898	2968990.0000	43.9756	14338450.8000	53.9809	5657158.2500	90.6127	5966953.6667	75.2405	12241166.2500	41.2017	7886880.8000	33.4501	4424665.0000	36.9619	5179783.8000	67.1717	10245530.0000	56.3210	8178589.0000	44.1550
PN_0111	negative	154.915	4455846.6667	44.7319	3542979.2500	25.6565	3824814.0000	21.4104	4460179.5000	27.3322	3766950.3333	14.9209	4597022.2000	27.4354	5591978.2500	17.0463	3639032.8000	22.5151	2578917.2000	57.4692	3020287.7500	34.9227
PN_0112	negative	154.997	1355151.2000	23.8110	2392250.0000	19.9919	1892707.6000	27.7134	2136137.2000	20.3068	2518193.6000	24.4644	2497583.4000	15.8550	1690458.8000	40.0827	1983505.8000	13.5205	2804274.4000	20.7587	2437922.6000	23.4742
PN_0113	negative	155.045	186558.0000	16.3982	204087.8000	14.3887	177486.8000	13.7944	165528.0000	24.8071	146563.8000	17.5539	153087.0000	16.9854	213107.0000	18.0348	157861.0000	16.8297	168154.2000	14.4038	174830.8000	15.2461
PN_0114	negative	156.895	2609901.0000	#DIV/0!	9463658.0000	55.5689	6029513.5000	54.0607	5116059.5000	41.2878	8134296.5000	44.0917	5027749.4000	33.4381	2739462.2500	41.0585	3934607.7500	56.7491	6740649.4000	59.8249	6369308.7500	8.5641
PN_0115	negative	157.049	7788183.4000	24.7563	7803145.8000	8.6368	4354408.0000	16.7052	4641625.2000	38.1767	5406634.2000	26.8478	6407927.2000	15.0073	3219423.8000	23.4335	2719720.0000	15.7659	5142681.0000	18.2454	4262346.8000	34.2607
PN_0116	negative	157.076	1917544.6000	19.1644	2367243.2000	8.8518	2243512.0000	6.6982	2390821.0000	26.2208	2518765.8000	17.8541	2381031.4000	15.1439	2273384.6000	19.3704	2642821.2000	14.7354	2704186.6000	9.9965	2444575.6000	18.6117
PN_0117	negative	158.045	3509945.4000	31.9140	4373529.6000	12.5502	2471708.8000	15.0054	2895425.4000	28.5497	3883341.0000	27.1683	3517063.8000	26.9198	2394924.2000	17.8579	3351059.4000	23.3564	3359734.8000	16.7188	3363565.8000	22.4199
PN_0118	negative	158.045	2482275.4000	29.0328	2489997.6000	10.2453	1596537.2000	25.6519	1806137.0000	11.9930	2244498.8000	16.1364	1944806.0000	16.4223	1666972.2000	29.9419	2049111.2500	16.7408	1638891.8000	11.7517	1882805.4000	13.1679
PN_0119	negative	158.081	4001713.2000	15.0253	5145609.4000	10.1434	4397533.8000	31.5943	5454854.4000	19.8066	4688173.2000	7.9687	5066416.4000	19.1730	6066636.8000	14.8392	6305376.2000	16.9833	5173518.6000	16.3276	6172711.2000	23.2323
PN_0120	negative	158.977	61410168.8000	9.8391	47997070.6000	21.6332	62837227.0000	11.2836	62310875.0000	6.0488	53356324.4000	7.1996	54959591.6000	6.7457	58790253.8000	8.7461	50921477.6000	13.7634	51550578.2000	14.9245	52905071.4000	6.0561
PN_0121	negative	159.029	1186049.2000	27.7171	3330339.2000	19.4748	603384.4000	17.5913	1231503.6000	51.4392	2159548.8000	28.6486	1893076.8000	39.8962	641138.4000	29.9942	1054110.6000	23.1626	1875300.0000	16.0590	1975920.6000	29.4143
PN_0122	negative	159.964	7242773.8000	12.6080	1870363.4000	67.6538	7563814.2000	74.3615	7977042.6000	47.4997	2575649.8000	65.5222	3176415.6000	42.0414	6452160.2000	33.4520	3371709.8000	39.2679	1720588.8000	65.5310	2232185.0000	107.9346
PN_0123	negative	160.024	227086.2500	73.3837	97462.6667	8.4491	268212.8000	50.8002	137307.0000	27.9594	105072.3333	21.6453	118611.0000	#DIV/0!	90507.4000	17.0258	124505.4000	88.4248	366655.0000	#DIV/0!	90081.0000	#DIV/0!
PN_0124	negative	160.975	8666015.6000	10.5639	7781346.4000	0.9903	8830897.6000	14.4448	8773409.8000	6.2124	7853180.8000	4.2847	7771893.8000	5.9287	8372089.0000	8.1718	7644553.8000	4.5813	7599382.4000	4.7585	7573672.0000	6.0696
PN_0125	negative	161.008	2302693.8000	8.4331	2494818.8000	18.8051	2118307.0000	16.1208	2181544.2000	21.9524	2865649.0000	12.8113	2499479.0000	19.3365	2429569.4000	11.8424	2412094.8000	5.4131	2378336.8000	19.7912	2485246.8000	26.0725
PN_0126	negative	161.044	4424289.0000	13.2816	4232517.2000	13.3469	2732245.8000	16.2371	2512579.8000	18.9159	3775049.2000	9.2843	3349446.4000	19.9487	2314677.2000	29.8476	3014355.8000	29.0299	3060056.0000	25.8084	2622470.8000	22.2250
PN_0127	negative	161.044	4190569.8000	43.7517	903960.4000	22.3858	2781379.2000	80.9236	2344452.6000	60.2203	1690425.6000	48.2711	3284466.6000	97.0282	2478703.0000	64.9846	2375331.6000	55.3619	1858605.6000	86.7418	2159495.0000	32.2561
PN_0128	negative	161.045	57194707.0000	28.6496	26049004.2000	17.7668	41702342.8000	26.4410	41172336.2000	22.3969	34383987.6000	9.0938	38868764.6000	39.3124	43381154.0000	27.3653	35760370.2000	23.1527	28886671.8000	21.6999	33401707.6000	15.5504
PN_0129	negative	161.045	5191326.2000	23.6559	4943821.8000	35.5204	3660606.0000	30.0613	3820538.0000	76.9179	3474268.2000	20.0659	3777283.0000	19.1708	5240607.6000	46.4507	3287114.6000	33.3372	7922975.2000	109.8060	4088629.4000	27.6004
PN_0130	negative	161.081	69156520.6000	39.3676	69210722.4000	18.6005	39499170.6000	26.7338	45123879.4000	82.4107	50273067.4000	25.6311	56790297.2000	41.8262	53301127.6000	32.8579	38557468.6000	35.9342	51800863.6000	23.3380	57085124.8000	39.4650
PN_0131	negative	161.081	1846498.0000	11.4525	1980517.6000	7.5317	1820859.4000	11.7444	2230212.6000	20.2844	2015632.6000	17.3997	2382548.4000	11.9177	1750839.4000	25.8287	2269826.0000	24.0231	1935566.0000	16.2374	2064175.6000	4.6866
PN_0132	negative	162.902	1751666.4000	47.9241	2619479.8000	32.3114	1714524.6000	32.0096	3408548.6000	45.9255	3058774.6000	28.8302	2423261.8000	60.2876	1930638.6000	46.8678	3630687.2000	31.1892	1806564.2000	10.1795	2541728.4000	43.4145
PN_0133	negative	162.939	114062412.2000	41.7067	99062531.8000	4.8426	105790066.2000	34.3950	77729144.6000	69.3156	76157999.4000	7.2287	94455846.6000	29.0852	115243553.4000	40.0431	60592750.2000	28.1559	97589665.4000	26.0921	82314809.4000	35.5240
PN_0134	negative	163.024	4588648.2000	10.8125	5250565.0000	14.5071	6130095.2000	18.7714	5602554.2000	10.1204	6153704.8000	29.5384	5326571.6000	10.7590	4440022.8000	17.8846	4385373.4000	43.3576	6524185.8000	25.3446	5946741.2000	24.5786
PN_0135	negative	163.039	1739816.4000	20.4882	2979411.2000	11.3542	1367964.0000	22.5599	1833847.4000	21.2021	2775927.4000	12.1591	2543245.6000	34.8652	1305271.2000	27.5708	1782203.6000	14.6007	2293710.0000	17.9635	2207394.8000	16.4543
PN_0136	negative	163.039	7031753.4000	38.2777	14911919.6000	8.1721	6744059.6000	22.6118	8534830.8000	25.8530	13833586.6000	13.5188	15054137.8000	28.7023	5723602.6000	39.2678	7670554.0000	19.3254	13580998.2000	25.2629	11872349.6000	24.3681
PN_0137	negative	163.039	2508176.8000	50.3532	5715431.8000	6.9583	2656203.2000	31.7936	3578205.6000	32.7452	5643780.6000	15.4546	6064449.6000	32.3845	2777685.0000	47.6063	4090029.8000	17.2523	6006016.6000	24.1387	5473570.2000	24.2371
PN_0138	negative	163.06	30686021.8000	36.8756	24724594.4000	25.6003	16637256.4000	34.2236	20126866.2000	64.7098	19674277.8000	44.2633	21694708.4000	46.9538	22796968.6000	43.6066	18957905.8000	33.9529	18474553.4000	30.7399	25440534.6000	40.8774
PN_0139	negative	163.06	18298608.0000	32.7112	13929349.2000	29.4843	9611103.0000	26.0400	14941208.4000	97.1034	11150397.0000	31.6584	16081974.6000	73.7187	13617757.8000	43.8758	10228192.2000	38.3002	10382510.8000	17.2546	14729037.0000	40.7367
PN_0140	negative	164.071	14397482.4000	14.2242	13775696.8000	7.1676	12835864.4000	13.7985	12823326.0000	20.6904	12851352.0000	18.5738	12821058.0000	20.5982	15575014.8000	10.4475	13161306.0000	17.8332	11494184.2000	14.4574	12858164.2000	12.1889
PN_0141	negative	164.071	1857275.8000	21.4109	2213588.6000	16.4280	1710630.6000	42.7735	1209909.8000	41.9085	1445423.0000	22.1583	1187360.8000	20.9741	5663910.2000	20.8285	4798097.0000	20.3162	3295793.8000	7.6614	2152368.4000	46.8734
PN_0142	negative	164.927	3295603.8000	54.1237	12779457.8000	39.0972	5140767.8000	75.2220	5150839.8000	75.6564	10391104.0000	47.9872	8298517.4000	21.7408	4545867.8000	44.9010	6157979.4000	45.7371	11123030.4000	38.9985	8651731.4000	40.5262
PN_0143	negative	164.934	37761709.2000	11.7869	22542229.8000	24.3622	34430496.6000	21.1960	29919219.2000	32.7182	31466483.4000	17.7228	26403946.6000	31.9579	33876418.8000	20.9485	29265827.0000	28.2376	24107407.8000	26.6506	28850041.6000	23.8828
PN_0144	negative	164.937	8152346.4000	39.8897	7600858.4000	13.2428	7976856.8000	32.9473	5600421.4000	81.4148	5693530.4000	18.4273	7016953.0000	30.6126	8836223.8000	41.8689	4398200.2000	25.6126	7044152.6000	28.7173	6663520.4000	30.5483
PN_0145	negative	164.944	5001989.4000	7.7625	2516027.8000	48.8223	4736545.8000	43.3311	5382639.8000	42.0394	2657573.6000	50.1626	3312961.6000	19.0810	4758442.6000	18.5287	2977540.8000	37.1012	2143995.0000	40.1591	2280729.8000	83.1233
PN_0146	negative	165.039	184274375.4000	13.1827	157398183.2000	12.2248	129103547.8000	13.5313	146480436.4000	20.7111	151078202.4000	20.4455	136942664.8000	16.4090	138268335.2000	27.9138	153811718.6000	14.5480	118984381.6000	19.5950	144320550.4000	21.1765
PN_0147	negative	165.039	1837316.4000	50.6169	3008894.8000	12.7495	2061462.6000	26.2778	2383932.2000	24.2693	2670751.2000	21.3966	2648990.6000	29.9218	1840288.8000	39.6149	2814509.4000	18.8108	2905425.2000	15.0106	2360962.8000	10.2680
PN_0148	negative	166.05	2092810.2000	13.7614	2516560.6000	9.2547	1971796.4000	16.1804	2414344.2000	15.5078	2745380.4000	5.0372	2570396.8000	2.8028	2209436.6000	8.7062	2745396.8000	7.0562	2851093.6000	6.6353	2535203.4000	26.1107
PN_0149	negative	166.924	936671.5000	42.9368	4025374.2000	44.8372	1804808.7500	64.8170	1631561.2500	84.7696	3185615.2000	49.5071	2482517.2000	26.0051	1450644.5000	28.5352	1840259.0000	48.2237	3416343.8000	41.5387	2761070.4000	46.2775
PN_0150	negative	166.932	5171694.4000	14.0999	2883371.2000	26.8005	4464380.2000	21.1988	4752928.7500	17.1208	4087570.2000	20.4061	3363026.6000	32.7472	4707059.4000	23.8149	4308998.5000	24.1291	3274730.0000	31.4249	3787042.4000	24.0569
PN_0151	negative	166.974	312272.0000	21.6542	245182.0000	#DIV/0!	686591.6667	49.6775	526302.2000	69.3561	166945.0000	49.8610	285811.0000	79.4933	155294.3333	41.2129	101039.0000	51.1818	66928.0000	#DIV/0!	186892.5000	1.3768
PN_0152	negative	167.034	2507127.2000	12.8642	2646639.6000	20.0874	2561612.6000	37.1470	2567161.6000	45.4609	2093055.2000	14.1969	2205817.4000	34.3392	3396873.8000	23.5212	2713050.0000	22.2732	2134195.6000	15.1187	2689471.4000	35.7849
PN_0153	negative	168.04	2576204.0000	16.7640	2220213.4000	11.6943	2664614.8000	22.3973	2704024.0000	24.5023	2405454.4000	15.7325	2332856.0000	19.1399	2820891.2000	16.2222	2472525.4000	18.7858	2329242.2000	10.3777	2298209.0000	23.6663
PN_0154	negative	168.835	#DIV/0!	#DIV/0!	6845206.2000	54.2134	8365649.0000	#DIV/0!	7027418.0000	#DIV/0!	9008981.3333	6.2771	5496729.2500	24.7359	5527622.0000	15.3825	5027735.0000	55.8758	7680297.7500	40.2763	9022523.7500	28.8152
PN_0155	negative	170.833	#DIV/0!	#DIV/0!	10308896.4000	50.1123	11427288.5000	23.3847	10505465.0000	14.6476	11749547.2500	30.9012	8041065.2000	27.6360	8028541.3333	12.5005	8077141.0000	53.7521	11555438.8000	37.2383	11652942.4000	62.2859
PN_0156	negative	170.901	9662705.4000	14.0782	4002233.5000	88.5135	7766511.6000	66.1062	10740600.8000	60.0483	3849815.4000	88.4061	3952505.0000	46.9774	7484324.8000	48.7621	5721280.8000	49.6439	2978016.6667	36.2067	3314287.8000	126.8536
PN_0157	negative	171.005	436872.6000	20.8040	368470.8000	25.1820	347476.0000	29.6181	539904.4000	31.7541	316183.4000	32.7711	334639.4000	18.5753	801910.6000	13.0386	653599.4000	11.1582	325235.0000	35.9934	357227.2000	56.5023
PN_0158	negative	172.06	5761409.4000	34.1844	3003491.0000	12.1636	8132772.6000	41.0114	7699472.4000	23.7969	6605408.8000	29.5659	5326671.6000	15.1315	9669378.8000	32.5226	8659253.6000	26.7095	5137730.4000	10.8015	6802481.0000	16.8947
PN_0159	negative	172.097	1737075.6000	6.6205	2069457.4000	12.7762	1788960.0000	21.8661	2179466.2000	11.8600	1826492.4000	5.4121	1946849.0000	7.0515	2399801.4000	6.1240	2519117.8000	11.8668	1909009.6000	12.2293	2277785.6000	8.4292
PN_0160	negative	172.899	3727806.0000	16.4621	1887862.0000	84.5852	2950660.6000	66.3865	4109077.6000	65.1536	1963761.0000	74.2588	1329667.2000	48.9627	2766745.6000	53.6357	2500275.5000	27.7324	1159426.0000	22.3016	1596983.7500	124.2977
PN_0161	negative	173.008	6386607.2000	29.9579	3792841.2000	53.5292	9268733.6000	43.9495	7291575.8000	28.8282	6299855.4000	28.4006	6084192.0000	35.0440	7817199.8000	34.2475	5242210.2000	24.1360	9917352.0000	51.8109	6575021.8000	58.9876
PN_0162	negative	173.008	7615386.2000	23.9805	12201576.6000	18.9543	9513704.4000	22.2286	10699638.6000	22.1852	13474179.0000	20.3586	13299563.2000	21.6905	9475009.6000	42.3628	10172213.6000	11.1941	14285558.4000	13.8601	12552506.4000	20.3880
PN_0163	negative	173.008	5605609.0000	14.1056	5501216.2500	10.2078	5276668.3333	18.7233	6254255.5000	2.5227	5878506.6000	6.6954	5791453.6667	22.6328	5124427.6667	2.0848	4680871.2500	13.6917	4145760.0000	60.2296	5410299.0000	5.2177
PN_0164	negative	173.008	1818776.6000	34.2379	3496512.6000	31.1711	1019582.6667	6.6407	2184205.2000	18.7395	2980999.0000	6.1884	2944270.0000	16.1021	1962387.0000	31.6508	2246888.8000	10.7416	2978681.4000	19.0466	2818723.6000	10.5281
PN_0165	negative	173.008	110633394.0000	11.8453	128124227.6000	12.8223	61048746.6000	33.3389	77439647.0000	33.2143	99635171.6000	16.4503	100235299.8000	22.9357	72452332.2000	36.7399	53294174.6000	21.1398	67746441.4000	29.6717	63404852.2000	35.6226
PN_0166	negative	173.008	17281387.0000	39.8181	17411356.5000	39.3215	26747634.6000	27.4960	16735417.0000	41.6302	22009618.6667	89.3185	23297285.7500	85.3146	14135007.4000	26.2817	26718636.0000	27.7017	20969915.0000	72.6153	24880350.2500	17.6300
PN_0167	negative	173.009	1442344.2000	59.5060	3589382.0000	18.3004	1446412.6000	20.0067	2341050.0000	44.8874	2770178.8000	15.1883	3082969.6000	25.8955	2172225.4000	59.2720	1912394.0000	11.2076	3150385.6000	27.3886	3083544.8000	31.3242
PN_0168	negative	173.044	2629211.0000	43.9605	6152223.0000	17.5405	2045906.4000	25.9929	3363919.4000	25.2827	4865111.2000	23.3027	5032123.0000	34.1763	1639654.8000	50.1677	2629269.0000	30.2389	4335341.6000	18.2585	3809719.4000	25.7591
PN_0169	negative	173.081	1260240.0000	24.3792	1082128.6000	11.6657	1177548.6000	16.5486	1285791.6000	27.5033	1070993.2000	18.9066	1133135.4000	3.8180	1483051.0000	8.6653	1197708.4000	14.2192	1293034.0000	23.5204	1226562.0000	11.1604
PN_0170	negative	174.04	23160459.8000	26.9223	31857554.0000	13.0245	27682842.2000	16.1239	22721294.8000	29.4809	30988212.6000	20.3210	26819737.2000	21.7048	20451132.2000	58.3734	27367273.4000	17.5710	33151776.6000	9.7128	27724882.4000	31.9258
PN_0171	negative	174.04	978707.0000	#DIV/0!	932731.2000	21.4312	897320.5000	2.7566	918644.5000	47.5410	911656.2500	37.1014	915200.6667	10.0332	1155879.0000	#DIV/0!	733835.0000	41.9259	832400.0000	12.3550	860158.6667	13.1899
PN_0172	negative	174.077	2645680.8000	22.0843	3044684.8000	9.1239	1935196.8000	8.8898	2668359.2000	32.3583	3198471.8000	13.1083	2709093.2000	10.9888	2689695.4000	24.5871	3383488.0000	13.5104	2896144.4000	9.9092	3516445.0000	22.7384
PN_0173	negative	174.087	2259758.4000	14.8801	2202769.0000	25.5934	1930512.2000	38.4968	1976936.7500	40.7901	1232729.2000	19.2561	1650230.6000	25.9232	1103746.0000	43.0384	772923.2500	31.6155	1331962.8000	29.7433	1365246.6000	58.9533
PN_0174	negative	174.955	18278585.4000	16.9296	29862433.0000	12.6762	17930582.4000	21.2237	18767594.2000	16.0585	25925862.0000	18.0391	22365324.4000	13.0383	17130350.6000	16.9058	17666307.4000	12.4969	24305777.4000	15.6560	22831416.0000	18.0151
PN_0175	negative	175.024	136470270.2000	84.5850	255075830.0000	27.6990	101613407.4000	57.8756	207388827.4000	48.2162	222338639.8000	30.6100	139761075.6000	77.6013	66284152.2000	117.5848	96064539.2000	68.0782	190232101.8000	32.6544	158667299.6000	53.8794
PN_0176	negative	175.06	2284980.0000	5.9663	2494083.4000	20.3663	3033775.4000	13.8237	2532335.2000	30.0132	2495106.0000	19.6669	2677179.6000	15.2005	2666732.8000	39.5489	1975434.0000	18.0711	3030615.2000	18.4108	2067640.6000	26.1856
PN_0177	negative	176.011	2121725.6000	27.3937	3294609.6000	20.5195	3271880.4000	4.7119	3005346.6000	31.5572	2895222.0000	21.4729	3136723.2000	20.2042	2948129.0000	24.3976	3126571.0000	22.9578	3625982.6000	12.3246	3062119.4000	27.2365
PN_0178	negative	177.018	219242.6000	19.9315	324611.0000	51.6265	198899.4000	41.7353	170194.0000	35.0267	318895.8000	55.8207	221809.8000	34.0525	133346.6000	46.6050	131027.5000	38.4690	239179.8000	59.3005	192125.2000	45.9162
PN_0179	negative	177.018	2714271.8000	16.6333	2784297.8000	35.6283	2431256.2000	39.9556	2175139.0000	31.4490	3436101.2000	51.3487	2722469.2000	29.6154	1889331.2000	35.8624	1632367.4000	31.6747	2696321.6000	59.5707	1891698.0000	53.9715
PN_0180	negative	179.034	3304163.8000	39.6071	4661109.4000	13.4384	3456479.2000	34.5075	3893757.6000	32.1755	4109602.4000	30.5434	4547311.2000	16.0422	3291435.0000	49.1304	4404288.4000	27.3934	5295996.8000	14.0576	3868659.4000	17.8202
PN_0181	negative	179.034	11038597.2000	32.7826	9174916.6000	19.7858	8346946.4000	51.1123	8553260.8000	73.8768	6297953.0000	33.2560	7870836.6000	34.7381	9217151.2000	20.4121	7207012.0000	35.9705	6476026.0000	17.2596	7892058.8000	42.1611
PN_0182	negative	179.055	70128067.4000	34.1095	51294936.6000	9.9693	60147087.6000	21.8859	57244558.0000	21.6967	63527765.4000	9.8201	70686766.6000	23.1948	63770469.8000	15.3378	60033263.2000	20.1196	69266735.0000	8.3272	64045123.2000	15.9051
PN_0183	negative	179.055	4335785.6000	27.9497	2031199.4000	27.5112	3710025.2000	22.1451	2890824.0000	42.7477	2202932.2000	20.6382	2767002.8000	32.7514	3735945.0000	29.7680	2932658.2000	33.2947	2591686.6000	28.1070	2321517.4000	15.1851
PN_0184	negative	179.055	25541785.0000	17.3475	34180936.8000	12.5744	25018707.6000	39.9578	28513143.6000	28.6713	28398131.6000	12.2899	30382117.6000	23.0846	34245098.8000	23.2290	31917755.8000	14.7719	29975552.6000	16.0140	30858554.4000	23.9818
PN_0185	negative	180.912	13887433.2000	20.4778	13451178.4000	20.2034	11606102.2000	18.5895	10463721.6000	23.4092	16336137.6000	14.7119	12359766.8000	31.8790	11594359.0000	25.4118	11597963.6000	19.7482	12406597.2000	25.7883	14229364.8000	31.9323
PN_0186	negative	180.93	7510399.6000	60.5049	1227746.0000	115.6159	6447910.0000	115.4167	6328119.8000	81.6388	1968638.7500	95.7713	1471109.6000	36.4330	3982375.2000	66.0778	2202335.6000	64.7121	1072919.5000	52.4464	1463922.6000	142.2295
PN_0187	negative	182.045	1592099.2000	12.1176	1138817.2000	10.6067	1676913.6000	15.5854	1470791.8000	19.9578	1277071.8000	13.3824	1459344.4000	5.6989	1592092.4000	27.8635	1449702.6000	13.7202	1603192.4000	11.8458	1256459.8000	10.7514
PN_0188	negative	182.834	2928504.0000	40.4459	4045458.2000	23.3900	2462532.0000	#DIV/0!	3770739.7500	43.2877	3708018.7500	57.6801	3022465.7500	20.3311	6343971.0000	#DIV/0!	4598516.8000	34.6954	2414414.0000	#DIV/0!	3345281.2000	22.7254
PN_0189	negative	184.831	3168842.0000	40.5239	4215508.2000	24.4978	3136659.0000	#DIV/0!	3724513.4000	50.3387	3383239.4000	54.1233	3397845.7500	18.7239	4730440.5000	63.0339	5638048.5000	26.4114	2812525.0000	#DIV/0!	3862814.5000	19.0930
PN_0190	negative	185.021	15196402.2000	43.8165	35389659.0000	23.9096	15911378.2000	43.1983	20331029.4000	21.5426	34410219.0000	18.0722	32709843.8000	31.7069	16707464.4000	38.0167	25315165.8000	18.9246	37437427.0000	16.6968	36933752.8000	36.6527
PN_0191	negative	187.024	8416293.0000	45.7318	5564821.8000	46.9976	5449257.8000	53.1647	5568055.4000	106.1181	4842861.8000	40.3312	5247380.8000	56.2596	5964888.8000	34.9484	4264961.4000	43.6837	4049899.8000	44.0514	6125264.6000	50.5186
PN_0192	negative	187.037	3194685.0000	70.3269	6462143.6000	29.5975	2899406.6000	43.0439	6197513.0000	46.3121	5843943.4000	40.6305	5015933.4000	17.2872	3611823.8000	85.1684	5853737.2000	27.3953	4752058.4000	29.2032	5302198.0000	9.2295
PN_0193	negative	187.06	23140910.2000	48.2046	5935345.0000	22.6669	14123845.2000	93.5196	16174140.6000	73.6996	9802047.2000	51.4627	20992404.8000	97.3690	12366685.8000	64.4693	11800602.2000	48.8678	9930792.6000	67.5755	11758900.2000	28.1218
PN_0194	negative	187.097	5711923.2000	9.5278	5767399.2000	13.1592	5332925.0000	13.2594	6110706.2000	28.2533	4942173.8000	13.8540	5807225.2000	4.6273	6485033.6000	11.9301	5846297.4000	12.8307	6263699.8000	20.1485	6051598.2000	13.2287
PN_0195	negative	187.133	2743886.4000	7.2509	3065602.2000	17.1052	3100074.2000	18.8442	2807114.0000	8.3094	3099992.4000	14.4618	2992557.0000	7.6728	3026612.6000	10.8594	3177024.2000	17.8199	3364653.0000	26.2420	3246083.2000	10.2441
PN_0196	negative	188.056	14422036.4000	57.7085	5989181.8000	20.6812	1423470.0000	26.8062	660956.2000	62.3968	1666707.8000	19.6889	1165836.6000	19.8975	2227783.6000	64.1908	3109478.2000	26.1130	1320466.6000	43.0896	4313621.2000	39.2409
PN_0197	negative	189.003	12403807.2000	28.8070	8726435.2000	38.6408	12323084.0000	42.1515	13972362.0000	16.4902	11898704.0000	36.3669	11402935.4000	33.0343	7622389.4000	26.7310	7897338.0000	17.0682	8627941.4000	21.9239	8014016.0000	52.6422
PN_0198	negative	189.04	3196449.0000	40.7647	1677066.4000	33.4559	2865737.4000	21.6597	2602262.0000	33.7822	2161897.0000	37.7750	1868454.4000	33.5607	4017761.4000	39.8790	2957816.6000	35.9491	1933208.6000	21.0641	2294716.6000	27.8480
PN_0199	negative	189.076	4546453.0000	38.2797	1620658.0000	31.7275	2573640.0000	42.2523	2496613.2000	47.7741	2115757.8000	45.7605	2529112.6000	27.4728	2200091.2000	39.0891	1387108.6000	38.8079	2098965.0000	21.7416	1957869.8000	12.9851
PN_0200	negative	189.076	8637093.8000	42.1660	4214713.6000	14.9107	6577731.6000	35.1894	5658872.4000	81.1859	4937799.4000	25.2268	5326794.8000	23.6075	6283167.0000	20.2331	3507203.6000	24.3631	4650907.6000	41.2505	4569340.6000	34.6653
PN_0201	negative	190.05	2555673.8000	8.5113	2919625.6000	8.4715	3158231.6000	3.7361	3316166.8000	14.2470	2987025.4000	11.8871	3143241.0000	10.8735	3054684.8000	14.8256	3222005.4000	5.8261	3443847.6000	14.7524	3047809.8000	17.1761
PN_0202	negative	190.949	8853926.6000	15.1857	11954439.4000	40.0626	8724126.6000	20.9521	13607939.4000	43.2327	10362479.6000	28.4530	11804943.8000	38.2558	7223965.4000	33.6832	18189656.4000	111.6204	11137969.6000	34.7933	8702215.6000	20.1262
PN_0203	negative	191.018	19374617.0000	25.5855	26029905.6667	48.8801	15661373.0000	84.1760	28482521.0000	#DIV/0!	10725217.5000	85.5403	23445564.6667	53.6592	19505406.7500	56.3255	30456599.0000	#DIV/0!	6243016.0000	25.2759	17640343.0000	#DIV/0!
PN_0204	negative	191.018	3357797.0000	13.8961	3523127.4000	24.8150	5543640.8000	82.0286	3626081.8000	18.3775	3922942.4000	11.0382	3538047.0000	20.1908	3013411.0000	13.6638	3016890.0000	12.4565	3694097.0000	16.6360	3937741.6000	16.9836
PN_0205	negative	191.018	1237915.0000	24.1489	1708508.2000	26.1301	1514091.2000	23.4570	6565371.4000	175.7563	1687663.4000	34.6966	4539364.4000	144.5621	3892936.6000	105.2411	1454836.8000	43.1143	2121606.6000	19.7351	1578401.0000	31.3258
PN_0206	negative	191.018	2855893.0000	28.6679	2961346.6000	14.8002	3516106.2000	25.1459	3192463.0000	20.1646	3556415.8000	15.9937	3857160.8000	43.0054	2122459.8000	20.3084	2505765.4000	31.2859	3300398.2000	7.1523	2333710.6000	31.7247
PN_0207	negative	191.019	1469945.6000	22.6880	2269529.8000	24.0971	1914181.8000	19.6927	2717525.8000	25.9972	2165621.0000	20.2503	3720254.6000	43.5938	3924267.4000	125.5245	2155385.4000	30.0911	6170554.2000	114.1354	3193709.8000	12.0910
PN_0208	negative	191.019	5118320.4000	25.2051	8592943.6000	17.0955	6268959.8000	15.3728	5784487.2000	20.6409	8031048.4000	26.5626	7775697.4000	26.4610	5670026.2000	38.8569	5842211.6000	33.0688	8192006.8000	19.6864	7214521.4000	23.2304
PN_0209	negative	191.019	1691780.4000	43.9863	3723168.6000	29.2937	4327472.0000	113.0908	3221422.0000	48.3047	3303094.4000	39.2636	2782854.2000	33.4972	2390892.8000	57.9955	2382253.2000	38.0129	6361304.0000	92.9322	6067549.0000	139.9185
PN_0210	negative	191.019	2006670.8000	15.9099	7754346.6000	132.4335	2230820.6000	14.0931	4848279.2000	130.2958	2116637.8000	26.7008	2302063.4000	24.9703	2125748.6000	20.9575	1621746.0000	21.6674	4616222.6000	123.6703	2281948.0000	42.7293
PN_0211	negative	191.019	#DIV/0!	#DIV/0!	2199523.4000	23.1160	1271344.3333	38.0640	1615482.2500	30.4611	1998198.4000	35.9915	1791464.2500	24.2475	1493816.5000	0.8852	3339757.6667	108.2114	2121667.2500	17.9003	1843228.7500	22.0578
PN_0212	negative	191.019	5600572.6000	16.0605	6258467.6000	26.5613	5916302.2000	10.6115	5818992.8000	13.0759	6664162.8000	17.1009	6071162.8000	18.7891	5456749.4000	17.6246	5391843.0000	8.1757	6767372.0000	12.3518	6049926.6000	11.5436
PN_0213	negative	191.019	7403872.2000	8.7780	8823803.6000	9.0813	8491482.4000	6.3361	7564080.2000	11.5461	9055999.8000	8.1916	8421029.6000	5.3111	7654976.2000	13.3409	7410008.2000	4.2441	8963088.8000	11.1217	8611520.4000	10.6931
PN_0214	negative	191.019	6144699.2000	5.0774	7519237.0000	12.0904	7159279.6000	5.4278	7058612.4000	5.9163	8126472.6000	14.5014	7734567.4000	15.3938	6493653.4000	7.2644	6577728.0000	6.5939	8253834.4000	17.0916	7920148.0000	7.6980
PN_0215	negative	191.019	2326256.8000	10.5027	3554228.6000	8.3890	2839829.0000	18.3261	2990347.8000	23.3219	3347177.0000	14.0340	3462916.4000	8.4798	2694146.4000	16.1622	2758817.6000	15.0057	3702146.8000	18.5138	3075343.4000	12.6628
PN_0216	negative	191.019	1124814.2000	56.4841	1497705.5000	52.9941	1002704.2000	49.1100	955116.0000	41.5090	1319360.0000	50.0945	2395424.8000	86.5730	2302442.2000	59.1187	2635493.6000	115.5436	4792981.5000	139.5028	2142414.2000	69.1822
PN_0217	negative	191.019	1090515.6000	17.8932	2304335.0000	68.6042	1588915.6000	22.1392	3825224.6000	149.0183	2113247.2000	38.3621	2569522.6000	19.5101	1440089.6000	24.9173	2191893.6000	104.3068	2467920.6000	22.8422	1924757.8000	32.9768
PN_0218	negative	191.019	186618865.6000	30.0002	312067660.8000	14.6322	217171015.4000	28.4462	225550365.4000	20.4776	298019854.6000	16.3925	301438079.2000	15.2489	190992451.2000	36.9309	216528715.4000	12.3256	325005055.4000	17.2064	285589918.2000	17.5219
PN_0219	negative	191.019	2385443402.6000	16.4660	3423821085.6000	11.6889	2920359954.4000	10.3796	2855538001.0000	16.1716	3406250942.2000	10.7108	3298968587.0000	10.2691	2546706857.8000	22.4755	2692913828.4000	13.0892	3519849395.6000	15.4065	3218098553.0000	7.5039
PN_0220	negative	191.019	71550900.5000	13.2192	84295812.8000	17.2947	53535044.5000	21.5920	75878413.0000	7.2643	80081512.0000	17.5630	74358893.4000	26.5062	62879896.0000	8.2702	53063235.0000	15.6091	75715742.4000	17.4233	69316361.6000	21.5508
PN_0221	negative	191.019	4238454.3333	57.7170	2167844.0000	76.1969	4313261.2000	32.1727	5735137.8000	61.1157	4368916.2500	30.1376	4519259.0000	49.6856	3923232.0000	58.7325	5069202.2000	27.2579	5951150.8000	14.6611	4655409.2000	57.7967
PN_0222	negative	191.019	4185288.8000	8.4433	4994255.4000	20.1434	3934287.0000	4.2280	4020804.8000	15.8936	5245719.6000	15.6674	5424321.6000	23.7923	3999305.4000	17.3308	3622626.6000	12.8074	5120620.2000	24.1710	5045409.2000	18.9752
PN_0223	negative	191.019	58148474.2000	18.8605	67323778.2000	5.4618	45007217.0000	15.3372	42914156.4000	26.1854	52792884.8000	12.5236	51645380.6000	9.4257	39211670.0000	13.0784	41718075.4000	7.2071	55349626.6000	15.2769	52462409.6000	18.5649
PN_0224	negative	191.019	#DIV/0!	#DIV/0!	#DIV/0!	#DIV/0!	#DIV/0!	#DIV/0!	#DIV/0!	#DIV/0!	#DIV/0!	#DIV/0!	2524184.0000	#DIV/0!	2466952.0000	29.3385	2255099.6000	27.0892	3708183.6667	33.8997	4146487.5000	7.1782
PN_0225	negative	191.055	1533479.2000	26.1378	1977926.0000	12.7634	1023287.0000	19.4498	1279372.4000	27.2773	1647796.6000	20.7213	1678831.0000	22.9511	1154341.6000	28.1021	1341813.0000	30.6280	1675887.6000	40.6132	1466614.6000	32.2367
PN_0226	negative	191.089	6538760.8000	36.1108	11283332.2000	17.8323	10016599.8000	23.1008	8863532.8000	12.1285	11627063.0000	14.7072	14143882.8000	41.3332	9135801.2000	21.6486	7896867.6000	13.9995	12790635.0000	18.3400	11076186.0000	26.8591
PN_0227	negative	193.012	3203258.6000	58.8847	11119704.4000	12.1313	1426636.0000	93.8555	3209184.6000	94.6238	9455037.6000	31.3085	7226059.2000	42.7578	3359312.0000	95.1237	5450204.6000	45.0401	7264523.8000	25.0803	11995582.8000	48.4802
PN_0228	negative	193.034	904955.0000	23.1586	785349.4000	20.0386	968395.2000	18.1729	871520.6000	23.9771	742688.6000	14.5539	771752.0000	12.3682	731375.7500	30.4720	723699.6000	15.5067	729280.6000	22.3987	783433.2000	33.7316
PN_0229	negative	193.035	1504260.2000	30.2412	2221697.6000	7.5454	930677.0000	23.6522	1302753.4000	15.0418	1778455.8000	11.5434	1696347.4000	17.4005	1045242.6000	31.4828	1461085.6000	18.5756	1401059.4000	6.3573	1724446.2000	19.4862
PN_0230	negative	193.05	3297167.2000	17.2534	2037527.0000	24.1386	2697093.4000	24.3194	2453103.2000	31.6218	2354690.2000	23.7189	2261344.0000	30.6830	2751110.6000	23.2302	2594822.8000	38.9834	2070499.4000	30.6912	2294877.2000	25.7062
PN_0231	negative	193.05	6307874.8000	43.4623	4642366.6000	20.4344	4466216.4000	41.7350	4569164.4000	65.9309	3753946.4000	47.5205	4018636.6000	29.8234	6145919.4000	28.5238	4383104.2000	41.9575	3219102.0000	31.8525	4473578.6000	44.7145
PN_0232	negative	193.05	4084187.2000	22.4674	3062529.4000	23.6535	3160238.2000	20.3359	2988055.8000	25.0510	3325599.6000	29.4034	3170778.2000	26.0211	3563598.8000	14.0201	3232006.0000	24.8460	2584821.4000	29.4422	2980704.6000	32.0514
PN_0233	negative	193.05	3251752.4000	13.3297	3427548.4000	16.9825	3052899.4000	20.4077	3177240.8000	28.1802	2682325.2000	8.1505	2945212.6000	25.2507	3413337.4000	14.6931	3028976.8000	18.2087	2859213.4000	9.4884	2969581.4000	24.6555
PN_0234	negative	193.05	2104870.8000	9.1635	2258479.4000	11.5962	1847312.8000	6.7061	2015751.4000	13.1261	1979512.2000	15.8323	1952268.8000	14.2538	2248470.4000	6.6171	2246895.8000	15.4009	2037396.4000	9.7848	1973218.4000	11.2624
PN_0235	negative	193.05	4335964.2000	8.9485	3393814.8000	20.2025	4140388.4000	20.9839	3770736.2000	19.3054	3788383.4000	8.8738	3969777.8000	27.0278	4197729.4000	7.5283	4075432.2000	27.2675	4061425.6000	28.8507	3731623.4000	24.1460
PN_0236	negative	193.05	1448717.4000	10.5583	1688837.4000	23.9403	1550988.2000	34.6310	1549474.4000	38.0787	1263898.2000	10.1402	1422951.6000	23.3113	1925959.6000	20.8109	1675223.0000	22.0429	1418243.4000	9.9444	1673122.8000	24.6173
PN_0237	negative	193.05	5705908.4000	29.3792	4000907.4000	12.9335	4952248.4000	26.3628	3742559.8000	12.0983	4755138.6000	19.5147	5583427.2000	46.5536	4508313.8000	26.1352	5673802.4000	16.8583	4769389.8000	26.0994	4439904.8000	18.0685
PN_0238	negative	193.071	1730096.6000	21.3344	2741967.2000	8.7193	1713679.6000	23.5461	1962951.4000	14.7940	2988190.4000	14.2880	2417195.6000	20.8678	1199285.0000	38.8108	1538864.4000	12.8200	2168569.2000	8.9285	2314879.4000	25.6256
PN_0239	negative	194.026	2113916.6000	14.9883	3097646.4000	14.6295	2524112.0000	13.4354	2587357.2000	16.9998	2967111.4000	13.1518	2876227.4000	9.8205	2313962.4000	24.8814	2342851.0000	12.2803	2950211.0000	22.8125	2853924.4000	10.0912
PN_0240	negative	194.041	3996460.2500	22.3804	3990688.0000	26.9156	4053060.4000	60.8992	3947871.7500	27.1324	3471968.2000	25.4547	3197337.6000	52.7178	2870283.8000	11.4392	2888148.6000	43.5970	3999532.2000	30.4406	3447577.4000	31.5583
PN_0241	negative	194.946	7615091.2000	54.4495	1681522.6667	115.8826	6871280.6000	112.9191	8762422.0000	94.9716	1696998.7500	116.0660	1193717.4000	54.6657	4848557.4000	69.7713	1535520.6000	85.4442	795289.6667	19.0527	2046177.2500	167.3404
PN_0242	negative	195.01	1113038.4000	63.9577	3593305.8000	13.6104	578126.2500	79.5329	1024540.2000	92.4586	3047043.2000	30.2116	2255260.0000	43.8755	1128571.6000	87.8705	1769183.8000	37.8993	2298839.4000	26.3908	3910871.2000	46.5406
PN_0243	negative	195.05	92505749.6000	8.6307	70434262.6000	6.7242	84538351.2000	6.3868	88038993.0000	12.6616	77051312.0000	12.3943	75001683.0000	3.0468	75071738.8000	8.1082	80280164.8000	5.3153	68135738.8000	8.9099	74174373.4000	5.8669
PN_0244	negative	195.102	2480746.8000	21.1266	2764334.8000	11.3296	1874755.2000	28.4766	2661367.8000	31.3146	2948330.0000	26.8864	3150089.6000	20.0705	2209601.4000	17.1295	3043720.8000	14.3617	3217702.6000	19.6845	3314870.8000	23.0474
PN_0245	negative	195.81	502954.5000	78.8739	8672701.0000	85.6797	969112.5000	96.7418	1976488.0000	130.2460	6293915.0000	12.0757	1287266.0000	54.5203	1232631.4000	146.6839	2817430.0000	38.6437	1452736.3333	76.4270	1573351.5000	71.1002
PN_0246	negative	197.045	2619409.6000	50.1021	6902751.2000	38.7395	3199176.8000	19.9319	4458946.2000	59.9054	5608337.2000	29.7958	5204097.4000	36.6263	3411158.6000	59.1659	4724795.2000	38.4125	7828057.8000	28.1845	5161879.2000	44.0840
PN_0247	negative	198.077	3244561.8000	31.4196	5045984.6000	19.9384	4017458.8000	13.3016	4089563.2000	27.5909	4603050.2000	8.2209	4335821.6000	12.5410	3722508.0000	19.3115	4968707.6000	14.0640	4787641.6000	12.4986	4150552.8000	12.7353
PN_0248	negative	199.035	9528238.2000	16.0761	9726210.6000	10.5566	9721997.0000	19.5005	7302260.0000	32.9909	7978000.0000	18.8290	8060834.2000	16.8864	10236942.6000	19.6499	6708756.4000	15.0743	8896762.8000	12.8736	8373256.2000	13.3477
PN_0249	negative	200.921	4078559.0000	30.1595	2458117.6000	40.7058	3715840.5000	19.7160	3418382.0000	39.8941	2609187.5000	49.1492	3858434.0000	22.9508	4672475.2500	26.2100	3118469.3333	9.3753	2559563.7500	37.8181	2891692.6667	14.5195
PN_0250	negative	200.98	7390789.2000	17.9508	3103437.6000	44.0788	7844458.4000	41.9139	8644717.6000	28.1727	4464614.2000	37.8975	5153829.6000	40.3068	8825104.2000	16.7387	5580618.4000	22.2641	3725813.2000	50.2303	4096902.8000	70.5257
PN_0251	negative	201.113	1128640.6000	35.1108	970335.4000	20.3133	923033.8000	47.1906	940630.8000	41.7671	1052806.0000	41.7365	905084.0000	20.4118	1046999.0000	21.6295	901135.8000	14.1402	1120317.4000	28.9791	1038303.2000	18.1086
PN_0252	negative	202.035	2577169.3333	36.6659	3230612.0000	22.6216	2086028.0000	15.8783	2620238.2000	36.5939	2605150.2000	8.7511	2591603.6000	8.6568	2033561.6000	31.8923	2721893.8000	16.3761	2704166.8000	20.4037	2492534.8000	6.1030
PN_0253	negative	202.892	3330949.0000	18.1492	4275510.0000	11.1294	3193904.0000	20.2065	3532957.0000	7.8093	3674603.4000	16.7330	3662262.0000	15.1139	3174672.8000	11.3428	3700219.4000	12.2724	3138610.2500	10.3490	3558939.2000	8.5294
PN_0254	negative	204.087	3477412.6000	38.9893	1966870.4000	28.7052	1918618.8000	14.7609	2086946.8000	43.9077	2090992.6000	34.8638	1763895.2000	27.9482	2767649.6000	43.5801	2436150.0000	39.2670	1428911.2000	40.7367	2087979.4000	34.5833
PN_0255	negative	204.088	3615160.4000	25.0090	2760819.6000	15.3841	3092111.4000	10.4808	2998588.8000	20.4934	3060671.8000	18.7373	3098495.2000	14.7737	3199970.6000	11.3640	3026287.0000	20.1849	2851889.4000	3.9670	3162403.0000	15.8347
PN_0256	negative	204.979	3667327.6000	21.2071	5322122.8000	25.6323	3820068.8000	35.5099	4549706.6000	24.5641	4472841.4000	9.4310	3852440.2000	50.2640	3642097.0000	31.6813	3805493.0000	40.4032	4181732.6000	30.2544	4365459.4000	13.4064
PN_0257	negative	205.035	2503650.8000	78.3684	5207969.8000	18.5111	2298047.2000	45.9084	3892927.6000	40.7571	7069904.6000	12.1384	5019071.2000	38.5149	1942778.4000	65.6755	4450678.2000	41.8087	4493501.0000	9.9285	5554719.0000	37.4690
PN_0258	negative	205.035	8423340.6000	36.1835	3222208.2000	24.7499	7716248.4000	28.5869	7294253.0000	51.6714	5623214.2000	50.4752	4011046.8000	40.1080	8466662.8000	34.0747	7844964.8000	32.3908	3829278.8000	43.0331	5289474.2000	28.9618
PN_0259	negative	205.035	10377846.0000	37.9102	9638183.8000	10.6256	10039003.2000	15.3829	13436219.6000	29.7130	11223681.2000	19.6946	9722808.2000	24.2330	11956636.0000	40.6358	14402660.0000	14.7365	10057812.6000	22.1039	11775988.4000	17.0073
PN_0260	negative	205.071	175029427.4000	49.1631	128292595.0000	46.2679	114472787.2000	86.5138	137891263.4000	101.7374	89368616.8000	41.9084	95307227.8000	39.9441	161529354.4000	28.0050	84952263.8000	67.1441	70614399.0000	25.4376	112167270.0000	66.0083
PN_0261	negative	205.071	8995742.6000	52.2353	8130774.2000	49.9601	7179377.8000	96.4384	8337722.4000	119.6858	4662316.0000	31.5876	5757549.0000	42.3709	8959801.6000	27.8245	4931378.6000	92.9124	4686097.4000	31.8511	7414947.2000	63.8450
PN_0262	negative	205.071	2830691.8000	21.4511	1927925.0000	11.0322	2651087.4000	11.8117	2298169.8000	26.6111	2176922.6000	12.1731	1986487.0000	9.8560	2687299.6000	22.0553	2313833.0000	8.2644	2070698.8000	9.0261	2046190.6000	14.3543
PN_0263	negative	205.071	3388824.0000	18.9156	1879417.4000	8.9599	2807953.6000	21.1712	2758463.2000	17.8622	2157035.6000	7.6539	2482316.6000	36.7112	2907455.2000	17.7388	2557463.8000	14.3953	2098229.2000	31.1564	2109374.6000	5.4372
PN_0264	negative	205.963	2517485.0000	26.5711	2765146.8000	7.9690	3801208.6000	22.9451	3772946.6000	12.4750	3303354.0000	10.3215	3008963.6000	9.4335	2089458.2000	32.8346	1861125.8000	20.2990	3118133.2000	27.3438	3277639.4000	12.5624
PN_0265	negative	206.082	136204989.8000	14.2012	130027983.0000	6.2793	123055733.6000	14.0952	121411748.0000	19.7828	121757868.4000	17.1798	122231829.2000	20.2886	148216604.4000	10.2069	132106376.8000	10.7445	109373167.2000	13.6786	121948233.2000	12.2675
PN_0266	negative	206.082	146295.8000	26.7774	117404.7500	16.8086	109542.7500	31.4809	91262.2500	7.4777	79186.5000	25.2935	85878.3333	18.2483	324734.6000	21.7679	303874.0000	9.3638	202418.8000	17.4064	159251.4000	28.8397
PN_0267	negative	207.014	72031808.8000	20.7415	58413483.6000	20.9433	87917975.2000	28.5565	66841786.2000	6.8849	77448359.2000	11.7196	88052626.0000	18.5414	89127899.2000	23.6726	74001991.4000	23.3795	95529977.2000	30.8718	71025497.0000	7.1097
PN_0268	negative	207.014	37099012.4000	12.6319	16695727.2000	65.6501	46180222.6000	53.5071	46479249.4000	41.9512	35691044.4000	41.6685	25376437.6000	30.2784	26490499.2000	33.7590	30585091.2000	25.3856	20479243.8000	43.0679	27472305.6000	41.7572
PN_0269	negative	207.014	22569476.8000	5.5803	12845870.2000	50.2213	26002302.8000	44.0214	22245668.6667	13.0988	18992558.0000	22.4148	17496914.4000	16.3127	16398343.2500	17.2971	17645493.0000	3.2918	16205624.4000	29.2043	15111373.8000	28.0886
PN_0270	negative	209.03	40046051.8000	19.1541	48853930.4000	11.3438	48661491.8000	9.9910	46046507.6000	23.4173	49284021.2000	12.8405	49166852.4000	8.2160	43590774.6000	20.2769	46411940.8000	11.2935	51826115.0000	11.9957	44474831.4000	19.7660
PN_0271	negative	209.03	16339467.2000	12.9629	18039857.8000	10.3862	18171346.8000	11.7272	16356664.0000	15.3575	17241964.4000	13.1638	17248411.2000	8.0816	15912381.8000	19.9424	16013467.2000	6.2875	17895606.2000	7.2059	15879641.6000	14.1889
PN_0272	negative	209.03	5150797.0000	12.1876	5202616.6000	16.6939	5515874.8000	14.5338	5367228.6000	23.1459	5361292.6000	19.4412	4583995.8000	35.6389	5465674.0000	21.1966	4843824.2000	30.6868	4377437.8000	16.2070	5355184.2000	13.9960
PN_0273	negative	209.03	94402412.4000	7.0539	82764156.0000	5.6008	93081101.0000	8.7305	91927143.0000	6.1766	86275565.8000	5.5269	79746946.4000	9.0589	86955369.2000	8.7965	79998451.2000	6.3425	77891982.0000	7.8730	78744149.2000	4.5261
PN_0274	negative	209.03	71354337.2000	12.4307	76979212.4000	7.3711	78654179.2000	9.6983	73284591.0000	10.3301	75513786.6000	9.4158	76684298.8000	4.4950	70848445.8000	14.6145	73027534.2000	4.5398	77091394.6000	6.6613	74254440.0000	10.1018
PN_0275	negative	209.03	3405659.8000	12.8549	2972722.4000	8.1000	3869473.6000	5.7937	3312759.4000	11.1011	3569460.8000	15.6484	3332099.2000	19.0508	3538166.4000	10.7627	3581261.0000	12.7418	3294737.8000	6.9862	3401434.6000	8.2858
PN_0276	negative	209.03	24497426.8000	14.3388	22640318.8000	7.9596	25870478.2000	13.3140	24197059.2000	16.1216	24113981.0000	18.0026	22990093.6000	20.6791	23920656.0000	10.0631	21712100.2000	19.9894	21623847.8000	13.3920	23451344.2000	13.4053
PN_0277	negative	209.03	7328226.6000	4.1889	11837892.6000	11.4653	7925952.8000	12.3832	7645545.4000	12.9998	10497099.4000	15.8968	9458715.2000	12.0742	6676221.8000	14.3110	7737896.0000	17.2286	9473882.2000	19.8679	9757227.6000	13.0385
PN_0278	negative	209.03	21173708.8000	17.3378	22136837.8000	9.8298	23448295.6000	14.9758	20827218.6000	14.6751	22344621.4000	14.6139	22063106.0000	8.8249	20588767.2000	21.6434	21412683.4000	8.1108	22401319.6000	6.6337	21218143.0000	18.0040
PN_0279	negative	209.03	155991366.6000	52.5681	68358918.2000	45.6258	94199226.8000	38.3639	110455586.4000	50.2357	103649605.8000	27.0697	87289489.0000	42.0771	83451468.4000	31.7499	102219188.6000	25.1606	51857852.8000	48.2238	97278623.8000	18.9952
PN_0280	negative	209.03	4220203.6000	4.6653	4369623.0000	5.5414	4825772.2000	3.1382	4522893.4000	8.0688	4769634.6000	6.8875	4668503.8000	10.2761	4661142.4000	5.0855	4657974.4000	5.3289	4940626.2000	1.0611	4579488.8000	7.7290
PN_0281	negative	209.03	13495125.6000	25.4171	10695437.0000	8.6772	10217986.2000	16.6707	10367976.0000	22.7282	10236074.8000	17.0158	9326717.8000	23.5108	9485752.0000	15.0927	8963295.2000	18.5983	8929145.0000	14.5042	9536719.2000	11.1264
PN_0282	negative	209.03	5313463.6000	16.6853	9744826.0000	20.4501	6826449.8000	7.8653	7016854.6000	17.3945	9616231.2000	21.8859	8659870.0000	15.6018	5920929.2000	20.5668	7393310.2000	19.0470	8954447.6000	20.6365	9262582.2000	20.5985
PN_0283	negative	209.03	4827223.8000	12.1687	8410334.8000	12.8821	4824645.4000	13.3758	4508963.6000	17.8280	7160096.4000	18.3182	6389461.2000	12.8462	3626587.2000	21.4067	4483852.4000	18.2745	5698793.8000	17.7118	6046403.2000	22.4447
PN_0284	negative	209.04	20778417.5000	11.3130	25106705.8000	10.4250	24061789.6000	6.2574	24895247.0000	19.8848	24481369.4000	17.8463	25148017.2000	9.2087	33923480.4000	21.4896	31310230.8000	12.2547	31826161.2000	10.5790	26573740.0000	17.7877
PN_0285	negative	209.045	93494.2000	15.1492	101706.8000	19.8812	138367.0000	12.9180	126778.8000	16.8797	105931.4000	17.5297	103385.4000	20.4741	126209.6000	22.5545	111740.6000	13.8559	135720.6000	22.7568	101981.0000	20.7533
PN_0286	negative	209.066	3399309.2000	18.5038	2809781.4000	13.0096	2816982.4000	13.3685	3098930.4000	19.3050	3077372.6000	16.6771	2990404.8000	13.7305	2538144.6000	19.6716	3184198.0000	15.4298	2679633.6000	11.9086	3076639.8000	14.9300
PN_0287	negative	209.066	25057682.4000	32.4368	28137954.6000	14.0125	28817019.2000	41.6412	36338163.4000	16.1448	28538135.0000	13.6314	36267002.2000	11.1800	39775839.6000	29.3098	45067724.0000	18.3071	33305897.0000	18.7253	38626864.4000	20.6729
PN_0288	negative	209.066	15170378.0000	31.5481	15618545.0000	21.4406	9479200.8000	14.2942	10903075.2000	16.8852	11709494.0000	20.7130	11252547.0000	15.9757	12394350.0000	14.4919	12010164.8000	11.5644	10179742.6000	18.8452	13171801.8000	32.0791
PN_0289	negative	209.948	4449188.2000	30.4864	5544595.0000	31.3273	6966876.4000	71.5453	3561177.4000	69.5981	4801848.4000	52.8686	6601896.6000	38.8254	7634944.4000	75.4808	2381210.4000	39.8239	5931685.8000	61.2031	4197629.0000	65.5744
PN_0290	negative	210.94	28427750.4000	10.5402	17116102.4000	26.3912	26426856.8000	23.6071	22801243.8000	31.7196	24157444.0000	16.0495	19995761.8000	28.1674	25511068.0000	18.4085	22306856.8000	24.5395	18627135.0000	25.0627	21828684.0000	25.5250
PN_0291	negative	210.95	9162547.2000	15.8623	8950148.0000	#DIV/0!	11649098.6667	9.6608	9977709.8000	35.5935	6037342.2500	32.4738	8206913.5000	33.7237	9175117.5000	8.1729	6789088.5000	15.4898	6102883.5000	19.4353	7880552.5000	35.2879
PN_0292	negative	212.004	2533011.2000	64.1223	2908318.8000	27.9709	3050966.0000	46.9861	1723975.6000	43.5166	1992747.2500	45.1881	3092661.2000	58.3980	4415900.2000	72.9440	2140552.7500	24.1085	3152877.4000	38.3219	2940007.0000	48.7408
PN_0293	negative	212.04	3812156.0000	19.1932	4896174.2000	13.1715	3478683.2000	55.4060	3213138.4000	38.3182	3830818.6000	29.5573	4684060.8000	31.7291	4335787.2000	35.1772	3096653.0000	9.1365	4632988.6000	22.3565	4201366.2000	28.6260
PN_0294	negative	212.921	7299563.2000	26.8006	7349447.0000	28.0506	7091619.2500	25.6906	4959404.2500	32.8615	5836326.5000	7.7953	7428727.0000	6.0103	6944367.0000	8.8108	5157099.6000	26.6323	8690659.5000	1.0282	5976763.0000	10.6917
PN_0295	negative	212.938	4317681.8000	8.1875	2505142.0000	25.9772	3872987.2000	22.0598	3390791.8000	33.8686	3566341.8000	19.7767	2928715.2000	29.8668	3916193.6000	20.2386	3376389.6000	28.6028	2719264.2000	29.4537	3316013.8000	24.4138
PN_0296	negative	212.98	4326291.2000	15.4843	1982687.4000	50.0714	2189424.0000	46.1957	2359435.0000	117.7883	1164895.4000	72.8393	1699747.2000	62.6820	3498645.6000	38.6653	1035425.4000	108.7034	981684.4000	61.6297	1234609.0000	72.9868
PN_0297	negative	213.113	135717.2000	31.4447	139941.6000	32.8279	116203.7500	12.7610	153241.6000	38.4735	96386.0000	49.2417	146299.6000	29.6059	158652.6667	16.4719	77498.4000	46.1776	82835.0000	37.6733	110615.8000	70.4005
PN_0298	negative	214.056	3513035.4000	6.3697	3753718.8000	8.1685	3968213.8000	12.5220	3742671.6000	16.3430	3495282.4000	5.8404	4037195.6000	9.7713	4186256.4000	18.2852	3545328.8000	14.7900	4021539.6000	17.7447	3347705.8000	7.7454
PN_0299	negative	215.032	22128699.0000	60.8359	86287175.4000	41.5666	28105619.4000	79.1937	22518305.4000	21.5872	31184649.6000	36.3432	41787035.0000	48.8361	17046617.6000	27.8044	20418602.8000	35.0821	21119393.4000	23.5236	29470133.6000	26.5596
PN_0300	negative	215.165	167121.8000	28.9842	171319.2000	17.7256	145703.2000	16.5091	144794.8000	30.0492	140511.4000	30.2730	135946.0000	28.6711	131699.6000	28.2690	143785.2000	27.7881	139728.6000	33.0988	160670.4000	23.9396
PN_0301	negative	216.087	7913246.0000	11.9356	8530309.4000	11.0254	8135975.2000	22.1422	9388426.4000	22.5984	7368241.4000	22.7910	8178727.8000	28.8931	13020058.0000	54.1480	9439003.6000	21.4593	9880490.4000	21.9571	9257319.0000	13.2585
PN_0302	negative	216.897	4741515.4000	27.2920	2012910.2500	33.7056	3364867.4000	41.5445	3062529.0000	55.6598	3154640.6000	29.6232	2171867.2000	45.8930	3617395.6000	41.3175	2912771.0000	46.5020	2254360.0000	29.2490	2792095.6000	37.3147
PN_0303	negative	217.029	6233588.4000	78.1743	27508579.8000	41.5473	6804056.4000	125.5262	6734102.0000	34.8630	9552788.2000	41.0106	12953139.8000	55.2375	3307636.8000	87.4905	4212830.2000	79.0285	5925890.2000	33.9423	8953012.8000	36.4223
PN_0304	negative	217.03	5854133.8000	37.6534	9614538.0000	14.3732	6451530.8000	21.0446	6541564.0000	22.0810	7887967.6000	17.5697	7790532.8000	20.6128	5340730.4000	25.3033	5469514.2000	24.9977	6494978.6000	24.2293	6429751.4000	13.0649
PN_0305	negative	217.048	1708290.4000	81.7339	4188515.2000	28.6850	1479880.6000	65.6259	6007454.4000	88.6203	3621716.4000	49.5473	3081348.2000	14.5687	1723781.8000	89.3460	3150429.4000	33.1527	2793625.2000	27.6299	3533048.6000	11.7826
PN_0306	negative	218.103	10128870.4000	23.9220	10251534.0000	14.0144	10487576.0000	13.5138	8580787.6000	15.3684	11892598.4000	15.9822	9500452.6000	10.7983	12241695.4000	11.3276	12110251.0000	5.7614	13025590.6000	6.2981	11622455.4000	9.1858
PN_0307	negative	219.077	4056996.2000	18.6394	5031794.0000	11.5312	4807275.0000	9.3865	5132590.2000	25.7674	5413025.6000	13.2782	5013630.0000	9.6794	4894121.6000	20.3806	5588724.2000	14.4801	5626814.0000	7.4593	5219037.0000	17.8045
PN_0308	negative	219.087	6733794.2000	43.5422	5207255.6000	26.3174	4908251.2000	59.3819	5478712.0000	82.7156	3745512.0000	28.0621	4464065.8000	28.3708	5946484.4000	16.0862	3575326.6000	51.0213	3517922.4000	26.5213	4893999.8000	45.7153
PN_0309	negative	220.001	1233431.0000	21.7531	2524956.4000	37.6453	2041079.6000	54.4103	1787599.4000	42.6281	2724325.0000	23.9281	2315279.6000	18.1451	1796186.7500	18.7546	2542558.4000	14.6254	3428758.4000	27.6650	3158438.4000	50.2665
PN_0310	negative	220.032	17093715.4000	75.5438	17417544.8000	29.5400	5641093.8000	72.4842	10503985.0000	96.1677	21969787.2000	67.2775	17675141.2000	38.0099	13326113.8000	89.2903	13406258.2000	86.8998	18803693.2000	37.6274	25896913.0000	52.5768
PN_0311	negative	221.03	1802820.7500	42.5418	2668427.2000	35.7521	2265907.0000	15.5109	2606419.6000	29.7868	2921602.2000	42.8411	2378140.2000	20.9677	2215014.7500	26.9675	2348063.4000	41.5606	2949367.0000	27.6641	2697233.2000	24.4158
PN_0312	negative	221.03	5070988.6000	47.7326	4443561.6000	41.6279	5416584.8000	17.7520	5164552.4000	27.3422	5683530.8000	46.2713	5551664.8000	27.3037	3333269.6000	22.1086	5550473.2000	28.9051	6480087.8000	20.8383	7237233.6000	36.9062
PN_0313	negative	221.066	2463134.6000	10.1748	2673029.4000	7.5489	3033977.0000	10.3475	2374815.8000	14.4739	2527724.8000	9.7127	2534592.4000	13.9387	2787998.2000	21.5307	2396124.0000	10.6643	2920000.4000	17.7574	2143550.6000	21.3759
PN_0314	negative	221.066	2749435.8000	48.7965	5209051.8000	10.5093	2916941.0000	22.3477	3996773.2000	29.6462	4634986.8000	15.5954	4238723.0000	23.7560	3085372.6000	32.1684	4294483.6000	24.5079	4659101.2000	13.8160	4524810.2000	12.8495
PN_0315	negative	221.066	2340429.6000	16.8018	2616715.0000	13.3402	3420133.0000	16.8821	2733477.4000	28.4428	2553526.8000	17.7329	2611648.8000	16.4564	3203161.0000	33.2815	2504550.8000	13.3317	3388822.6000	17.5330	2550526.6000	31.3083
PN_0316	negative	221.066	9762853.6000	44.0081	2104642.6000	22.9147	6420155.0000	79.9438	5542231.2000	59.7074	3927518.2000	46.1607	7685227.2000	96.5374	5748871.8000	65.4189	5492856.8000	52.7008	4256531.2000	85.0767	5000767.0000	30.8345
PN_0317	negative	221.066	5816018.2000	45.7585	1244387.8000	25.7235	3528038.0000	52.7571	2369534.4000	48.1419	1603374.2000	29.8078	2203295.4000	62.3479	3081734.2000	57.9913	1826667.4000	47.2229	1964984.0000	28.6560	1840952.2000	21.8602
PN_0318	negative	221.066	1750980.4000	16.3716	1950454.8000	8.7449	2521130.6000	17.3520	1976600.0000	27.5485	1813643.0000	17.3472	1970787.0000	11.4266	2353424.4000	32.4019	1785954.0000	15.9252	2466472.6000	24.2427	1739555.6000	24.0262
PN_0319	negative	221.066	5228369.2000	18.3160	4381058.4000	14.6256	6836961.2000	22.6805	5356940.8000	15.8750	5066066.4000	15.3963	5294819.8000	29.9512	6311031.2000	11.8400	5266688.8000	12.2819	5100396.2000	21.6296	4492611.4000	6.4417
PN_0320	negative	221.093	148973.8000	32.6160	107879.6000	14.8284	148928.7500	36.5251	186941.2000	33.2188	85918.6667	7.6988	111962.0000	20.4341	190919.0000	33.8904	158269.2000	56.8564	119920.2500	38.8099	151283.2500	65.6120
PN_0321	negative	223.045	220193353.0000	32.6249	112232054.2000	11.7280	196979157.0000	20.4879	196300993.4000	47.3382	155856202.4000	45.0338	140503470.2000	38.4892	212517049.4000	30.8560	207154712.6000	29.4957	123599708.4000	32.7249	156292616.8000	25.8016
PN_0322	negative	223.045	20279924.2000	27.1992	28344292.2000	11.8291	22505388.2000	14.2921	26024704.4000	31.1764	24150168.4000	19.2792	26981678.0000	21.2718	23890820.2000	27.9094	26268499.4000	22.1539	29116688.4000	6.2692	25308707.8000	21.1730
PN_0323	negative	223.045	14571811.6000	24.7850	6072744.2000	31.9293	14029428.2000	39.7280	14664361.6000	29.7341	8949885.8000	36.8829	8154123.4000	32.1837	12573894.0000	35.4228	15871980.0000	23.6618	7391573.2000	48.4872	10632946.0000	33.1859
PN_0324	negative	223.046	5070842.8000	14.1939	5589248.8000	9.0199	5252864.8000	11.2497	5855255.6000	18.2908	5524542.6000	12.0665	5738673.4000	5.8869	5786520.2000	9.9244	6008878.4000	6.1732	6002835.2000	8.5663	5800516.8000	6.0287
PN_0325	negative	223.046	10421147.4000	18.5931	13333989.6000	11.6974	11017325.4000	15.1387	11780766.4000	23.9260	11643052.6000	14.5093	11986171.0000	15.1984	11095664.8000	22.3048	11996759.0000	13.4999	12641132.2000	10.0409	11910437.4000	17.3032
PN_0326	negative	223.046	2168468.8000	7.1328	1821631.6000	13.6674	2403914.4000	15.4865	2002174.0000	16.8850	1932988.2000	12.3513	2110115.0000	15.7487	2243859.4000	11.1381	2390275.6000	15.1821	2041612.6000	29.5740	2062412.0000	11.5817
PN_0327	negative	223.046	2887669.2000	14.3467	4225317.8000	12.3208	2181075.6000	12.0121	2560485.2000	20.3687	3277231.2000	8.3912	3106251.0000	18.7131	2184502.5000	21.6686	2301269.4000	12.5795	2725395.7500	10.4805	2987668.8000	17.1188
PN_0328	negative	223.046	5178721.4000	26.8722	8667041.4000	3.9937	5085160.6000	7.4375	6190379.2000	25.2587	7431425.6000	7.6824	7335100.6000	19.2044	5305915.0000	23.0883	6365946.2000	13.6788	7008553.6000	8.3864	7802491.4000	17.3310
PN_0329	negative	223.061	2354927.6000	36.8428	1675859.4000	23.7688	1865661.4000	59.1522	1955940.2000	52.0965	2738550.0000	50.5293	4250126.8000	57.1400	1973189.6000	26.3997	2101014.2000	48.2527	2094598.8000	41.6785	2466679.8000	58.6547
PN_0330	negative	225.062	29334558.6000	10.3007	29135905.0000	51.0659	31502160.5000	39.7829	28056053.0000	21.2297	34699881.4000	11.4875	31743828.4000	22.2698	21456523.0000	3.4108	24499120.8000	12.6847	30317113.0000	10.4772	28585421.2500	13.3350
PN_0331	negative	225.088	7218701.2000	11.9266	9396904.2000	4.6227	6765438.6000	18.0837	7742675.8000	14.7533	8102453.6000	3.6400	6949212.2000	39.9689	6991920.2000	15.9493	6808372.8000	14.8221	7659525.6000	18.5508	7911190.8000	11.2794
PN_0332	negative	225.088	624737.0000	30.2631	239509.8000	31.1427	610205.8000	40.2185	476706.6000	36.9157	353095.6000	10.8428	325661.2000	17.8021	544849.2000	42.6977	372038.6000	19.7005	361307.0000	7.0616	359855.8000	20.9405
PN_0333	negative	225.926	1812226.6000	19.0202	3818680.2000	34.8185	2232057.6000	51.0076	1442039.4000	52.5646	2968240.8000	50.2190	2950339.6000	28.2567	2017893.2000	55.0333	1141471.4000	22.1398	3053283.6000	47.2516	2269635.0000	47.3249
PN_0334	negative	226.918	11719658.2000	22.9809	11679458.8000	20.5142	10051897.4000	16.3782	8852822.0000	23.7656	14358776.2000	15.2176	10535310.4000	30.4716	9796271.6000	22.8423	10037238.0000	21.0072	10579668.8000	24.8260	12282945.0000	31.2453
PN_0335	negative	226.928	3938693.4000	35.2113	4474196.5000	31.6504	4321503.5000	1.5899	3766331.8000	25.6628	3373140.5000	13.5314	3848329.2500	15.4102	4175178.2500	12.4610	2623993.7500	26.9575	3229914.3333	13.1791	4175936.0000	#DIV/0!
PN_0336	negative	226.996	6763518.2000	44.6257	10014580.4000	49.7720	11924410.0000	23.9699	13991328.4000	35.8444	11752646.4000	61.7711	10420603.8000	34.0912	11743980.4000	44.7678	10540975.8000	45.7486	10734104.4000	47.8451	8511696.0000	54.4575
PN_0337	negative	227.129	2475937.4000	37.5592	1937180.2000	102.2104	483341.4000	69.7261	1601341.4000	120.3556	529071.0000	109.6602	677688.0000	60.2043	9179209.4000	99.8974	1070385.8000	37.0930	1375807.4000	73.3490	1999504.0000	60.2741
PN_0338	negative	228.051	4492164.6000	27.4068	2500114.6000	33.9410	3987632.8000	26.1670	4841569.0000	25.9894	2482913.2000	33.1714	3576216.2000	46.2960	3902908.4000	55.3885	3031982.8000	38.9233	2553794.6000	43.8087	2598849.6000	46.0057
PN_0339	negative	228.083	31122181.6000	28.9504	38580867.6000	40.2546	19631513.4000	68.4850	26125712.2000	45.6856	14366022.4000	30.8389	21673996.0000	36.7220	19044742.8000	24.3163	20135059.6000	20.6395	26902648.4000	53.9849	21889102.8000	18.6411
PN_0340	negative	228.993	2049183.2000	46.1486	3112253.0000	50.0633	3706779.6000	22.6217	4395878.4000	38.9298	3694958.8000	64.5625	3189223.2000	36.8496	3732657.8000	42.2240	3247335.2000	49.4391	3395167.0000	49.3946	2652011.4000	56.1379
PN_0341	negative	229.012	152591.2500	44.6752	#DIV/0!	#DIV/0!	146108.5000	36.5927	190054.8000	44.3947	#DIV/0!	#DIV/0!	107686.0000	#DIV/0!	210857.4000	44.6408	129058.8000	47.0419	#DIV/0!	#DIV/0!	146185.3333	32.5598
PN_0342	negative	229.048	77262144.4000	78.5896	220526272.0000	22.1493	61225767.8000	62.5136	128217152.6000	42.3004	182003672.4000	30.2797	150330675.6000	30.5099	74266175.2000	83.8026	125111617.6000	26.8545	134418565.8000	24.7420	174538700.8000	17.5875
PN_0343	negative	229.145	349751.2000	11.0390	388025.6000	15.6708	359324.2000	14.7871	373232.4000	15.1411	350285.0000	15.2617	380789.0000	9.0374	377117.8000	11.4701	389637.6000	15.2823	400540.8000	23.7306	365176.6000	9.7928
PN_0344	negative	230.103	1077743.2000	17.7531	2028956.8000	21.8222	1342361.8000	27.5469	3415891.2000	74.0878	1330444.8000	26.0130	1839967.6000	33.1551	3201059.2000	20.8426	3647957.2000	20.2947	3412577.4000	6.7206	4143229.6000	17.4906
PN_0345	negative	230.103	4424446.2000	10.6806	3201024.8000	11.9761	6800957.0000	21.2513	5498648.2000	11.4469	4988306.0000	11.0229	4705984.0000	18.5045	7101495.0000	18.3551	6184556.6000	10.7436	5928401.6000	8.5568	4915858.2000	8.8283
PN_0346	negative	230.981	10393241.6000	11.4020	5583813.0000	28.9194	6265212.2000	21.1208	5174005.4000	41.1741	5216327.0000	26.4218	4308514.0000	34.9723	5013618.2000	33.8528	4004217.4000	32.0766	3667421.8000	41.8206	4357382.4000	29.3163
PN_0347	negative	230.99	12275189.8000	10.7502	6245766.2000	50.3008	7885179.0000	46.3518	9522828.4000	41.0017	4548104.0000	52.4337	5626436.6000	17.1753	7477767.8000	26.9477	4174173.6000	31.0909	2980849.0000	48.8083	3676688.8000	79.2024
PN_0348	negative	231.014	243331992.8000	43.6708	187698436.2000	57.7243	115897487.8000	127.3545	120064085.6000	182.3623	55623590.6000	78.0085	97439247.2000	85.2012	184157203.2000	72.3648	36902123.4000	154.8091	61018484.8000	61.8745	78047777.0000	89.5591
PN_0349	negative	231.014	64144938.0000	65.1631	33355641.6000	88.1471	24591330.0000	150.5050	36894848.4000	204.6364	7008067.2000	95.7665	14611870.4000	93.8642	46629575.2000	97.6060	7220797.5000	164.4885	6692976.2000	63.8564	10862154.6000	129.1955
PN_0350	negative	231.045	25178680.8000	78.7331	71248313.8000	21.4960	19778588.0000	64.0396	41877170.2000	41.1518	60037097.6000	30.1425	49525565.6000	30.4655	24030868.8000	84.5075	40491873.2000	27.0637	44236882.8000	23.8740	57536921.2000	17.3153
PN_0351	negative	232.903	5239803.4000	60.3817	2594351.0000	#DIV/0!	8897833.0000	93.5230	9975620.0000	34.6554	3567555.0000	#DIV/0!	#DIV/0!	#DIV/0!	3520556.5000	80.6851	1680082.0000	32.8461	#DIV/0!	#DIV/0!	5014700.0000	#DIV/0!
PN_0352	negative	232.911	1799657.7500	7.3442	3121838.6000	27.2687	2715165.7500	41.9468	1894087.8000	62.5075	2924871.0000	25.8820	2799343.6000	13.7165	2462781.6000	46.7646	2435780.6000	24.6761	3597099.4000	26.1146	2798196.4000	30.8390
PN_0353	negative	232.939	3613608.4000	13.6781	3768255.0000	6.2440	2847944.6000	14.9443	2639607.8000	23.7286	2500395.6000	7.2794	2592318.0000	12.1419	2295637.6000	18.0864	1841807.4000	11.8377	2282974.0000	19.8024	2128983.6000	7.8765
PN_0354	negative	232.982	3759707.6000	23.2630	2816899.8000	26.6709	6270496.8000	53.9780	5325511.8000	42.6225	3862920.2000	24.6565	3174656.6000	34.6900	2905318.4000	48.8695	2696110.2000	34.5893	3647639.8000	21.3512	3157352.8000	13.6587
PN_0355	negative	233.03	2986668.0000	45.7790	3408439.0000	23.6050	2354399.6000	20.4157	2345724.4000	10.7872	1996819.8000	22.1527	2462582.6000	10.9054	2387429.8000	22.2464	2286428.8000	15.3038	2148269.4000	29.7782	1952477.8000	21.1643
PN_0356	negative	233.03	30596879.0000	63.9891	90898044.2000	38.5313	23889906.8000	25.9617	40847578.6000	35.0807	77943397.4000	21.6036	67673664.6000	37.5340	21902087.6000	35.7419	42001689.6000	44.0304	66025003.0000	25.2631	54939996.0000	29.9949
PN_0357	negative	233.03	10138421.2000	63.3804	20676849.2000	14.5209	7264902.2000	25.9780	12677677.8000	36.6436	19076673.4000	26.1340	18925642.2000	48.8208	7002413.4000	26.9352	12514947.4000	51.4225	14300418.2000	29.1547	13910987.2000	14.9881
PN_0358	negative	233.077	474834.2000	21.0210	863992.4000	23.5555	311989.6000	34.4645	592380.8000	31.0469	404640.8000	22.3447	497309.4000	26.2220	467730.0000	21.9820	434492.8000	17.3719	480933.2000	15.8036	638326.4000	9.1536
PN_0359	negative	233.095	14338756.2000	48.9961	2859808.2000	66.1867	10274050.8000	72.2351	10486297.4000	52.3065	3522374.4000	67.9682	5008347.8000	47.8263	12331328.4000	80.7694	4418276.4000	38.8420	2079178.2000	70.8597	3027787.2000	110.7558
PN_0360	negative	234.008	3731779.0000	15.7890	1739228.0000	33.9869	3235706.0000	37.9463	3014726.0000	29.2781	2884347.7500	26.9017	2231812.3333	48.8203	3254428.0000	28.3559	3479142.0000	12.8256	2458183.3333	15.1504	2812013.0000	20.6685
PN_0361	negative	236.023	2271461.6000	25.1819	3699900.4000	14.1443	2911222.6000	44.4974	2584497.6000	17.3480	3146360.8000	8.2181	3494657.4000	19.6895	3817256.6000	23.5926	3898780.2000	18.9143	3987276.0000	17.0268	3952213.2000	12.6443
PN_0362	negative	236.056	11337949.6000	17.1509	12340721.0000	15.3514	7434746.0000	13.4655	18818380.2000	40.9520	10768054.2000	28.9668	14920064.8000	37.5981	8799807.2000	25.7788	11069355.6000	25.2939	13845852.0000	29.2030	17702564.6000	37.4051
PN_0363	negative	236.077	4297646.2000	36.5480	1994848.6000	28.5984	3344317.0000	26.3807	3068680.4000	18.2986	2395451.8000	13.7178	2424874.8000	7.9078	3888902.0000	31.4533	3048038.0000	16.7283	2119114.2000	15.7471	2847248.4000	15.0768
PN_0364	negative	236.1	2901724.6000	31.5565	2382458.8000	64.7286	4905599.4000	35.3454	3659243.0000	45.1466	2398382.0000	82.5217	2678375.2000	53.6823	3874664.6000	20.5701	2276485.4000	50.0371	2996559.4000	50.5490	2467782.0000	50.7631
PN_0365	negative	237.025	6290507.8000	16.1897	7495443.6000	12.9376	3105011.8000	30.1746	2964261.0000	20.8645	3022857.8000	15.4594	3326873.2000	32.4667	2249679.2000	27.8047	1570348.0000	10.3111	2423159.2000	32.3659	2369731.2000	23.1666
PN_0366	negative	237.025	7090423.8000	28.1370	5956462.0000	12.3522	9764058.8000	33.2311	8065993.0000	27.5512	6450651.2000	28.9790	6584821.2000	24.7274	7837388.8000	35.3852	4717504.6000	61.2155	6608937.0000	22.6927	4814963.0000	44.6274
PN_0367	negative	237.041	6576623.0000	23.7598	4581427.6000	12.0797	5668615.2000	49.1617	5510600.4000	32.3498	7257276.4000	46.6751	8040098.0000	90.7200	5986472.2000	50.7827	5822759.6000	24.9496	5773065.6000	33.2034	5761890.2000	25.3251
PN_0368	negative	237.084	8235566.6000	43.9953	3037155.2000	37.5118	8394386.6000	66.6789	5107416.5000	41.1144	2246201.6000	30.9937	3126176.6000	28.1012	5316655.8000	54.3065	1518521.2000	49.2875	3189670.6000	38.1377	2364490.0000	52.5694
PN_0369	negative	238.043	24285572.6000	60.7563	12253898.2000	39.1785	11760373.6000	62.5337	15027303.4000	80.1371	21076774.2000	60.9430	15022713.6000	25.4848	12503414.4000	78.7609	13205614.8000	75.6681	11555787.0000	54.6284	16883973.8000	51.8526
PN_0370	negative	238.058	3055433.6000	35.4458	2639272.2000	42.0348	4571119.2000	30.5980	2995201.0000	17.6251	4010523.8000	26.8972	3749965.6000	39.9254	4471969.8000	10.0573	3633780.4000	25.6288	5359387.6000	19.8890	4685001.0000	12.4649
PN_0371	negative	239.056	43457645.0000	29.3364	34513019.0000	17.3681	38225201.4000	32.6970	36193326.0000	31.0468	41883322.0000	35.1799	44182594.4000	23.5037	37577786.8000	13.4290	36823097.6000	29.2814	31678207.0000	32.9200	38812256.8000	31.3371
PN_0372	negative	239.056	49286160.0000	36.9142	27691986.4000	40.7823	35544684.0000	43.7476	33314479.8000	46.1886	35913989.2000	50.4843	38202331.4000	28.7686	41749612.6000	11.5119	30373190.4000	39.5583	28769035.8000	50.5763	32551241.8000	40.1264
PN_0373	negative	239.056	519785.2000	53.1300	1127274.6000	29.9921	354535.6667	49.7802	550257.2500	101.9492	827568.5000	16.0020	361505.0000	77.3314	639168.6000	33.0463	814016.4000	86.0450	853184.2500	19.2637	1000076.0000	17.7054
PN_0374	negative	239.077	46608675.6000	33.2735	71589067.2000	10.6300	37383929.4000	36.6936	48906196.8000	17.5069	65876706.6000	17.5130	57510869.2000	20.1774	30459329.8000	42.2553	43239498.6000	9.5259	58487780.8000	11.2052	59334071.2000	28.7009
PN_0375	negative	239.092	22655209.6000	20.8731	25932138.2000	12.8460	17515796.4000	30.0080	24623367.2000	32.2380	26973581.0000	25.7994	29573646.0000	22.0187	20785629.0000	16.5739	28112202.8000	14.5393	29863423.2000	20.9284	30289697.8000	21.8421
PN_0376	negative	242.052	28677734.0000	19.0070	51373560.4000	25.1325	35378893.8000	48.1638	31113844.2000	15.8847	31668047.6000	6.1870	38356983.0000	21.6928	19067098.4000	15.5609	23573763.8000	13.5328	28818090.0000	8.5542	28387876.4000	7.9614
PN_0377	negative	242.079	2272842.6667	50.6318	2981227.6000	38.9699	1032444.5000	43.9817	2373079.7500	22.6510	2768534.4000	18.6360	2105287.0000	37.7757	1017339.0000	62.1282	1767517.8000	23.4521	1707304.6000	25.7465	2358933.7500	22.2038
PN_0378	negative	243.027	467819.6000	55.8171	1340768.8000	66.1931	321376.0000	26.7516	557537.8000	41.3307	1196890.2000	57.6177	779311.8000	56.9981	276863.4000	53.2239	409825.2000	23.8082	599231.8000	32.8365	708922.4000	73.5847
PN_0379	negative	243.051	4239612.6000	9.4283	5610526.2000	8.2432	5595808.6000	19.0892	5053904.4000	12.5952	5635304.0000	14.1122	6420087.2000	14.6722	5164393.0000	24.0540	6356262.4000	13.5159	7030184.2000	10.5093	6411070.2000	14.9546
PN_0380	negative	243.051	2007665.8000	5.0409	2224857.0000	6.8491	2281969.4000	8.5699	2345341.2000	9.6733	2204753.4000	9.5486	2363149.6000	7.4123	2233555.2000	7.9335	2745318.2000	14.3485	2545393.2000	9.8052	2644771.0000	10.9376
PN_0381	negative	243.062	23255655.4000	64.3089	37391355.6000	20.2066	36909393.2000	36.6293	30679780.0000	21.7808	37284255.4000	16.8399	35191501.0000	40.7197	34747472.2000	7.7059	38965773.8000	14.1037	45754968.8000	21.9732	48122293.8000	19.3329
PN_0382	negative	243.919	3991624.2000	7.4933	3376873.4000	11.3403	5362607.0000	16.5863	5341539.8000	10.4951	4405130.6000	13.8959	4115687.4000	11.4394	2945508.5000	2.6988	2418425.8000	16.6181	4332619.0000	9.7314	4259402.4000	8.6502
PN_0383	negative	244.023	8309840.8000	34.0435	4151254.8000	52.9654	7920779.0000	50.7539	11885917.2000	39.8014	4913645.8000	48.4145	6144765.6000	33.6382	10099596.4000	32.2253	6788835.0000	24.5099	3848754.0000	61.4350	4313676.2000	95.2769
PN_0384	negative	244.067	4127468.6000	12.2181	4506580.6000	13.1279	4269018.8000	26.6351	10611015.0000	103.6401	4134174.0000	15.6882	4989258.2000	16.7875	5313458.2000	18.7743	4967518.6000	16.1656	4859237.4000	11.4182	4688877.6000	9.6471
PN_0385	negative	244.083	2945298.0000	32.2068	1699847.4000	11.1018	2508753.4000	13.9553	2122369.8000	10.4934	2155520.0000	22.8851	2184152.0000	29.0680	2593213.6000	25.5197	2274016.0000	10.5131	2061597.2000	13.6084	2017314.6000	10.4450
PN_0386	negative	244.964	2586579.6000	12.1329	2336478.8000	3.7907	2611097.0000	17.9054	2757966.0000	14.0074	2277705.4000	5.3388	2349540.4000	11.9753	2598070.4000	10.5833	2282923.6000	8.5176	2331201.8000	2.5884	2211762.6000	10.5345
PN_0387	negative	245.043	36587969.4000	25.2802	29880006.4000	22.1598	27904280.2000	29.4441	46275682.0000	23.2668	37110430.4000	26.7055	35145946.6000	23.9139	26984091.4000	38.9365	35563239.0000	15.3649	27329201.2000	21.9372	34241246.2000	50.7752
PN_0388	negative	245.07	5496117.4000	7.6059	6263315.0000	10.8650	6011339.0000	15.2173	5516694.0000	26.7086	5609816.6000	8.8087	6109891.0000	8.1088	6112374.2500	17.4128	5323511.5000	5.7692	6405604.2000	15.8966	5566556.0000	12.1420
PN_0389	negative	245.093	32340803.0000	40.7309	22814345.4000	4.8747	37630903.8000	61.5269	27750611.4000	10.5254	29332985.4000	28.4917	32022835.4000	37.3912	35742686.2000	55.1265	32034970.4000	13.5768	26244146.8000	20.3192	27889032.6000	19.7431
PN_0390	negative	246.073	2798561.8000	55.8810	1917433.2000	34.9799	2120340.8000	64.0963	1808545.4000	46.5376	2606812.0000	66.3163	2388261.0000	55.7151	2763017.2000	48.2204	2753184.2000	25.4193	1933259.4000	45.3621	2062818.2000	35.2339
PN_0391	negative	246.997	3816258.2000	37.9128	8310922.8000	20.7724	5636961.0000	49.6833	6426390.2000	45.0526	6777072.8000	49.9605	6931762.8000	16.8432	7511310.6000	33.4204	8063445.2000	26.2406	8142328.6000	19.8132	7093125.0000	38.2558
PN_0392	negative	247.013	5327192.2000	15.8722	2281410.2000	47.1827	3651865.6000	30.6500	3520408.6000	44.5222	4015486.6000	44.4214	2922899.0000	58.4842	4793169.0000	51.5713	4851163.4000	45.4186	2634248.0000	56.0572	4072378.4000	46.3012
PN_0393	negative	247.022	25229373.8000	24.1857	10561196.4000	53.1731	18819661.2000	39.1224	25480152.4000	40.2732	12633995.6000	65.2063	15118307.2000	22.8113	26594707.4000	41.6643	18843713.6000	33.7390	9554000.8000	65.3019	12237510.2000	81.7375
PN_0394	negative	247.082	9242491.2000	53.7139	6107619.2000	25.1160	6492592.2000	59.2557	6419638.2000	87.7903	4488069.2000	39.5866	5146093.4000	26.2565	7776081.0000	21.6453	5142485.2000	73.2948	4116202.4000	35.2738	5144915.2000	33.1206
PN_0395	negative	248.97	2612482.4000	24.2409	2722864.0000	24.4161	2677445.2000	43.6822	2661868.2000	21.7124	2762427.2000	23.9560	2999291.8000	25.7273	2840453.4000	32.8322	3060659.2000	10.9202	2748802.6000	17.1067	3029300.2000	22.0059
PN_0396	negative	249.025	2379382.2000	22.1823	2830673.8000	24.3726	2093279.6000	39.3319	2359548.8000	31.4349	2275455.2000	33.6920	2055596.0000	18.7389	1270927.0000	70.0332	1881083.0000	48.0671	2784237.8000	30.6564	2425099.4000	25.2378
PN_0397	negative	249.088	11434596.0000	8.1994	13195828.0000	7.5373	14139671.4000	5.9615	14826601.4000	14.6117	13350444.4000	11.1724	14036395.6000	12.3055	13733507.0000	12.8743	14476548.6000	6.9097	15536470.0000	13.2048	13676811.6000	16.7672
PN_0398	negative	250.072	13669211.0000	16.2520	13021528.8000	6.3382	12298793.2000	20.0267	12089697.6000	21.7734	11726192.8000	17.1006	12408835.6000	19.8168	14824107.6000	11.1801	13186063.8000	11.4176	11105978.4000	16.9392	12183294.2000	12.4686
PN_0399	negative	250.072	55822440.0000	5.8334	67059994.4000	12.3390	69315185.4000	18.2772	62993788.0000	8.2826	70823687.6000	5.0416	61644750.6000	8.3423	68885326.6000	7.8290	70303866.8000	6.6891	70570801.0000	8.8839	66517221.8000	11.1215
PN_0400	negative	251.041	3312844.8000	47.3042	1087491.0000	14.9261	3766622.0000	54.1578	3493220.0000	40.5459	1588392.0000	23.2888	1141238.4000	35.6935	3290172.2000	52.7922	2550847.4000	28.3785	1284035.2000	22.9045	1370962.4000	36.6454
PN_0401	negative	252.052	32184869.2000	35.9286	23701358.8000	34.2203	23109098.0000	43.9740	24128760.8000	38.0234	18057911.2000	43.2744	26598918.0000	24.5779	31380102.2000	20.2806	21494744.0000	47.6225	19466348.0000	30.8254	23514698.6000	36.3566
PN_0402	negative	252.902	6818309.0000	#DIV/0!	35987587.6000	52.6136	41296144.0000	30.2746	27465445.3333	83.7335	41747922.7500	25.1324	29059683.8000	34.5893	19925466.3333	27.4887	26584463.5000	65.1945	43302781.2500	25.2093	47970767.5000	17.6878
PN_0403	negative	252.996	6088155.4000	16.7802	4578580.8000	29.4206	3616520.4000	76.1061	2422040.6000	127.2772	2399770.8000	67.8662	3172229.8000	75.5887	4924654.2000	40.3280	1597339.0000	125.6091	2518508.4000	56.4510	2734963.8000	49.5779
PN_0404	negative	253.036	2738074.6000	22.1259	2244804.2000	20.2825	2244849.2000	13.0933	2065778.0000	23.1025	2286083.2000	16.9089	2336852.8000	15.4406	2394359.8000	15.7864	2296379.8000	21.3665	1977865.8000	21.9101	1998080.6000	19.4122
PN_0405	negative	253.05	6070940.4000	48.4615	8588634.6000	65.8871	8365546.2000	80.7750	145834604.8000	56.9634	9455800.0000	49.0341	70552326.2000	96.1725	11700227.0000	69.7234	56467361.4000	36.4526	11993021.6000	55.5032	169716485.8000	34.1930
PN_0406	negative	253.051	457831.6000	48.3645	627268.8000	68.8203	659342.0000	96.9981	9202524.2000	68.7592	668895.4000	60.9847	3434115.4000	73.8462	893097.2000	67.6412	3720313.8000	34.5014	920307.6000	58.3682	12225131.2000	50.0475
PN_0407	negative	253.072	2696861.5000	34.1832	4146284.6000	9.3942	2764861.0000	12.8908	3830286.0000	10.2363	3961165.7500	3.8439	3400382.0000	7.4642	3095114.2000	25.5187	5338235.6667	20.3205	4145348.7500	18.4122	4518142.2500	15.1972
PN_0408	negative	253.093	13464860.6000	31.3460	21569982.2000	19.5864	11550405.2000	10.4206	10107520.4000	18.3165	16700032.2000	25.2802	18266397.2000	25.2692	11727932.4000	19.5141	10322168.2000	29.5191	17825513.8000	23.1535	14284000.8000	18.9139
PN_0409	negative	253.093	3973406.0000	38.0452	1317383.0000	23.4516	1134479.2000	40.4286	4443742.4000	33.5063	604290.6000	21.9775	2798908.6000	42.8112	5162430.2000	40.4151	7318420.6000	17.1834	4793566.4000	6.2266	5266150.4000	32.5412
PN_0410	negative	254.015	9095202.0000	49.6946	5662530.4000	12.3671	13698891.6000	60.9068	7868991.4000	27.9771	5493506.0000	16.7982	7013201.6000	33.1554	11936616.0000	62.4288	4861250.0000	10.4047	7304222.4000	28.1269	4667497.2000	43.9886
PN_0411	negative	254.899	#DIV/0!	#DIV/0!	33393943.6000	52.4419	37793965.0000	29.3110	37764286.5000	11.6267	38868972.7500	26.6235	26570415.2000	35.5326	18109344.6667	27.3444	25068473.5000	64.4233	39904712.0000	24.3052	44551004.0000	17.9380
PN_0412	negative	255.004	2839681.2000	58.0451	1512681.6000	43.9187	719081.2000	74.4931	2011924.5000	69.6977	3437691.6000	69.3253	1931331.4000	75.2360	2112041.0000	124.4987	2707420.8000	95.3100	1833355.2000	67.0521	3744871.0000	57.6596
PN_0413	negative	255.013	2398845.0000	58.4560	2022804.0000	110.4708	953404.0000	75.4053	2785841.7500	83.1537	1873768.5000	103.7275	1996678.7500	18.8226	2783945.6667	97.2585	2129724.6667	64.0480	2145013.0000	4.2108	7466448.0000	#DIV/0!
PN_0414	negative	255.051	513102351.0000	20.7285	394138389.6000	20.5965	404747194.6000	16.2327	383758729.0000	23.5949	409712802.4000	25.5353	411866370.0000	20.9639	446154693.0000	11.7536	413406053.4000	21.8998	342683956.6000	25.7157	379750365.0000	27.3855
PN_0415	negative	255.051	22363019.4000	42.7678	14825611.0000	59.7296	19829823.4000	63.6372	17780815.4000	62.5974	13845920.0000	46.3597	14255676.2000	26.4284	22236108.0000	17.6003	14190229.0000	40.1211	12361371.6000	39.9293	17109007.6000	43.3345
PN_0416	negative	255.052	7154842.0000	13.0936	7601221.6000	23.9619	7341250.0000	40.2519	7274245.0000	46.8253	5762356.2000	13.4836	6251979.6000	32.3905	9764874.4000	24.4710	7828917.0000	22.4471	6197230.8000	16.5778	7737357.6000	35.6660
PN_0417	negative	255.067	#DIV/0!	#DIV/0!	#DIV/0!	#DIV/0!	52182.0000	#DIV/0!	272596.6000	45.2987	#DIV/0!	#DIV/0!	146723.0000	41.8423	#DIV/0!	#DIV/0!	56844.4000	18.6001	#DIV/0!	#DIV/0!	151188.4000	44.6583
PN_0418	negative	255.089	1301976.8000	21.6685	2803933.0000	32.4943	2285353.6000	69.1598	1293577.8000	21.1460	2818974.2000	25.9865	2706751.4000	35.8798	2144814.8000	34.7872	2227790.0000	23.5578	3683517.4000	35.4713	2810212.6000	36.8127
PN_0419	negative	256.046	6101043.8000	52.7077	3503263.0000	55.8173	3916058.0000	47.9504	6146307.8000	65.8410	2746606.4000	69.0726	3745422.4000	41.5813	3884462.6000	82.9910	2206919.2000	82.7734	2074208.2000	58.5785	2523668.2000	80.3869
PN_0420	negative	256.06	1928299.6667	31.6794	4855948.2500	23.8227	3404623.0000	87.7765	1477207.0000	42.4557	4267183.0000	50.7122	3166853.6667	29.4681	2357609.3333	23.9128	1909783.6000	35.0614	3123165.0000	2.9837	1931410.0000	24.6212
PN_0421	negative	256.067	26307672.8000	11.0974	39069828.4000	11.0982	24669516.4000	39.3059	27175004.6000	28.9204	33059121.4000	10.2149	33166361.2000	15.7716	27033060.2000	38.1146	24527450.4000	4.4540	33862274.4000	17.1106	33644495.6000	19.2416
PN_0422	negative	256.896	#DIV/0!	#DIV/0!	13021746.5000	13.5622	12292505.5000	29.1930	13123599.0000	#DIV/0!	12814819.5000	26.0169	8554039.8000	35.0181	6024835.0000	30.1707	9587694.6667	51.9069	13193593.0000	23.6115	14886986.6667	15.6797
PN_0423	negative	257.028	3951092.6000	20.7950	2966846.0000	24.8019	5097255.2000	19.9244	4365715.2000	12.8719	3875151.0000	11.7563	4084985.8000	15.2665	3645639.4000	16.6430	2407729.0000	20.3934	3220402.4000	13.4519	3211716.4000	14.2504
PN_0424	negative	258.062	5367488.4000	11.6516	4213348.2000	16.6831	5797174.4000	39.1784	5444733.6000	28.7695	4631294.8000	9.1551	4386329.2000	18.4410	4944336.2000	36.2416	4831359.2000	18.1385	3775214.6000	19.6264	4323186.2000	27.2901
PN_0425	negative	258.851	324078.5000	95.6482	9847211.0000	47.9271	2673330.0000	134.6639	1889822.3333	106.6411	2989055.0000	39.0620	2759579.3333	16.2546	861226.0000	#DIV/0!	1132644.2000	127.5661	6586335.0000	99.6132	4192668.0000	#DIV/0!
PN_0426	negative	259.022	2729902.4000	9.7684	1314260.8000	25.0701	2412516.2000	47.5070	3244730.2000	16.6572	1662716.8000	19.6518	1949692.0000	29.1237	1046706.0000	40.8873	1198844.8000	20.1932	1011343.6000	25.1842	1445576.0000	44.9128
PN_0427	negative	259.023	13699747.0000	42.6533	4973650.2000	34.2501	9666319.6000	45.8883	12579263.0000	34.3498	6990116.0000	34.5399	7094283.6000	21.9946	5060177.2000	27.6014	4088179.2000	24.8963	3710875.0000	29.7034	5222879.4000	59.8150
PN_0428	negative	259.057	2017799.4000	19.2657	2149109.6000	23.1898	2111017.8000	13.7506	2386790.6000	12.3699	2189627.6000	7.0174	2285444.4000	7.6970	2142366.8000	5.3695	2469710.8000	6.5273	2311066.8000	6.2652	2297964.0000	9.8684
PN_0429	negative	259.926	18505680.8000	169.7908	2666846.2000	16.3350	8397793.4000	8.2180	7419235.8000	15.1819	7055735.2000	16.9681	6854474.4000	8.2732	8531281.8000	8.7110	8755098.4000	9.5202	8387414.4000	16.6400	7231235.4000	21.3241
PN_0430	negative	259.926	3882820.4000	58.1218	1829625.6000	22.4235	5086347.0000	21.7977	3848069.4000	47.0362	3140488.6000	14.4747	3719693.2000	18.9888	7333534.6000	38.1475	5572233.6000	24.4066	4097222.8000	26.2005	4049329.6000	48.1585
PN_0431	negative	260.024	5863687.4000	12.1484	7297146.2000	8.1989	6656758.4000	9.3201	7160275.0000	18.1499	7097716.4000	2.9001	7078522.4000	20.6808	7179051.6000	13.5044	8203745.0000	9.1229	7637868.2000	12.1629	7249923.4000	5.5213
PN_0432	negative	260.078	2234314.2000	16.4383	2153839.0000	14.3341	2239366.6000	18.9270	2444833.2000	39.4024	2228949.0000	9.1820	2375047.2000	30.3188	2568284.8000	27.3143	3083970.6000	21.4381	2574173.2000	39.3411	2406690.0000	12.5371
PN_0433	negative	261.088	3338431.8000	22.0939	4515036.0000	11.9290	4459414.8000	12.2151	4381002.6000	23.5174	4732186.6000	9.6522	4864295.6000	16.8813	4058812.6000	15.5309	4996044.2000	12.2065	4988648.2000	14.2586	4360484.0000	12.7375
PN_0434	negative	261.088	4006941.6000	19.8164	5149734.2000	9.7059	5031689.6000	8.9578	5233022.2000	21.1843	5374998.6000	9.7032	5314135.8000	15.1080	4819738.8000	13.7319	5852209.2000	7.4785	5865963.4000	12.5934	5158881.4000	11.7016
PN_0435	negative	261.135	303050.8000	18.7741	299145.8000	20.0747	276653.2000	20.7446	345070.8000	37.6366	241254.4000	15.7329	301933.0000	12.8887	344423.6000	26.0752	313947.2000	13.7985	346093.2000	28.2871	351526.6000	23.0304
PN_0436	negative	262.057	46804386.8000	32.5658	26492466.0000	17.6274	36477845.0000	18.6040	38947270.8000	30.6270	37728080.2000	32.7755	37288238.4000	23.8681	33840290.0000	25.1611	38222351.4000	15.0410	35467448.2000	16.0071	36311018.2000	31.0316
PN_0437	negative	262.057	39451082.0000	29.9718	21486624.6000	20.6002	29772478.2000	26.2008	31940909.0000	#DIV/0!	29943113.5000	37.9667	28133561.2500	24.1770	32472046.2000	32.2887	31647626.0000	15.8265	28200667.5000	36.0346	27290531.0000	12.0524
PN_0438	negative	262.903	8162880.0000	27.1091	3767777.0000	27.7868	5954855.4000	34.5286	7314027.0000	25.5541	5404909.2000	35.5840	4335290.0000	52.5848	6271204.2000	44.1592	5170226.8000	48.8197	4728179.6667	19.9353	5801547.0000	11.0670
PN_0439	negative	262.931	3404789.6667	64.5071	19299981.6000	44.5268	11709655.5000	89.3041	14624063.6667	71.4270	14183198.0000	56.4744	13750236.8000	17.3133	8293503.2500	59.3568	15957428.0000	27.9787	19565536.8000	16.4296	16653887.8000	65.4792
PN_0440	negative	263.892	16979827.0000	49.4505	13602457.6000	16.2347	18658058.4000	40.3907	11813019.6000	87.5112	13435184.2000	35.4835	15961599.4000	24.1203	17036526.8000	50.5632	7649803.2000	38.1639	15998719.6000	51.9348	13762432.4000	41.9229
PN_0441	negative	264.928	1371673.2000	89.8491	10778823.4000	42.3309	5727143.4000	109.7117	9075434.3333	71.3755	8584579.8000	56.6943	8348733.4000	15.7573	3985051.0000	83.9082	8081385.0000	53.6201	13268261.0000	30.9635	10179902.0000	64.1406
PN_0442	negative	265.093	6006006.4000	18.2745	4159843.4000	9.3104	6828975.8000	29.2430	5963225.4000	13.2648	4801792.4000	8.8406	5199547.0000	25.2141	5956510.2000	18.4106	5342413.0000	5.8885	5100524.4000	10.5267	4720615.8000	12.5155
PN_0443	negative	265.093	10392783.8000	11.9501	9675172.6000	8.1170	10978009.0000	31.7122	11824511.4000	21.4371	10139416.2000	27.8181	10067407.6000	22.2655	10064612.8000	23.0219	9827901.8000	25.2928	11338295.0000	26.6701	10358263.8000	26.3959
PN_0444	negative	265.094	7191248.0000	11.4332	8329046.0000	12.3804	7576342.8000	7.4847	8298202.0000	23.0322	8958887.6000	13.2486	8660464.6000	21.2888	7745168.0000	14.7076	10182930.4000	21.4241	9208018.0000	18.1627	8662723.2000	20.5213
PN_0445	negative	265.89	3256967.0000	2.7361	1952438.5000	28.6048	2900577.0000	21.1467	3988350.0000	#DIV/0!	2204520.5000	26.7558	2495926.3333	23.3000	2644334.2000	62.6312	#DIV/0!	#DIV/0!	2991797.2500	17.1395	2069449.0000	75.6131
PN_0446	negative	266.797	3071089.6667	15.7666	3065698.0000	12.7376	2499252.6667	26.9869	3710952.7500	38.5065	2942752.8000	35.5262	2610218.4000	13.2241	4037477.0000	41.3926	3994356.6000	20.3502	1670137.4000	40.7912	3003070.0000	28.5012
PN_0447	negative	267.067	22230562.4000	41.5120	32259767.6000	52.0859	32096953.6000	63.6823	71878874.0000	77.5991	34268626.0000	33.0256	54949329.6000	41.8090	40336290.4000	71.9460	58600142.8000	22.8125	57194480.6000	28.4911	87996792.2000	43.0656
PN_0448	negative	267.067	1043575.2000	46.5629	1480549.4000	58.4056	1446122.4000	69.2577	3146405.4000	99.2057	1426490.8000	31.9319	2245067.6000	47.6974	2030793.8000	74.9463	2754360.2000	28.1929	2634055.4000	34.3691	3769431.8000	54.8092
PN_0449	negative	267.072	3606258.2000	19.9038	3471305.8000	9.0977	4427591.6000	17.2733	4934150.6000	21.6827	4907728.6000	13.7113	4504732.8000	10.5124	4405556.6000	25.2144	6193420.6000	8.9281	4644649.4000	18.1189	4913098.4000	26.7858
PN_0450	negative	267.072	7661138.8000	27.2545	6798429.8000	13.8851	6192820.6000	19.3895	7091203.2000	29.0063	6135857.6000	14.7825	6474849.2000	23.1392	7656141.0000	33.1859	8330591.0000	21.6487	5989472.6000	22.0202	7074283.4000	14.7827
PN_0451	negative	267.072	1992189.0000	19.2147	2072599.8000	13.1876	2884260.0000	18.7243	2246892.0000	30.3479	2040805.4000	17.7142	2282245.4000	18.5403	2699876.8000	33.4092	2099692.0000	17.0532	2862769.4000	19.1608	2034485.6000	26.6519
PN_0452	negative	267.088	498860.2000	19.2602	571268.4000	21.7743	508341.8000	44.5768	494142.2000	59.6355	418299.8000	23.7010	525258.0000	38.4551	587987.2000	43.8693	359676.4000	25.6661	485856.0000	33.0325	518949.6000	25.8152
PN_0453	negative	267.088	8069135.8000	29.2382	7822351.6000	32.4280	6648120.0000	52.0851	6482135.2000	97.0348	5097394.8000	22.5347	6447134.8000	43.1223	8313940.4000	43.5790	4069005.0000	37.8156	4965899.2000	27.2521	5904482.0000	48.8137
PN_0454	negative	267.088	1931551.8000	13.1237	2990498.2000	19.1711	2402193.0000	16.0535	2014863.0000	27.1421	2986550.4000	21.8730	2662172.2000	15.0966	1929347.8000	27.9181	2394651.0000	19.2206	3047995.0000	14.7853	2733342.6000	22.9225
PN_0455	negative	268.794	3643817.3333	15.6333	3919083.0000	9.4725	2887203.0000	23.2657	4358055.7500	39.8695	3415818.6000	32.3056	2945942.4000	21.6610	4090531.6667	44.3059	4777287.8000	20.0589	1989245.0000	35.4989	3500220.0000	27.5686
PN_0456	negative	268.88	705663.8000	73.4999	13035062.0000	69.1812	3699211.0000	138.8987	3204954.6000	135.4733	9025195.6000	82.0961	5779002.8000	46.1448	1943286.6000	87.0387	3549517.6000	95.8761	11046452.4000	81.1783	7175315.2000	58.7170
PN_0457	negative	268.971	17030296.6000	61.7373	13964630.4000	63.0588	6599472.8000	74.5653	8123869.8000	174.1429	4903690.8000	56.9932	5947988.8000	79.9133	12211268.2000	77.7866	3216065.2000	119.6604	6486767.4000	73.4281	8979838.6000	82.7211
PN_0458	negative	268.971	8989106.6000	72.2926	4312555.8000	83.5023	3220086.8000	112.9497	6481208.6667	157.2811	932213.0000	90.8730	2201298.2000	104.8076	6294269.6000	92.5501	782731.5000	120.6932	1762706.0000	53.8454	2350237.2000	121.5955
PN_0459	negative	269.046	101498752.0000	15.9962	68511864.4000	17.5511	83545226.6000	43.7917	244183593.0000	36.2817	70751273.0000	19.3013	150728355.6000	39.7069	98824327.2000	18.5180	140879729.4000	9.2069	83625221.6000	27.8582	245750973.4000	20.9872
PN_0460	negative	269.046	6372593.2000	13.2587	4452731.8000	21.9116	5308348.2000	50.5014	14844449.4000	45.9711	4206391.4000	19.9487	7971369.4000	43.8579	6411792.2000	22.0002	8828929.2000	7.8112	5489565.2000	39.9791	17045442.2000	35.3254
PN_0461	negative	269.046	16813703.6000	20.4480	18400607.8000	11.6369	19763518.8000	31.7826	18038808.4000	15.5319	18961340.4000	21.9251	30781764.8000	83.1479	22402207.4000	17.9087	27872494.0000	17.9849	24129380.0000	28.1868	20804010.8000	22.1648
PN_0462	negative	269.067	4392445.2000	44.7205	2470354.6000	33.2570	3302304.0000	17.5799	2822184.4000	38.1336	2926079.6000	46.8864	2438151.2000	37.4317	4047038.2000	35.4182	3255066.4000	40.6468	2021553.6000	40.1841	2552958.4000	44.7916
PN_0463	negative	269.103	22597839.2000	26.2701	13311103.4000	5.1932	20170002.2000	33.5661	18364865.0000	20.5178	14892547.2000	6.1948	19897809.6000	48.9094	20018457.2000	17.5497	18733262.0000	19.0761	16632943.0000	31.5073	16275948.4000	6.0307
PN_0464	negative	270.877	704563.3333	58.1320	10420234.2000	67.4740	3466060.5000	122.6544	2825813.5000	127.1055	7049124.8000	83.1609	4724202.2000	42.2196	1475061.2000	86.7970	3074061.2500	98.7388	8474183.2000	82.4888	5632136.6000	58.2262
PN_0465	negative	271.016	2124703.0000	28.6592	2059626.0000	19.5815	2624479.4000	30.2235	2205431.0000	33.9165	2433659.2000	13.0885	2546383.2000	27.9577	2988508.0000	41.1470	2883601.0000	23.7824	2878548.6000	47.6376	2352816.2000	35.2196
PN_0466	negative	271.046	3084390.8000	30.8398	2261904.0000	26.8878	2144727.8000	28.3522	2046934.6000	22.7832	2281515.2000	31.4747	2366342.2000	22.8657	2286556.6000	31.8926	2382644.6000	32.9226	1664352.0000	36.0257	2172629.6000	44.8352
PN_0467	negative	271.046	70135925.4000	32.9641	48888069.8000	38.5349	57674847.6000	28.0690	49014779.4000	50.2927	44042145.6000	40.6506	45075271.2000	28.2976	61379537.2000	15.6769	49532183.8000	40.3513	35469157.8000	29.7847	48631716.6000	44.7738
PN_0468	negative	271.062	162298.0000	#DIV/0!	#DIV/0!	#DIV/0!	#DIV/0!	#DIV/0!	341274.6000	28.4377	#DIV/0!	#DIV/0!	205593.0000	43.8402	#DIV/0!	#DIV/0!	#DIV/0!	#DIV/0!	#DIV/0!	#DIV/0!	65765.7500	45.2191
PN_0469	negative	271.067	1910046.8000	49.1699	1777592.8000	29.8171	3141483.2000	12.7764	1827427.8000	29.5275	2121613.0000	49.9766	1606105.6000	37.0869	2315854.0000	34.5787	2805372.6000	38.8390	2359215.4000	32.5371	3305836.6000	120.4914
PN_0470	negative	271.134	764811869.0000	19.1699	701164636.4000	29.5517	1244319601.6000	29.0305	910376422.0000	29.8090	968916139.0000	21.8920	924107233.0000	22.8469	1313599609.4000	43.5455	1147677064.6000	27.0702	1292647968.4000	49.1441	961525769.8000	35.6770
PN_0471	negative	271.228	125216.8000	15.4517	129069.8000	15.0050	121302.0000	16.6586	113916.4000	16.9968	98698.2000	12.8542	122265.6000	16.7521	139573.2000	24.9293	119982.2000	7.3077	141101.6000	3.7695	125533.6000	23.2420
PN_0472	negative	271.252	1787528.8000	35.9015	1790703.2500	40.5006	3843227.0000	25.9386	2332617.6000	27.7449	2316949.6000	51.4802	3412031.0000	80.0003	3458980.8000	55.6914	3077340.8000	45.6148	4064707.2000	51.8294	2639629.6000	49.5755
PN_0473	negative	272.041	4709679.0000	42.9107	2824904.4000	54.3628	2776748.4000	41.5407	4363556.2000	67.4851	2007439.4000	63.4907	3212740.4000	44.5015	3918886.2000	77.4913	1860918.6000	62.1897	1339774.0000	74.0289	1976325.0000	102.4033
PN_0474	negative	272.062	5692746.6000	16.5481	8031331.4000	17.3847	5735454.4000	21.2153	5512118.6000	21.3703	7028604.8000	15.2823	6940759.0000	14.1325	5612151.4000	30.0201	4770192.6000	11.8160	7178967.0000	19.1324	5133570.8000	16.4154
PN_0475	negative	272.062	5370290.6000	39.3467	12645228.4000	13.1161	6300438.6000	24.1289	7820376.0000	33.9818	8354228.2000	26.7353	8849373.2000	27.9719	8022944.4000	36.8307	7822043.4000	20.7786	10549222.2000	21.1934	7763197.8000	31.2106
PN_0476	negative	272.959	141747498.2000	11.0433	115085005.8000	3.1530	143818967.8000	13.2937	142973187.6000	10.0688	117556310.4000	7.6671	120063213.4000	8.6478	134674664.6000	10.9676	118992638.2000	6.0057	117925273.2000	4.5326	116524293.6000	7.6272
PN_0477	negative	272.992	7078426.0000	81.1673	6873545.2000	13.1794	5305652.6000	65.6244	7577857.0000	41.8353	10330342.8000	33.2353	4999595.6000	70.5316	2880411.6000	118.5180	4791519.6000	61.2199	6178690.8000	23.0121	7153982.8000	49.0025
PN_0478	negative	273.002	6247061.4000	54.3220	5401194.6000	53.8900	7723375.0000	55.2283	7083319.0000	56.6983	6526468.8000	58.9211	6876237.8000	53.2031	5533363.4000	41.9237	3641207.4000	60.2439	5421760.4000	60.1752	5916008.6000	60.1623
PN_0479	negative	273.015	4516482.6000	49.8099	1097239.2000	56.6912	1786986.0000	65.6918	2281157.2000	84.6035	3194572.6000	76.0264	1555109.0000	46.4398	2334577.4000	111.9689	2792062.4000	91.8270	1341230.8000	85.6999	2343062.8000	53.7112
PN_0480	negative	273.024	6744330.4000	49.0669	3205588.6667	73.1750	4079251.2500	58.1186	6065606.6000	97.2602	3917627.2000	97.3864	2832993.6000	34.4396	4173317.7500	89.6361	2944583.4000	73.1381	2285050.3333	44.9206	3838070.7500	111.6583
PN_0481	negative	274.957	39209444.6000	10.5100	31470377.2000	3.4403	39270437.2000	13.1635	39772393.4000	10.8291	32367634.6000	9.5549	32974441.2000	9.5047	37446953.8000	10.5293	32680909.8000	7.5232	32115794.4000	5.0704	31552518.0000	7.7515
PN_0482	negative	274.981	788369.0000	#DIV/0!	1617117.0000	87.6655	4520534.0000	93.7355	3995644.8000	100.6312	2709475.8000	66.9627	2677615.2500	39.1271	4766973.4000	70.5086	4220960.4000	60.3706	3794582.4000	50.4672	4322074.7500	107.3937
PN_0483	negative	274.981	3366544.2000	23.7021	2832629.6000	32.4970	4254373.8000	34.1960	3888429.2000	19.8731	3434746.8000	11.4746	3718029.0000	25.7720	3272509.8000	17.3017	3322880.8000	8.8072	3989186.6000	20.4437	3154765.4000	13.9687
PN_0484	negative	275.999	5989660.8000	44.7320	4476384.4000	27.8233	3154656.2500	58.5871	4542242.0000	72.3962	6682805.8000	40.6376	5370135.0000	28.0522	4432738.6667	49.1696	3875729.8000	64.3672	3549547.2000	63.1644	5343609.6000	48.2589
PN_0485	negative	276.825	4465539.2000	32.5582	5582878.0000	15.6757	4308856.2000	35.4727	5486090.0000	20.8969	4944511.0000	26.0279	4708605.6000	20.4748	4277035.6000	37.1557	6147191.6000	14.6909	3286172.0000	30.0298	4956635.8000	20.4329
PN_0486	negative	276.954	2569264.4000	9.5028	2077826.8000	5.4955	2611558.8000	13.1678	2588297.0000	12.6680	2081319.4000	9.2926	2121708.8000	11.6833	2436166.2000	12.3470	2161181.8000	6.8133	1985984.0000	13.1835	2061592.6000	9.0031
PN_0487	negative	277.083	2374836.2000	22.0448	3405354.0000	18.8041	2656924.6000	12.9119	3072564.2000	19.1526	2890724.4000	23.8979	3260670.0000	20.9770	2492779.6000	23.1047	2936579.2000	10.0579	3440084.8000	17.4516	2985111.2000	20.3559
PN_0488	negative	277.093	1767446.8000	31.5744	2271931.4000	11.2178	1763673.0000	21.8344	2247472.4000	34.3863	2583988.0000	11.7710	2015942.4000	11.5705	1857070.2000	24.6433	2839723.4000	13.0698	2315749.8000	23.3654	2366984.6000	16.2523
PN_0489	negative	277.13	1834648.8000	3.8364	1885759.4000	7.3896	2242680.6000	16.2759	2356792.2000	18.3161	1776005.0000	15.9607	1958860.2000	16.8928	2438913.6000	15.1281	2156093.6000	8.2661	2093285.2000	10.1578	1859702.6000	13.7281
PN_0490	negative	278.823	4271415.0000	13.1236	4800027.2000	10.1001	3287094.6000	24.6844	4443868.2000	19.4230	4224335.2000	24.1246	3999942.6000	20.0155	3844263.8000	36.7301	5086447.6000	11.8378	3267627.0000	20.8658	4245684.6000	19.8466
PN_0491	negative	278.88	5539049.4000	11.9531	3728917.2500	26.6104	3655919.8000	32.4856	3891010.7500	30.7426	5110984.8000	23.2466	3477135.6000	62.2890	3974235.6000	38.8373	3907856.6000	42.8010	3303672.4000	46.0655	4623639.8000	50.2817
PN_0492	negative	278.908	4108062.0000	#DIV/0!	14600461.7500	23.9200	8947424.5000	48.3794	9364980.0000	5.0038	11112169.2500	36.7724	6915664.6000	31.0566	4323269.6667	13.2517	5889287.2500	66.9979	11061130.2000	40.0072	11516943.0000	28.2861
PN_0493	negative	278.916	31406934.4000	17.7751	23590433.8000	25.4471	32934396.4000	18.4099	33375449.0000	23.1606	26416919.8000	23.9238	27461999.4000	8.4676	34338258.8000	10.2256	28143251.2000	16.1769	27250037.4000	17.8966	27396027.8000	11.0248
PN_0494	negative	279.036	45810784.2000	67.6433	69260657.6000	17.3282	42171729.0000	51.5435	63369865.0000	35.6655	72705733.4000	27.9836	47953801.2000	70.5289	25322973.2000	114.5954	37452386.2000	63.5817	67049479.6000	26.9590	52848960.4000	39.6096
PN_0495	negative	279.085	2524561.0000	6.0315	2413488.8000	6.1447	2661489.2000	7.7012	2669724.8000	4.8088	2487551.8000	6.1717	2587032.6000	7.5527	2762787.2000	8.5812	2874871.4000	4.1132	2839056.0000	6.8520	2608032.4000	5.5530
PN_0496	negative	279.109	4833053.6000	20.0273	3565815.4000	8.7313	5282163.4000	17.6686	4810488.0000	9.6524	4039823.0000	8.9614	4372847.4000	17.4385	4519322.0000	14.0455	4286809.6000	7.3220	4150970.8000	5.3350	3975520.0000	14.8591
PN_0497	negative	279.109	15746483.4000	15.3071	14256681.4000	19.0032	16558793.8000	27.8893	18899081.8000	21.4777	14725650.2000	21.9886	17321301.6000	29.0822	16094447.8000	19.9526	17671822.6000	12.1713	16694046.6000	26.8623	15503313.6000	22.6681
PN_0498	negative	280.906	1395134.0000	#DIV/0!	5418634.6000	48.7101	3924419.0000	51.4261	4187815.5000	9.9311	5133653.0000	39.5529	3170353.4000	28.6268	1871445.3333	8.9667	2902731.0000	53.2786	4924156.0000	45.9970	5183558.0000	29.0145
PN_0499	negative	280.913	9422009.8000	16.0504	7599399.6000	18.5322	9768122.2000	20.9345	9527288.8000	25.3901	8129304.4000	10.6804	8375307.6000	15.5663	9937443.4000	11.9662	8649009.0000	10.9177	7264763.0000	15.8682	7999969.0000	15.2810
PN_0500	negative	281.036	2252790.6000	19.6214	3401486.6000	30.0822	2678042.6000	51.1431	2650287.6000	11.2832	3256993.4000	35.8235	3391203.0000	21.2271	2608725.4000	20.4260	3479304.2000	17.7674	3287486.2000	29.0780	3953258.6000	19.2964
PN_0501	negative	281.067	213425.6000	19.8615	284554.0000	18.5490	234059.4000	62.3173	259248.0000	36.7346	170900.2000	6.0070	216177.2000	35.1328	313420.4000	29.5005	247875.0000	36.7257	215359.8000	14.8723	259231.6000	26.2123
PN_0502	negative	281.067	12016101.4000	12.5774	12545640.8000	14.3124	11584925.8000	25.2749	11990582.8000	28.2172	9959016.0000	9.3926	11195792.4000	25.2842	12953580.4000	15.0648	11417893.4000	15.9287	10719492.0000	13.4306	11176401.2000	24.0918
PN_0503	negative	281.067	3823388.6000	12.6033	4186377.8000	22.6737	4067062.4000	39.3250	4025787.6000	44.3249	3198771.0000	11.0457	3702788.0000	27.0078	5192118.0000	21.7639	4261235.2000	23.6001	3616757.2000	12.7250	4266276.6000	26.4880
PN_0504	negative	281.124	979634.0000	27.0285	349201.2000	21.9424	1552105.2000	29.2805	1249776.4000	19.9482	682674.8000	26.8423	865965.2000	24.0230	2906152.0000	29.3515	2299171.2000	13.4292	1978383.8000	13.0289	1645195.2000	33.4549
PN_0505	negative	281.14	9113837.8000	23.2245	24420724.2000	20.5421	5774564.8000	19.3224	7434130.6000	20.0219	22674149.4000	11.8904	16738365.2000	32.4323	5541528.4000	13.4379	9621036.0000	16.5997	19815955.8000	22.7056	20353326.4000	26.1917
PN_0506	negative	283.061	3616454.2000	31.6654	3956730.8000	53.2404	3997674.4000	88.9126	8537155.4000	66.5472	3535698.0000	38.4706	8189196.8000	70.7812	5616222.0000	84.6792	7188806.8000	44.0774	6351041.4000	50.8082	9274124.8000	48.5830
PN_0507	negative	283.062	974074.6000	50.3263	919623.0000	54.1508	1417777.2000	90.7078	4588834.0000	102.6386	1156412.4000	43.2711	2372430.8000	75.5205	1529067.8000	62.6089	3240629.8000	32.6654	2071516.6000	65.7349	4032498.8000	40.6110
PN_0508	negative	283.067	10317498.6000	29.2666	12517435.2000	13.4988	6597899.2000	76.6188	7523913.8000	37.8453	9696235.6000	33.9862	9940069.4000	31.7111	8235125.6000	44.0961	7156236.8000	22.6622	8758631.6000	26.7127	9700168.0000	37.3078
PN_0509	negative	283.069	1027062.0000	26.7268	517003.2000	34.4899	363503.0000	17.9762	1100484.2000	46.3989	331280.8000	20.6540	543099.2000	20.1065	1842824.6000	52.5860	1770325.0000	28.2332	1060725.8000	21.8461	1782023.4000	13.9467
PN_0510	negative	283.078	2962096.0000	34.9736	2261280.0000	15.3197	3078464.0000	43.0483	1673372.8000	75.4564	2483336.6000	30.8418	2351372.6000	38.8744	3234217.4000	38.0066	1491357.6000	26.4316	2798919.4000	39.0234	1722690.2000	37.0067
PN_0511	negative	283.079	2834295.4000	37.6425	3052243.6000	24.8202	2639984.4000	39.7067	1573332.0000	80.2125	2457157.2000	38.5876	2127782.6000	39.4880	3201917.2000	37.4771	1288854.0000	25.0300	2352001.2000	34.1754	1940595.5000	32.2225
PN_0512	negative	283.103	1733181.6000	18.8899	1883052.4000	30.4103	3182776.2000	15.9725	3140509.6000	30.9331	2718405.0000	24.9227	2914831.6000	31.3974	4417395.2000	20.0898	5757060.6000	24.4089	4974421.8000	13.7924	3514078.8000	51.5868
PN_0513	negative	283.104	1231828.2000	52.5083	2017097.4000	34.8410	3035495.6000	47.4306	3696901.8000	51.2819	3198294.4000	22.4397	3336034.8000	55.3689	2308962.2000	48.4161	4601779.0000	34.5725	3963216.8000	35.6187	3003223.8000	54.2844
PN_0514	negative	283.104	4054943.8000	23.5082	4744709.8000	20.8591	4679995.4000	15.1036	5086193.2000	32.5960	4631668.8000	13.1455	4783480.2000	29.9935	4948970.6000	20.2639	6603368.8000	22.5670	5896260.2000	33.7794	4796074.4000	37.6763
PN_0515	negative	283.104	16706724.0000	11.3674	13496515.8000	6.2520	19712616.4000	25.1902	20657332.4000	22.0302	16295956.4000	18.7996	15208735.0000	23.0488	18569362.4000	12.8868	22408220.6000	11.1393	15619988.8000	23.6078	14333969.6000	19.9318
PN_0516	negative	284.089	2409373.2000	24.3966	1709249.4000	29.1596	2858722.0000	18.2159	1989220.2000	18.0317	2564228.2000	25.7054	2199155.4000	11.4578	2495657.4000	32.2525	2486140.0000	27.0822	3205598.4000	31.3820	2608673.8000	28.8088
PN_0517	negative	285.041	126817.0000	24.2119	124335.6000	19.6919	108581.5000	43.5361	156991.0000	56.9056	111111.0000	25.0464	123034.0000	9.6915	123773.0000	20.3902	135945.0000	28.5639	175014.7500	24.0303	152636.2000	29.5751
PN_0518	negative	285.114	2746292.0000	18.8970	1528788.0000	37.0675	4066687.8000	17.0685	2581568.2000	24.4711	2739141.4000	36.7182	2336307.8000	23.6321	3426723.2000	36.1069	3160131.2000	32.3096	2769664.6000	28.0088	2074928.0000	33.6454
PN_0519	negative	286.854	8329719.0000	14.1354	9617045.8000	10.8913	7637128.2000	17.3334	8182679.0000	26.4237	8554227.8000	17.3658	8694593.0000	12.0757	7271788.6000	15.8146	7991397.6000	13.2233	8008360.0000	11.9607	8184639.6000	13.0278
PN_0520	negative	287.057	#DIV/0!	#DIV/0!	#DIV/0!	#DIV/0!	#DIV/0!	#DIV/0!	186309.6000	62.7310	#DIV/0!	#DIV/0!	98999.3333	43.8618	#DIV/0!	#DIV/0!	#DIV/0!	#DIV/0!	#DIV/0!	#DIV/0!	58303.0000	1.4796
PN_0521	negative	287.091	1490579.4000	34.4977	1665502.0000	18.6499	2377150.6000	4.4347	3089863.6000	33.0345	1932977.2000	30.7503	2332906.8000	26.3838	2297088.4000	29.2380	3063753.2000	22.4023	2405537.2000	23.7322	2126980.4000	33.7053
PN_0522	negative	287.129	37364354.8000	21.1111	17422260.6000	29.5103	41753133.4000	28.7071	36637204.8000	29.6071	26682286.8000	20.9963	24791447.0000	18.1569	37525405.4000	39.6854	36876497.0000	20.4107	33933464.2000	11.9677	26502734.0000	34.7704
PN_0523	negative	287.13	135132.8000	39.2229	89683.0000	12.4546	178953.0000	31.0206	115111.6000	24.7351	134151.0000	13.1349	115634.8000	28.5628	159610.4000	33.1679	151449.0000	33.2016	130525.4000	36.9958	108999.2000	37.9749
PN_0524	negative	287.223	8990505.6000	60.5003	3486375.8000	35.8841	4055592.6000	21.8263	2616578.0000	101.1058	2358172.2000	32.7197	2798706.2000	75.7105	4589854.4000	59.4067	2653987.4000	45.8965	3491917.4000	56.8342	3124222.4000	39.9830
PN_0525	negative	287.958	3635952.6000	25.5033	2436433.2000	26.6667	4776476.2000	22.7352	3985270.4000	22.5081	3337265.2000	13.3877	3526250.4000	15.8950	3272789.0000	24.7779	2065113.4000	21.0273	2702077.6000	13.1227	2740880.0000	14.1866
PN_0526	negative	288.852	4227175.0000	15.3551	4999954.0000	12.0396	3904311.8000	16.8860	4334285.0000	20.0054	4279169.6000	8.5696	4607814.6000	11.9377	3643633.2000	18.3927	4539383.6000	23.0066	3993978.8000	14.1509	4390348.6000	9.6862
PN_0527	negative	288.937	40313899.4000	14.3428	55953418.8000	10.1201	36317331.8000	7.6306	39649534.2000	11.6171	47823280.4000	23.5722	44626497.0000	10.7047	36321944.8000	13.1976	37547551.2000	4.9474	49061589.0000	13.7491	39184609.0000	19.2248
PN_0528	negative	288.987	3075988.4000	22.0036	2423540.8000	20.1084	3527106.4000	22.1194	3035833.6000	23.3229	4348242.8000	8.0530	3402231.6000	30.6668	2812005.6000	24.1750	3452039.8000	17.9524	4030571.4000	29.9897	4231468.2000	26.7602
PN_0529	negative	288.987	18848263.0000	11.0454	14533938.0000	17.3667	18465276.4000	28.4288	15667708.8000	21.2878	19065718.4000	12.9062	15339964.2000	20.9626	16656118.0000	14.1688	17789887.2000	21.5075	14756439.4000	28.2829	17591661.0000	20.3276
PN_0530	negative	288.987	10102126.8000	9.8967	7597884.8000	15.4537	9861814.4000	19.1209	8103461.4000	14.4120	8073986.6000	28.0499	6857111.4000	20.6416	8258613.0000	12.1143	8466638.2000	28.0241	8727286.2000	51.0085	8970915.4000	23.7865
PN_0531	negative	288.987	13101742.6000	20.7688	4193232.6000	32.2900	17119361.8000	37.3011	11493124.6000	33.0078	11006772.0000	26.5401	8507581.8000	28.8006	18552534.8000	34.5765	15356116.8000	28.9389	9274398.0000	40.2663	9869142.0000	28.9874
PN_0532	negative	289.018	3028295.4000	13.5890	1933500.0000	34.7785	2953397.0000	11.6030	2617285.0000	26.9292	2031605.4000	6.6405	2070761.8000	8.4909	2410822.0000	18.3199	1785009.0000	10.2389	2013698.2000	20.5149	1948873.2000	16.7155
PN_0533	negative	289.033	130507.6000	45.8228	#DIV/0!	#DIV/0!	137440.0000	#DIV/0!	214886.0000	42.3398	#DIV/0!	#DIV/0!	121070.0000	0.4672	#DIV/0!	#DIV/0!	#DIV/0!	#DIV/0!	#DIV/0!	#DIV/0!	#DIV/0!	#DIV/0!
PN_0534	negative	289.07	7976984.6000	53.3279	27856741.4000	36.3749	7518995.8000	48.3365	9378339.2000	38.4917	17542133.8000	49.6226	16544095.2000	21.2130	9839081.8000	57.3290	10486891.2000	34.6582	15366552.4000	22.5531	14210930.2000	12.9348
PN_0535	negative	289.084	5630516.0000	40.8611	3988015.4000	6.8804	6513508.4000	58.9082	4799290.6000	10.0019	5073241.6000	27.5552	5560272.6000	37.7894	6261227.2000	56.7575	5539752.2000	12.7710	4564672.0000	19.9337	4918648.2000	17.3050
PN_0536	negative	289.937	2437627.4000	11.9572	2393080.8000	13.0137	2317445.8000	15.3556	2152389.0000	12.8098	2220791.8000	15.1206	2305151.4000	10.4177	1857228.8000	10.0030	1461439.8000	10.1509	2069374.2000	14.5020	1945504.0000	8.9632
PN_0537	negative	290.934	5420490.8000	16.1589	7588235.2000	9.5839	5232490.8000	14.9568	5294555.4000	11.7189	6757415.4000	12.1636	6132669.0000	9.8261	4918270.8000	13.4880	5058841.2000	4.0372	6586094.2000	16.6537	6050129.0000	13.7327
PN_0538	negative	290.945	3800904.4000	12.5352	3524840.6000	13.1675	3918025.4000	20.3582	3746859.6000	16.5317	4742204.0000	71.3766	3332451.0000	9.9929	3891303.4000	8.1790	3865958.0000	8.9688	3723247.6000	25.5650	3354940.2000	16.3156
PN_0539	negative	291.067	2467754.6000	55.4755	8769904.2000	36.1605	2376898.2000	45.1053	2934762.4000	40.6776	5538254.0000	50.5756	5270613.6000	22.9292	3074498.8000	62.4129	3345782.6000	38.0282	4837219.6000	23.8704	4562035.6000	13.6741
PN_0540	negative	291.136	179299.0000	12.7802	182531.8000	16.7685	154321.8000	25.1849	162631.0000	13.5467	138159.6000	26.7194	150873.8000	4.6944	124572.8000	15.0206	137172.8000	20.3888	118678.8000	26.3839	96830.0000	25.3866
PN_0541	negative	291.145	3094671.6000	23.1181	2358540.0000	5.9399	3094635.8000	24.0760	2737306.0000	19.7715	2081452.4000	23.1731	2317708.6000	13.7738	3693377.8000	20.4272	2676735.4000	12.1322	2273278.8000	10.2732	2187832.6000	7.3815
PN_0542	negative	293.015	6048286.6000	30.7464	3166711.6000	39.4083	6686211.0000	31.5405	7081895.2000	28.2428	6236270.8000	46.8039	5825377.2000	14.0465	4360956.2000	16.2371	4464858.8000	13.7832	4474565.6000	23.6253	3994891.2000	48.3083
PN_0543	negative	293.028	1182476.0000	53.9162	3038220.0000	15.3178	2150214.8000	82.4841	2571456.4000	36.1872	3199921.0000	27.8817	3230164.8000	15.8570	2294944.6000	56.1271	3160021.0000	16.5381	4688615.8000	29.6643	3144642.2000	14.7717
PN_0544	negative	293.078	3531400.4000	8.3392	4075510.4000	7.7732	4305180.0000	5.4172	4581629.2000	15.8585	4114120.4000	10.3950	4318947.8000	12.3671	4189150.8000	12.7670	4538278.8000	8.3284	4856755.8000	13.9799	4241962.2000	17.5733
PN_0545	negative	293.088	2210919.6000	18.3902	1720051.4000	4.5260	2669741.0000	28.8077	1995197.4000	32.7700	1919745.6000	31.2368	1788520.2000	24.9435	2122939.8000	43.0689	2092538.4000	22.0185	1877563.6000	19.6904	1792490.8000	20.3040
PN_0546	negative	293.088	3941205.4000	29.2084	2592712.8000	14.1748	4614288.0000	31.6404	3430130.8000	52.6340	3188294.6000	33.5573	3027715.2000	34.5096	4437895.8000	66.1685	3449591.6000	28.4904	3127785.0000	20.0648	3165308.6000	13.4598
PN_0547	negative	293.088	5194875.0000	27.9126	4836363.4000	14.3146	6248144.8000	25.0228	5990090.6000	31.2369	5624047.0000	10.4187	4610780.8000	31.1876	5994613.4000	22.2370	7433781.0000	20.1729	5268808.2000	25.7479	5229626.4000	23.6111
PN_0548	negative	293.125	2003688.6000	18.0425	2236551.8000	15.0204	2527551.2000	28.4388	2840595.8000	29.3490	2150656.0000	31.4374	2451346.8000	41.9269	2314695.6000	34.3329	2492950.4000	31.7959	2702308.4000	28.9187	2107800.4000	49.4408
PN_0549	negative	293.125	3555688.6000	19.9293	4616564.4000	21.3383	4769271.2000	10.9013	6228871.8000	30.8131	4811102.8000	23.3418	5438188.0000	31.9776	5079632.8000	24.1834	5849008.4000	21.5712	5887314.6000	31.0767	5104044.4000	24.4845
PN_0550	negative	293.213	3979798.6000	36.7887	4267493.2000	34.1225	4684771.6000	51.3311	2531231.0000	30.0267	3325689.2000	55.8328	4699137.4000	71.5809	4635448.0000	24.6796	4271791.8000	21.6648	4110684.8000	29.7768	3733832.0000	35.9476
PN_0551	negative	294.893	19136291.4000	19.9900	22956940.8000	13.3197	18487089.2000	10.6264	17525563.2000	13.6821	23576876.2000	12.3624	18407311.2000	24.0750	17386069.0000	13.0377	17569865.0000	9.4666	20651074.4000	17.9913	19343259.4000	15.6638
PN_0552	negative	294.903	2785216.7500	69.9811	3845181.6000	40.8110	3650148.0000	22.5313	3656529.7500	49.1775	3473652.5000	20.2831	5084140.3333	12.3784	4734189.6667	5.4719	3682348.0000	#DIV/0!	4203615.0000	21.7773	2979966.0000	9.4353
PN_0553	negative	295.031	2289267.5000	47.4079	2370294.2500	35.6403	4207171.4000	40.2350	2689150.0000	65.7495	3142239.0000	46.9654	2773559.6000	34.1536	2232040.8000	65.8058	2015205.2000	45.4167	4694062.4000	70.6230	3088800.0000	80.6951
PN_0554	negative	295.046	5304820.0000	15.5139	6057657.8000	14.6836	4609909.2000	22.9069	4297809.2000	28.4701	5355472.6000	8.6648	10736009.2000	102.7926	4207137.6000	26.5473	6737513.4000	34.0985	7145944.6000	26.5196	4840799.6000	17.3780
PN_0555	negative	295.046	1389811.6000	23.2078	1817627.6000	17.0016	1317710.0000	25.9354	1364389.4000	33.5742	1756056.6000	13.0827	3390933.2000	100.2267	1489570.4000	34.1274	2486996.6000	42.0475	2619987.2000	36.5491	1827637.4000	28.0916
PN_0556	negative	295.082	50779499.6000	36.3031	102993277.2000	7.1743	49701299.2000	23.9209	62735979.0000	26.8464	93728738.6000	14.5532	103951908.6000	27.2520	46618297.4000	38.8960	61602532.8000	19.1939	97244453.2000	22.6932	83781907.4000	23.0899
PN_0557	negative	295.082	5564851.2000	45.6058	11227124.2000	6.8846	5792307.0000	27.7279	7582851.0000	34.8223	10867457.4000	22.4077	11645453.2000	29.0034	5864368.0000	43.9237	8383731.6000	21.4970	11978067.2000	21.0192	9858646.4000	24.7418
PN_0558	negative	295.083	5947716.2000	47.4235	13219522.8000	5.7756	6170794.4000	32.3207	8371369.0000	31.9126	12961950.0000	15.0519	14244657.8000	29.6365	6458671.4000	45.4831	9515182.6000	16.9852	14214841.6000	23.7382	12569848.2000	25.3608
PN_0559	negative	295.104	16634435.8000	17.6835	14344732.4000	15.8085	16138091.0000	21.2268	16509764.8000	17.3142	13831284.4000	16.2865	14374024.2000	12.7265	16389508.0000	19.2417	15432349.8000	22.5581	14096075.6000	14.1956	13273408.8000	14.6492
PN_0560	negative	295.14	258921.4000	26.2232	127071.4000	20.8676	213439.6000	14.5371	183909.4000	9.8217	126093.0000	26.9527	141875.8000	27.7721	1933192.8000	37.3979	1044223.2000	16.0472	1084416.2000	22.0434	787053.6000	23.1552
PN_0561	negative	296.003	3569276.6000	23.6367	2150132.6000	13.7351	2926675.2000	15.8491	2645892.2000	31.2177	2328851.4000	9.4936	2483418.6000	13.4371	2673117.0000	24.9237	2422977.6000	7.3451	2040769.6000	28.3681	2235699.2000	15.9445
PN_0562	negative	296.883	12235754.6000	30.9298	10751883.8000	19.9722	10230581.6000	24.0662	6952266.4000	42.1850	9235289.6000	16.0146	11287929.8000	7.9182	8786948.0000	36.9756	6844720.0000	41.6467	11446186.8000	25.1371	9084182.2000	9.3163
PN_0563	negative	296.89	3141872.0000	21.7905	3793512.2000	12.9974	2791099.8000	24.9734	2772419.0000	13.5859	3794948.6000	9.6160	3126474.2000	10.8515	2794790.2000	14.4550	2899902.8000	7.2058	3036475.0000	23.2675	3338293.4000	18.5295
PN_0564	negative	297.077	2352764.4000	82.9487	6191212.2000	55.6847	4282425.6000	76.3412	13431830.4000	85.4057	5881315.8000	38.2458	7604566.0000	54.0901	7000133.8000	84.3376	12770994.4000	34.2602	12748373.2000	28.6582	11848912.8000	41.9600
PN_0565	negative	297.077	6332588.0000	65.5352	3891654.4000	44.9196	9844084.2000	109.7152	16085723.6000	128.8499	4816014.2000	34.4914	11088575.6000	100.4637	11207945.2000	81.0128	11127942.6000	30.7428	11342852.6000	53.0960	8034948.4000	40.3604
PN_0566	negative	297.083	3129323.8000	27.7283	2254764.2000	14.1261	2203987.4000	14.5433	2441557.6000	19.8166	2425493.0000	21.9968	2226035.0000	17.2783	2744014.0000	22.4758	2460448.0000	24.8345	1901714.2000	23.4084	2322101.8000	23.3037
PN_0567	negative	297.119	21863377.4000	11.4502	20163186.0000	12.0825	29200040.0000	8.1794	32106665.8000	18.1305	22115431.4000	20.0649	27581694.2000	15.8393	28096846.6000	20.1078	30759595.6000	10.1179	27828015.4000	13.1505	24051016.6000	20.1522
PN_0568	negative	297.12	14336676.6000	15.0234	14120447.8000	14.0795	14971320.4000	13.1338	14383619.8000	17.2583	15770242.8000	15.1892	13970711.2000	22.0423	15252825.8000	10.4080	17007723.4000	17.5388	15769707.4000	13.6482	15213735.2000	6.2823
PN_0569	negative	297.12	7302827.6000	23.6762	8570722.8000	12.0843	10014021.0000	9.4396	11196309.0000	24.4273	9052105.4000	18.6275	10450277.6000	24.7214	9735276.2000	26.4861	11093271.8000	16.5839	11372847.0000	13.8707	8954032.6000	27.5822
PN_0570	negative	299.057	6272936.0000	19.0793	4218838.2000	23.4301	7300720.8000	67.6866	10403715.8000	74.4798	4498212.6000	26.1445	9077761.2000	90.5609	7169759.4000	20.9046	8147846.0000	20.9508	7874336.6000	64.1911	7619623.2000	13.8511
PN_0571	negative	299.077	161250952.0000	35.0462	74778469.0000	12.8454	148249395.4000	41.6905	106818838.4000	25.8286	75480953.0000	8.8439	124901228.2000	80.0269	141742885.2000	31.5065	97618881.8000	32.9239	94922003.0000	40.7885	86898305.4000	22.3095
PN_0572	negative	299.078	21547401.2000	21.5227	17722630.2000	3.5447	21057892.8000	14.4505	18217383.4000	14.4425	17911326.6000	27.8535	20586960.6000	24.6616	22964579.4000	13.2086	21822713.6000	17.9796	19039783.8000	23.4194	17811073.4000	15.4201
PN_0573	negative	299.096	6224333.8000	33.3630	11789976.8000	113.7509	10934349.2000	33.9377	6849180.0000	63.9728	10511617.0000	102.0069	6079502.6000	45.7850	9199166.4000	35.4756	4197493.2000	45.5407	6488669.0000	39.5828	5562431.8000	49.6098
PN_0574	negative	299.098	238885898.8000	39.5256	409592510.2000	21.3471	165359925.6000	87.4668	193935135.0000	48.9216	274146859.0000	35.5393	295104722.8000	32.7906	228366230.6000	54.0109	270211921.0000	33.9168	294630445.0000	21.6282	340183035.8000	43.2929
PN_0575	negative	299.099	23149601.0000	28.6697	37752247.2000	22.1792	20136089.0000	11.6827	17663021.6000	21.1445	28980221.6000	25.3021	31470418.6000	22.5182	20372848.2000	23.1741	17918061.6000	29.2070	30242418.8000	23.3545	24439538.8000	19.6234
PN_0576	negative	300.066	5787271.4000	18.9439	2620892.2000	27.2265	3602302.4000	40.3542	3745220.8000	20.0952	2026705.2000	29.2206	2406723.4000	21.4159	3953805.6000	20.5331	2996561.0000	17.1008	1866958.8000	12.8269	1755863.0000	34.1005
PN_0577	negative	300.109	2159593.2000	33.6934	3257018.8000	17.8669	2963358.0000	8.1006	3529238.0000	30.9480	3225944.0000	26.0468	3175177.4000	24.5465	2835174.0000	26.0122	3385581.4000	20.7479	4097591.2000	19.6416	3120622.6000	28.8756
PN_0578	negative	300.85	4768352.4000	26.0088	3225487.0000	43.4880	3799274.0000	35.6918	3102214.2000	37.7360	5080464.2000	23.9798	3419184.0000	48.8592	3838393.0000	37.4955	3675363.2000	34.0982	3165126.8000	44.7214	4421544.2000	45.8440
PN_0579	negative	301.093	6186937.2000	28.2699	4369756.2000	9.9320	5466846.0000	9.9521	4857041.8000	29.5517	4332639.4000	19.5107	4772861.6000	15.7464	6567532.0000	20.8514	5389194.2000	20.2790	4379672.2000	22.4461	4253362.4000	28.3554
PN_0580	negative	301.109	3626977.0000	42.3639	881912.8000	32.5414	4038249.2000	34.6287	2975370.4000	34.3197	1686893.0000	13.6052	1931249.2000	38.7723	4372350.4000	55.1524	3829189.2000	11.9855	2380451.2000	9.6539	2196143.6000	38.7153
PN_0581	negative	302.073	1959677.2000	17.7604	2555634.0000	12.6040	1965441.0000	10.5056	2223780.8000	22.3104	2584379.4000	9.4952	2519139.2000	6.9043	2025356.6000	11.1334	2609398.4000	11.7086	2652213.2000	6.8330	2394760.2000	12.1173
PN_0582	negative	302.099	5150407.6000	9.4263	3652107.0000	34.0204	6146197.0000	13.3436	5211889.4000	10.2473	5104557.6000	15.9063	5110554.0000	19.9867	6022533.0000	22.6359	5070730.6000	13.5406	6193576.0000	12.0230	4684053.0000	21.3358
PN_0583	negative	302.883	5129404.0000	11.2346	2210599.0000	47.8742	4549718.6000	37.9713	3801024.0000	46.2715	3935161.4000	31.0899	2970883.0000	43.6584	4658768.2000	33.9778	3769606.6000	42.0659	2653642.0000	46.9443	3447976.6000	38.4899
PN_0584	negative	303.145	11794827.2000	52.9496	2127767.4000	21.8707	7434543.6000	94.0777	6080228.0000	66.3544	4120844.0000	50.9652	9837948.0000	104.7258	6617978.8000	75.8455	6395456.0000	56.9902	4911432.8000	95.6572	5488409.2000	31.6413
PN_0585	negative	304.914	3756116.8000	37.1438	9366737.4000	21.5194	3360021.4000	42.5546	3565954.0000	34.5970	6892187.8000	32.9521	5577623.4000	22.2927	3075341.8000	32.8740	3810810.4000	17.8138	6488789.8000	30.9280	5869927.8000	34.7427
PN_0586	negative	304.991	8009031.2000	40.6023	7115992.2000	6.7859	5530937.8000	14.6996	5502051.0000	38.4951	4746848.0000	9.0508	5182595.6000	15.1249	4947964.4000	10.8591	3959683.4000	13.7777	4461380.2000	18.6470	4647804.4000	18.0043
PN_0587	negative	305.07	24656213.0000	46.0647	31823755.0000	24.6003	13112296.0000	48.1853	22591339.4000	77.3376	43453455.2000	40.1580	22754894.6000	81.0428	23976508.4000	94.3811	33147293.8000	40.9842	19028247.6000	76.1598	33083546.6000	49.9678
PN_0588	negative	305.161	2674633.4000	36.0033	1402424.2000	7.3322	2767082.4000	58.7282	2055136.8000	20.5868	1517906.2000	23.2252	3123816.8000	79.3382	2261614.8000	11.3020	1890967.4000	16.2225	2192184.8000	31.2404	1697102.6000	19.6792
PN_0589	negative	306.058	8338906.8000	45.8684	6127521.6000	32.3761	8662648.8000	21.7822	7136746.0000	53.2608	6375484.6000	16.8398	7445934.8000	22.5682	9710800.8000	33.2005	6118602.4000	24.2570	8285019.4000	36.3760	7535539.2000	27.1235
PN_0590	negative	307.14	9040269.6000	19.3548	7784509.4000	6.8040	10310856.4000	18.1254	10077478.6000	14.8765	8816771.6000	21.0502	9557300.0000	20.1585	8496337.6000	11.8368	9711699.0000	14.3381	9198396.2000	13.2962	8623675.2000	6.1118
PN_0591	negative	309.046	15677096.2000	66.0367	42735080.2000	18.2266	5215420.0000	30.3436	7553124.2000	31.2098	11033727.2000	24.4750	9237343.2000	62.6918	2525760.6000	98.7722	2654434.0000	50.3416	9574014.2000	23.4151	7926377.4000	30.7241
PN_0592	negative	309.062	7474116.8000	28.6995	5296751.6000	16.9607	6744844.2000	23.6613	5044603.2000	9.1098	6048015.8000	13.1706	7467503.0000	45.5095	6779859.6000	29.0025	8019805.8000	12.8695	6859291.0000	24.2123	6178493.4000	19.5665
PN_0593	negative	309.062	7853076.8000	29.8650	5576511.2000	13.5846	6750388.8000	23.5062	5171670.0000	11.8883	6494125.4000	20.5914	7575532.8000	44.4004	6205439.8000	24.4475	7798598.4000	15.8901	6692446.8000	25.8584	6088972.2000	19.9860
PN_0594	negative	309.12	9238483.0000	7.6274	9448375.0000	8.4738	11008809.8000	17.4947	9909429.4000	13.6732	10220336.4000	11.2808	10010099.0000	13.1896	10790115.6000	8.8776	10851063.6000	16.1331	11275565.0000	4.7193	9515140.0000	19.7319
PN_0595	negative	309.12	7435855.0000	25.4832	3737670.4000	15.6626	8718577.2000	15.3559	7111226.0000	21.8325	5823704.8000	5.5896	5991185.2000	19.1668	8511678.0000	29.5303	6701125.0000	16.9305	6274058.6000	20.3597	5192844.0000	11.3225
PN_0596	negative	310.871	2549197.4000	36.1375	4976369.2000	21.7132	2249662.2000	31.9435	2141334.4000	31.3483	4508301.6000	32.7653	3256066.8000	18.8721	2119511.8000	28.5013	2508060.0000	16.4825	3741763.0000	25.6462	3568788.6000	29.8811
PN_0597	negative	311.056	4436871.8000	16.9274	2969621.4000	16.2717	3617503.0000	45.3319	10852328.4000	36.1376	3034267.0000	19.6828	6563736.0000	43.4711	4375820.2000	19.5336	6216079.0000	11.1615	3595587.4000	28.8127	10837292.8000	18.8743
PN_0598	negative	311.077	23570804.6000	27.6521	45317451.6000	10.3109	19503030.8000	26.9437	26958471.8000	25.7594	40797850.2000	14.5184	39324923.2000	37.1504	19235599.6000	33.5669	27614760.0000	17.3796	34854237.0000	18.7185	33404917.6000	20.1733
PN_0599	negative	311.078	5226556.2000	54.9201	8138318.2000	13.5134	6983282.6000	35.5668	7486523.6000	29.4005	8358363.6000	26.2754	9395504.8000	20.1631	7150376.0000	42.6211	9643539.4000	20.8488	11137979.2000	16.1210	8298123.6000	14.5107
PN_0600	negative	311.078	83404934.2000	38.6560	120542512.4000	12.6500	87644192.8000	36.2559	97734511.4000	33.1798	104751713.2000	30.4783	114895403.6000	16.4334	82486671.8000	48.6977	111457988.0000	26.5487	133982080.2000	13.8046	97658137.2000	16.7057
PN_0601	negative	311.078	1215934.0000	38.5804	2881072.4000	18.6522	1692634.8000	48.7991	1828249.0000	41.1510	2308990.0000	34.5586	2075363.2000	14.3639	1583012.4000	40.5901	2214217.2000	24.4749	3143466.2000	18.7342	2286040.8000	35.9058
PN_0602	negative	311.078	14839970.6000	53.2099	25794522.4000	17.4002	17113053.4000	47.6606	20971907.6000	41.0434	22335253.0000	34.8579	24305527.2000	22.6527	17689108.2000	56.5174	24735756.0000	31.8890	29980456.2000	14.7758	21172023.4000	20.5372
PN_0603	negative	311.078	4717379.4000	21.4356	4802453.2000	28.3360	4218991.2000	51.6808	4539704.0000	48.9874	3251091.0000	13.5727	3849029.0000	33.7720	5293953.0000	25.5046	4338114.2000	29.6628	3586750.6000	15.8275	4242325.6000	42.9699
PN_0604	negative	311.098	4398776.6000	32.7147	3673679.8000	15.6740	4419581.6000	18.2274	4319635.4000	15.9408	3759503.0000	15.7428	4265466.6000	12.2119	5069187.0000	13.8700	5197578.2000	10.6213	3867231.8000	16.9702	4402364.8000	21.2035
PN_0605	negative	311.099	5150338.8000	21.0157	7555898.2000	20.8302	6215656.4000	17.2318	6753180.6000	25.7196	6821334.0000	31.0233	6448581.8000	34.1580	6575764.6000	20.0217	8575206.0000	34.9058	7596010.6000	14.5169	7801426.8000	17.4787
PN_0606	negative	311.099	3591536.0000	20.2097	2954765.8000	24.0321	3179660.2500	25.1688	3877936.3333	14.0778	3346165.2000	15.1302	2948009.0000	28.9484	3289562.3333	32.1801	3406521.4000	30.7939	2495247.4000	37.7308	3102925.5000	31.0125
PN_0607	negative	311.114	56964928.8000	25.5719	34392397.6000	3.2814	50901657.4000	34.9188	47001230.8000	18.8724	37719088.6000	7.5358	51355929.2000	50.8569	50417375.6000	17.8278	47422184.8000	21.3844	42886595.4000	30.2547	41235918.0000	6.1837
PN_0608	negative	312.096	7259596.4000	99.0192	374342.6000	34.8238	14411864.4000	127.8010	15978570.4000	92.9991	621098.6000	77.8924	14893385.2000	139.5083	4407210.8000	77.7341	14282328.2000	124.0721	4587638.0000	207.7728	2457942.6000	180.6029
PN_0609	negative	313.057	93155425.4000	24.4624	53634477.0000	8.7607	68646853.4000	25.6475	67901807.2000	40.3888	54997480.6000	17.3463	54252724.0000	10.9230	70503083.6000	37.7833	50422350.8000	17.9137	58124481.6000	12.3266	58342835.2000	7.0850
PN_0610	negative	313.057	148823711.4000	24.9170	87738080.4000	9.7083	113917581.4000	25.7852	109167353.4000	41.7589	90773550.6000	19.1200	85247878.2000	16.4813	117252413.6000	38.5895	81308809.4000	20.1870	97354143.4000	11.1577	95965658.8000	9.9561
PN_0611	negative	313.057	127647093.0000	18.4232	85402058.6000	8.7218	108204940.6000	28.6976	101420649.0000	34.8122	88571806.4000	15.8730	84459346.8000	15.1580	108621966.2000	36.4906	76646527.4000	18.9772	95650439.0000	11.5801	92239404.0000	10.5119
PN_0612	negative	313.057	66609422.8000	31.2431	36844799.0000	9.8973	49078119.2000	28.2779	47590581.6000	47.1140	39673314.4000	20.7957	37435250.4000	15.8184	49733889.2000	52.1860	36659259.6000	23.8841	41087457.0000	8.4645	41864384.4000	11.6918
PN_0613	negative	313.057	29204140.4000	46.9579	19157139.4000	36.4894	16214397.6000	36.6190	19923689.4000	51.7251	15075451.2000	14.5420	12619960.0000	27.5638	20126120.4000	40.6289	15908424.8000	22.7910	13844456.6000	22.5865	16382743.2000	11.5544
PN_0614	negative	313.092	2842160.6000	10.5102	2931158.4000	2.7373	3175882.2000	12.6258	3225934.2000	16.8398	3007072.8000	2.2713	3492636.0000	28.6733	3434386.6000	7.9769	3732020.4000	4.4836	3665997.4000	13.5093	3249362.6000	4.7328
PN_0615	negative	313.093	3080695.8000	16.6324	3239876.8000	8.3672	3041243.8000	27.7973	3148180.8000	11.5608	2642431.2000	7.0481	3557997.2000	20.0847	3463916.0000	16.6596	3271591.0000	12.2570	3187273.4000	18.0796	2762679.6000	10.7807
PN_0616	negative	313.094	4211285.6000	35.8072	2985177.6000	31.5796	3355525.2000	36.5937	3115129.0000	44.1571	3519552.0000	37.1476	2452307.0000	37.0305	4030268.2000	35.4075	3533114.0000	24.7655	2572557.8000	38.9150	2949195.2000	29.2814
PN_0617	negative	313.114	1734311.0000	21.6380	2401797.2500	11.7014	1636533.2000	15.3856	1707249.2500	31.0775	1758352.6000	17.1072	2039734.8000	14.9375	2067169.2000	26.1623	2440669.0000	18.4919	2739283.0000	30.0617	1838572.5000	12.1826
PN_0618	negative	313.115	992407.0000	31.2542	889152.2000	19.3413	1293595.2000	38.7700	4909592.2000	41.2527	1543005.4000	17.6684	2677721.6000	49.9916	1169227.4000	28.9402	5825724.4000	23.5586	1480920.6000	19.9201	2769391.8000	46.1665
PN_0619	negative	314.089	3237203.4000	18.6680	2405527.2000	24.9702	3015258.4000	21.1683	3066740.8000	23.1689	2736027.8000	16.6436	2344218.4000	6.5249	3001484.4000	14.5634	2559377.2000	29.2929	2513545.6000	19.5912	2794443.4000	10.8089
PN_0620	negative	315.072	14150329.6000	46.2037	4137476.2000	12.0288	10091925.4000	64.6573	6425568.8000	40.0192	5528729.4000	25.6144	9984853.8000	101.5625	10649012.2000	50.0890	6710749.6000	41.1181	6467463.8000	56.1991	5384036.0000	29.6323
PN_0621	negative	315.073	17228063.4000	39.4958	7826409.8000	39.9612	15722950.2000	78.9445	11830994.6000	44.9315	7311655.8000	27.6708	20393751.6000	104.3710	17528951.6000	41.2366	12043243.0000	54.7433	10055904.0000	66.7602	9899637.8000	49.2400
PN_0622	negative	315.073	3907185.2000	32.5937	6123498.4000	19.2331	5942667.0000	18.9605	6431698.6000	36.5859	5136916.8000	22.1811	5973267.8000	20.7029	5307633.4000	33.3872	6430153.4000	19.6082	6589505.6000	12.7769	5488883.6000	26.3762
PN_0623	negative	315.109	11601850.6000	47.3100	3945677.0000	13.0898	7261661.8000	59.6093	6321636.4000	21.5698	5202330.8000	15.0237	8574679.8000	70.8167	6797958.2000	21.3942	6078753.2000	18.3985	5850913.8000	40.1684	4899959.6000	16.9445
PN_0624	negative	315.182	9397177.6000	9.4813	10052383.0000	6.8146	10424973.8000	11.5262	9375549.2000	9.4928	10971669.4000	7.8810	10504304.6000	5.7213	9849116.6000	16.9490	10749111.8000	15.2741	11179917.0000	12.0980	9868533.0000	12.4595
PN_0625	negative	316.061	8993398.0000	37.5684	5300252.8000	25.6863	4706416.2000	43.1659	3238959.2000	80.6568	3579211.0000	46.4446	3470258.8000	29.3695	2922713.2000	46.1276	2038563.6000	50.4492	2276071.2000	66.7398	2049111.6000	23.7771
PN_0626	negative	316.089	9002349.8000	38.1860	19002800.0000	13.0531	8749840.2000	20.6002	6600165.2000	41.0455	11000850.0000	39.7620	13063530.6000	20.8141	10938468.6000	33.8221	6022043.8000	29.1224	13042515.4000	9.0509	9817123.6000	18.3664
PN_0627	negative	317.088	2561120.0000	23.1402	2093372.8000	9.3123	2353394.0000	21.4213	2257283.2000	13.9489	2405985.8000	22.3173	2561834.4000	21.7708	2714555.0000	16.2714	2765403.4000	12.3291	2382928.4000	22.6135	2117239.8000	14.1920
PN_0628	negative	317.137	4959661.0000	19.7858	4704784.6000	23.3798	4958907.0000	24.6732	4493545.4000	17.4704	4795497.4000	18.5843	4865969.8000	14.5895	5865872.6000	15.1946	5362319.2000	31.2374	4666519.2000	34.2525	5442716.0000	17.2093
PN_0629	negative	317.197	2433355.8000	14.3272	2459422.2000	18.6515	2262542.6000	26.3037	2001938.2000	29.3314	2105347.8000	10.1689	2256778.4000	34.4511	2554665.8000	17.5557	2159878.2000	30.8093	2016001.0000	13.1383	2490286.6000	23.1544
PN_0630	negative	318.077	2771320.0000	18.1785	2539686.6000	34.2038	2445688.2000	29.2063	2556239.6000	15.1866	2602741.8000	14.5875	1730155.2000	20.5501	1577473.6000	36.4388	2177569.2000	28.6149	2152172.6000	24.5953	2141446.0000	34.0874
PN_0631	negative	318.12	1362374.6000	49.2294	2333239.2000	15.8889	1767593.2000	18.4007	2094949.0000	33.1777	2276609.6000	11.2673	2172096.6000	19.2765	1745693.2000	25.8740	2472687.4000	13.2232	2405646.6000	7.3926	2198393.4000	10.7022
PN_0632	negative	319.031	4532146.0000	9.7679	8775413.8000	40.4747	2220254.6000	49.3810	4163006.0000	63.7021	3258076.4000	104.4402	5147537.8000	45.9602	2239049.2500	45.5650	2087462.8000	30.6158	2903892.6000	31.5983	3436908.6000	75.5427
PN_0633	negative	319.08	997691.2500	29.8953	1768297.0000	42.7689	1537814.0000	53.6746	2347120.0000	53.6118	2130488.8000	35.1269	1879337.6000	26.1868	2598427.8000	40.3692	4416909.0000	28.6455	3596303.0000	39.6898	2650457.4000	63.6440
PN_0634	negative	319.083	10044270.4000	49.0752	9863211.0000	27.6244	10663969.8000	27.2583	7956243.2000	62.4195	10512196.0000	24.9103	13735574.4000	46.4787	8073850.4000	34.9515	8174930.8000	60.4224	12990995.0000	45.0322	10382552.6000	23.1578
PN_0635	negative	319.083	2462680.0000	52.8401	3723278.8000	25.4514	1664427.8000	32.6919	2719008.2000	36.7462	3136191.4000	30.9139	3659096.2000	53.0567	562524.4000	38.7570	646474.0000	55.3071	2682473.8000	82.1795	1970074.6000	55.6725
PN_0636	negative	319.091	22232570.6667	77.5902	43744353.5000	53.1922	20529290.5000	36.5225	23681617.3333	43.0656	36675310.5000	16.8149	35450774.3333	16.9810	18186613.3333	21.4954	22039895.0000	16.2873	23772867.2000	49.7550	29817023.0000	19.7350
PN_0637	negative	319.13	1962256.4000	10.7053	2170887.8000	13.6562	2433522.6000	8.0588	2427732.8000	7.6199	2231637.6000	13.9166	2169808.2000	12.4305	2419330.0000	18.5032	2484012.0000	12.9701	2888325.2000	15.4835	2366422.0000	26.5543
PN_0638	negative	319.14	292474.4000	37.0070	512077.0000	17.4405	323259.6000	15.9313	469865.0000	23.5614	441103.4000	23.7325	450692.4000	21.0732	576298.2000	22.0389	590992.0000	7.7168	552189.6000	14.8820	513518.4000	17.3453
PN_0639	negative	319.14	2725559.0000	15.6049	3225564.8000	16.2195	3177723.8000	16.2671	3264013.4000	23.7907	3091299.8000	18.3077	3575423.0000	23.1106	3107378.2000	13.9565	3513156.0000	16.7552	3679221.6000	14.0047	3201331.8000	19.2108
PN_0640	negative	319.947	5548273.8000	15.9467	3967182.8000	20.5671	3920001.0000	8.4209	3380943.6000	29.6439	2729236.4000	7.0982	2822513.4000	10.9429	2663185.8000	24.5668	1823186.4000	14.3704	2358319.6000	25.7525	2151605.6000	20.8054
PN_0641	negative	320.092	108731468.4000	31.1265	51298923.2000	44.2168	147608603.0000	19.3525	188164140.6000	35.2206	110162974.8000	20.6584	120765419.2000	40.6238	130296035.4000	29.9765	144631506.2000	12.3964	131547868.4000	25.4755	108715331.2000	25.4082
PN_0642	negative	320.093	3575133.8000	35.2324	1615761.4000	60.9438	4586012.6000	29.1535	6257374.8000	50.9373	3318883.0000	24.7685	4503635.4000	55.1133	4150171.6000	46.0202	3991919.8000	18.1023	4022858.4000	26.8374	3072395.6000	62.1111
PN_0643	negative	321.023	2839270.6000	23.0135	3123648.0000	#DIV/0!	2731047.6000	39.4304	2565952.0000	26.4604	2977022.6000	15.2123	4022435.8000	31.2976	3026289.4000	35.7428	2716733.2000	15.8662	3455353.8000	13.9819	3050837.0000	13.7423
PN_0644	negative	321.046	1993821.8000	101.9091	9675202.0000	31.8427	1062201.6000	62.7022	2384613.6000	56.0002	5880490.4000	33.9111	3579372.0000	45.6168	1052899.0000	69.1445	525481.8000	69.7960	2970846.8000	40.4192	2265826.0000	66.0909
PN_0645	negative	321.08	2010462.2000	8.4200	1799526.8000	21.6215	2271576.8000	27.3733	2377689.8000	27.0654	2100939.4000	16.5840	2147822.2000	8.6902	2423983.6000	24.2713	2595151.4000	12.2207	2278296.8000	24.9941	2333824.0000	19.3667
PN_0646	negative	321.156	2215817.0000	16.0208	1801929.4000	9.4985	2593921.6000	18.2954	2154492.4000	11.6748	1930539.4000	7.9305	1990171.6000	4.8681	2449562.8000	27.1403	2004828.4000	11.5758	2172569.2000	10.1819	1907852.8000	11.2296
PN_0647	negative	321.156	5224234.2000	11.4219	5274024.8000	9.1063	5861975.8000	5.3627	5926045.8000	9.7877	5244926.4000	5.9044	5971642.4000	13.1450	5547464.8000	4.6551	6190364.8000	7.2710	6028923.4000	11.1623	5431822.4000	13.3468
PN_0648	negative	322.088	4516891.8000	31.2143	2118086.0000	45.2474	6141225.6000	19.6561	7745130.2000	34.7712	4562177.8000	20.7413	4996426.6000	40.8831	5453052.6000	30.3119	6039415.8000	11.7287	5490439.4000	24.5879	4532412.0000	25.0645
PN_0649	negative	322.1	6465948.0000	42.0931	7146280.2000	38.0930	3144194.8000	76.1791	5703421.2000	79.6383	10765021.6000	53.0617	7011419.2000	24.0394	4546362.4000	86.4315	6522396.6000	54.0392	6694280.6000	49.7841	9362631.4000	48.0371
PN_0650	negative	323.026	6365085.4000	46.3375	4363758.8000	56.0933	2371740.8000	38.1643	2786319.6000	49.1507	2536836.0000	51.7331	2392435.0000	12.9331	1104816.0000	45.3646	709224.0000	34.8371	1291852.4000	36.8952	1464897.0000	40.7425
PN_0651	negative	323.038	2630585.0000	5.1553	2549810.6000	4.8625	2661646.4000	13.2594	2590117.0000	10.4821	2394678.8000	6.3157	2296338.4000	6.4849	2379351.6000	5.8309	2136105.6000	13.5764	2289979.2000	12.5393	2114951.4000	6.2584
PN_0652	negative	323.062	3392378.8000	8.1154	4139121.2000	8.7266	3323813.4000	26.6010	3406086.4000	14.2953	3892142.4000	17.5211	4267206.2000	11.3695	3993139.2000	25.4002	3758888.8000	10.5988	4256657.4000	6.3916	3606338.6000	18.8851
PN_0653	negative	323.078	3754883.2000	58.7748	350105.6000	57.4910	3489090.2000	162.1916	1906133.8000	129.1115	859002.6000	78.7626	6020584.2000	158.2264	2590610.6000	119.2391	1975951.0000	101.5259	1852333.8000	170.8905	1116591.8000	53.8896
PN_0654	negative	323.089	5620483.4000	52.9267	9106212.4000	24.5644	7131563.0000	41.9293	4223520.2000	24.7938	7967525.4000	26.8962	7226256.0000	47.4599	5472138.0000	70.7380	7079608.6000	15.8075	10532662.0000	32.0853	8068575.8000	39.9385
PN_0655	negative	323.099	3533759.8000	43.6747	1479054.2000	23.1459	2115818.2000	40.8810	2120701.4000	29.7224	1588018.4000	15.6516	2063980.8000	55.7426	2412700.6000	39.3689	1920397.0000	33.8635	1421258.8000	31.1344	1666015.8000	15.3740
PN_0656	negative	323.135	4719247.2000	30.5638	1153253.0000	45.9640	5492079.2000	29.3288	4472590.2000	45.6840	1746772.0000	34.2506	1685148.2000	14.1495	4101384.4000	47.1241	3121694.8000	23.3987	2231261.4000	5.7243	1626086.4000	59.3076
PN_0657	negative	323.135	4754959.0000	40.8461	2919344.8000	6.2493	4521935.8000	46.3158	4134458.6000	38.5980	3317996.6000	18.2989	3127492.0000	11.5514	4227592.8000	44.6642	3107594.0000	18.1544	2980047.8000	7.9400	3115294.2000	25.0282
PN_0658	negative	323.135	2030583.8000	35.7328	1124314.8000	12.7540	2251545.8000	87.2327	2406555.4000	69.6872	1471404.2000	25.4121	5087827.2000	114.4457	2109347.4000	68.1790	2618256.0000	48.2368	2472504.0000	105.7595	1880220.4000	30.6369
PN_0659	negative	323.135	1971283.2000	14.1192	2643645.4000	10.5356	1978382.6000	26.1253	2562956.6000	3.0115	2865318.0000	9.2554	2552030.4000	11.2824	2032380.0000	28.8987	2895680.6000	12.9262	2428629.4000	22.2523	2608777.6000	18.2392
PN_0660	negative	324.057	2390405.4000	24.0225	3124791.0000	11.0472	2570081.0000	21.1426	3131423.0000	12.6386	2691737.0000	7.9290	2965218.8000	13.8902	2527935.6000	18.5257	2642139.8000	11.5557	2788943.4000	13.7222	2646865.8000	9.8067
PN_0661	negative	325.041	11944709.6000	11.2456	29677159.2000	21.8584	10473372.4000	38.5268	8900219.8000	22.8703	14601822.6000	11.4695	17729193.4000	21.8384	9122619.4000	48.0478	6440983.6000	19.1381	20823626.8000	34.0966	12084096.2000	40.7970
PN_0662	negative	325.053	8869083.0000	37.6986	4185879.4000	27.2144	7851437.8000	23.2686	6377161.4000	50.7556	5451467.8000	25.8804	6714636.6000	24.5979	7908296.0000	34.9118	6036417.8000	11.4810	6066066.6000	20.8936	5394932.0000	23.8260
PN_0663	negative	325.093	4760441.4000	36.3597	2693378.0000	20.2784	3136814.0000	17.3248	3218348.8000	45.4493	3217705.8000	18.3780	3223540.4000	29.7875	3677665.2000	38.4051	2875270.8000	35.0582	2706016.2000	24.6589	3065944.6000	16.7716
PN_0664	negative	325.093	73855720.8000	22.2899	109152958.2000	6.2138	81848901.2000	13.3634	90226796.8000	15.4025	103160276.0000	14.3628	104036677.8000	13.2590	84360587.2000	17.7506	103710986.2000	5.0570	104685820.0000	5.4724	101481643.2000	11.7559
PN_0665	negative	325.093	5599600.8000	40.4074	2946845.8000	21.4873	3921038.0000	28.8106	3856564.8000	42.1722	3612711.2000	25.8879	3668673.6000	36.2169	4444608.0000	47.4772	3526713.6000	36.1252	2793310.2000	20.7071	3278618.0000	22.6386
PN_0666	negative	325.093	6152957.2000	63.9875	3946119.2000	21.2318	4882544.6000	18.8461	4557084.4000	37.1273	4522085.0000	19.7488	5112674.4000	35.1791	5426668.4000	40.2636	4440285.4000	37.2382	4096049.0000	23.2061	4055035.8000	15.3936
PN_0667	negative	325.093	12675799.8000	10.3665	9712856.0000	20.0354	12083930.0000	20.6448	11206710.8000	19.4379	10970387.6000	9.2331	11728335.8000	27.4412	12344340.4000	7.9120	11885851.6000	27.1114	11840292.2000	29.9674	10843523.4000	24.8247
PN_0668	negative	325.094	67685663.8000	10.1721	47377706.6000	21.6326	56222870.4000	21.1003	49256930.2000	21.7956	51644857.8000	9.7116	57528165.0000	27.2581	53022229.2000	11.2907	49547903.4000	31.2587	57458926.2000	29.3413	49219834.0000	25.3352
PN_0669	negative	325.094	24377810.8000	26.7402	16903174.2000	11.9127	21533981.4000	16.2345	19282146.6000	24.0316	20866000.0000	16.6789	22347099.8000	34.4268	23427689.6000	28.2459	21187532.6000	31.7938	20238155.6000	17.6033	20607469.8000	14.1841
PN_0670	negative	325.094	3566840.6000	13.9511	2496275.8000	20.5457	2865144.4000	14.5903	2742592.2000	17.7907	2619307.4000	9.4924	2901569.0000	31.7639	3224911.6000	6.3273	3102109.4000	28.7958	2898814.8000	29.2281	2616877.6000	24.6783
PN_0671	negative	325.151	668152.2500	16.5461	443344.5000	22.5541	647566.5000	19.7534	572978.4000	32.5865	426047.8000	36.8199	941781.5000	88.3703	667893.0000	20.2439	579492.0000	6.8920	535296.0000	20.0839	472359.2000	16.0463
PN_0672	negative	326.109	3525073.6000	31.1174	9427037.0000	29.4347	2991183.8000	93.5665	3431480.6000	29.4719	4933279.0000	27.1371	5780578.8000	42.2982	1974579.4000	52.2560	2039971.8000	49.4804	3741031.8000	34.4432	4365153.2000	38.0457
PN_0673	negative	327.072	8374349.0000	33.3519	10368796.4000	17.2808	9537058.0000	18.6124	11214383.6000	8.3192	10796902.6000	10.2158	11065605.8000	24.1095	10179682.0000	27.6020	12439161.8000	7.2191	12501844.6000	19.0061	11194768.6000	7.3349
PN_0674	negative	327.072	1969268.2000	60.6312	4116460.6000	18.2960	2118824.6000	34.1853	2941745.2000	42.4691	3174756.8000	25.6077	3525914.8000	35.5082	2214450.4000	49.6450	3556247.6000	28.4480	4043970.4000	10.2883	3205202.4000	19.2924
PN_0675	negative	327.073	27280032.4000	37.2113	39950294.8000	11.0424	27199634.8000	25.5832	31809540.6000	22.8756	34367003.0000	20.1819	35269488.2000	28.1497	25088364.6000	39.4009	37190467.4000	15.4076	39091687.6000	16.1757	31869558.4000	10.1646
PN_0676	negative	327.073	142239962.4000	31.9395	94671302.2000	20.8624	98212420.8000	25.1309	108038133.4000	26.9799	92458943.2000	9.7889	81158990.8000	18.1458	112365898.2000	26.3527	93500441.4000	20.0618	88952953.4000	6.7954	96927687.0000	13.0569
PN_0677	negative	327.073	66197209.0000	35.9405	37506886.4000	18.7837	38688272.0000	26.0590	45209927.0000	32.8926	36944865.8000	13.8296	35942706.4000	19.0969	44102809.4000	29.0211	38460858.8000	21.1853	35285860.6000	7.2131	41810776.8000	14.5079
PN_0678	negative	327.108	1477866.6000	21.2998	2155573.4000	4.8297	1535737.6000	21.9843	1848066.6000	12.7151	2119674.4000	8.8438	1885888.4000	25.3659	1643321.6000	20.4103	1897213.0000	5.8575	2105314.2000	8.8295	2005603.6000	5.9627
PN_0679	negative	327.13	1323615.4000	34.4470	1958079.8000	14.9873	1784359.0000	28.5451	1860673.6000	34.1462	2214686.4000	14.5004	2005063.2000	26.4754	1644010.8000	17.0787	2679030.6000	28.2223	2368385.4000	9.6026	1982553.4000	28.7743
PN_0680	negative	327.218	316849.6000	30.7542	1340246.8000	68.3573	239203.0000	141.2926	157698.0000	68.8239	134773.6000	44.7332	213113.0000	27.9230	264230.2000	45.0424	188774.4000	62.6464	198251.2000	16.6407	315802.4000	56.7699
PN_0681	negative	329.047	3105529.4000	37.2851	4260527.4000	60.4660	4569664.0000	45.5174	3162402.6000	39.4869	4516305.4000	39.0560	2437807.4000	15.0003	3534283.0000	33.9103	3051266.4000	51.7453	4396559.0000	54.4338	3884944.2000	47.6428
PN_0682	negative	329.065	1930199.4000	62.4377	2790883.0000	21.7378	2641298.6000	34.5004	3064546.2000	33.0686	3091382.4000	32.4564	2319700.2000	24.6039	2804898.8000	38.5040	4268403.8000	21.1091	2577793.4000	27.9415	2922190.4000	16.0653
PN_0683	negative	329.088	18957034.0000	15.7633	18927477.4000	5.5925	21263364.2000	7.2046	18345551.4000	2.4374	16646671.4000	12.9034	19757406.2000	12.1447	19954945.2000	16.5221	19279903.2000	6.7884	18533171.6000	10.1647	16081281.6000	13.0331
PN_0684	negative	329.088	3791522.4000	41.3449	6139057.6000	10.6076	4560335.4000	29.4108	5462767.0000	28.3918	5083049.0000	14.1747	5960021.8000	19.2204	4790909.6000	31.6300	6057548.8000	12.0315	6079199.6000	13.3195	5117643.2000	15.6690
PN_0685	negative	329.089	16398474.8000	10.2887	20424311.8000	13.4971	22096125.8000	10.1627	25281500.0000	25.6021	20055197.2000	11.2879	21402115.8000	14.7462	24483322.2000	16.1601	24437614.2000	11.5488	25456350.6000	11.3933	21709827.0000	26.1093
PN_0686	negative	329.109	6516502.2000	43.2639	4949549.6000	23.4067	4109362.0000	16.9798	4944509.2000	38.9683	5479817.8000	26.7416	5657683.0000	18.0914	5004814.0000	37.4871	5939227.0000	17.9646	5248996.8000	9.7775	6378436.2000	22.1393
PN_0687	negative	329.109	3720115.4000	16.0411	3813800.0000	23.9121	7085653.2000	14.4106	6754875.0000	27.4584	5852680.2000	16.5194	6438780.0000	25.5163	9536104.2000	17.8975	12723014.0000	22.6154	10875291.0000	15.5557	7461052.8000	46.4683
PN_0688	negative	329.161	2846230.8000	24.6101	2848848.0000	37.8088	2709782.6000	21.9891	2568064.2000	47.1934	1810862.6000	14.1152	2097395.4000	18.1211	3014327.4000	30.6003	2398657.4000	20.7021	2293569.4000	17.6165	2401479.6000	29.1326
PN_0689	negative	329.234	536735.4000	28.4800	1096525.6000	54.4104	438074.2000	74.4925	424558.0000	61.5909	308614.4000	32.8960	465988.8000	30.2151	430138.2000	34.2602	325856.8000	36.7735	380792.4000	19.9738	567119.0000	57.4160
PN_0690	negative	330.047	25026647.2000	74.2729	13111623.2000	14.1377	17166653.4000	43.4348	10237839.6000	28.2751	11443451.2000	25.8419	11347402.6000	21.3819	12910613.0000	30.5797	10622502.8000	11.7459	11909142.8000	22.1009	9950345.6000	15.0243
PN_0691	negative	330.047	3313627.2000	76.1953	2075335.8000	38.1523	2930924.6000	87.2832	1637273.4000	54.1527	1729553.6000	43.7942	2022943.8000	49.6968	2953849.8000	81.4337	2268312.4000	65.5303	2285546.0000	57.3804	1866809.0000	58.5835
PN_0692	negative	330.12	3604223.8000	14.2265	3263147.2000	17.9514	4373949.2000	14.4831	4313681.4000	22.2126	4226016.2000	14.3673	4511915.8000	22.7111	4312456.2000	5.4563	4434612.8000	18.5824	4590920.0000	8.0509	4118018.0000	16.5419
PN_0693	negative	330.878	13596187.4000	11.8781	5711315.6000	46.3587	12067760.6000	39.0601	9905657.4000	48.3768	10328516.4000	33.5340	7712400.2000	43.5437	12159580.6000	30.3335	10094028.6000	42.8161	6694973.8000	47.5565	9487954.0000	39.1685
PN_0694	negative	330.888	4256770.0000	13.2157	1878713.3333	49.9049	3903394.2000	47.5961	3257933.5000	58.5328	2759638.2500	30.4434	2339967.7500	31.7079	3900311.2000	17.7766	3207998.3333	35.6001	1857345.3333	38.8372	3092740.3333	39.4409
PN_0695	negative	331.055	1260852.0000	53.2040	6153043.6000	32.4855	2174096.2000	97.1233	2918956.2000	71.7112	4504627.8000	56.6606	3917116.4000	26.4699	3145658.4000	51.2339	4188217.8000	44.1143	6084185.4000	32.3296	4603592.8000	49.2277
PN_0696	negative	331.067	12251971.2000	16.5327	8186757.0000	16.3850	12861240.0000	19.9144	10495942.8000	18.7638	8554030.2000	9.7620	9484911.4000	9.5996	11162546.0000	10.0162	10155752.4000	18.8004	10061269.8000	12.5616	8994521.2000	7.5851
PN_0697	negative	331.068	142734002.8000	36.7911	67569365.2000	14.9673	132106090.6000	50.7512	100789647.0000	26.9748	76193552.4000	25.0711	145100333.2000	81.2653	149973325.2000	25.9402	107126675.4000	30.0419	96721644.6000	35.9598	87330836.4000	29.4846
PN_0698	negative	331.131	2807902.8000	14.0396	2780786.2000	9.5620	3326598.2000	12.0943	3551214.6000	12.7478	3108642.8000	15.3764	3160378.6000	18.8225	3208817.0000	15.2994	3758146.8000	13.4374	3773433.2000	17.2184	3150198.2000	18.9303
PN_0699	negative	331.176	3454158.8000	36.0589	1593184.0000	8.0618	2551501.6000	41.9322	2226140.8000	27.9642	1430691.8000	20.4526	2407492.8000	31.5585	2645208.2000	8.1651	2064671.8000	25.6335	1856071.2000	26.0988	2153403.6000	17.8984
PN_0700	negative	331.177	3748393.4000	39.0750	1393520.4000	13.5793	2720795.0000	30.2547	2077091.0000	21.4696	1626349.2000	9.2294	2118561.4000	44.4499	2649828.4000	32.5987	1941121.6000	22.8834	2008588.2000	18.9960	1781475.6000	11.7655
PN_0701	negative	331.177	15211810.6000	51.5524	2535512.8000	25.9118	8304573.4000	57.7581	5263264.6000	55.4420	3322471.4000	33.7518	4965697.0000	72.5684	7157151.6000	65.7562	3982694.2000	56.3951	4221104.6000	29.5135	3835751.2000	23.1576
PN_0702	negative	331.948	3772337.6000	19.2328	4678596.2000	60.8825	3785008.0000	18.6662	3245736.6000	14.3356	2767155.2000	6.8515	2807592.8000	9.2610	3059783.0000	32.1845	2435519.6000	21.9940	2481205.2000	18.0492	2412156.8000	13.3899
PN_0703	negative	332.063	4055551.8000	71.5314	2952646.2000	21.9050	3048479.8000	66.2456	1862371.4000	34.1195	2204072.8000	41.8874	2224932.4000	46.3846	2172288.4000	66.2117	2384045.0000	59.6008	3117553.2000	49.9971	2263346.4000	42.9384
PN_0704	negative	332.093	2994939.4000	11.0744	993765.4000	83.7408	5333779.4000	33.4969	3435365.8000	45.9897	2381905.0000	19.5764	2345519.2000	26.4206	5108517.8000	34.1784	4175657.4000	14.5691	3521532.6000	26.2037	3066632.4000	29.5404
PN_0705	negative	332.875	4372667.6000	13.6266	1779098.0000	43.4737	3886987.4000	40.6082	3217953.0000	46.6268	3429561.4000	32.4359	2461910.6000	46.2610	3972758.4000	32.4805	3182771.4000	41.1867	2113304.0000	47.3816	3002812.8000	37.1372
PN_0706	negative	333.047	2796192.8000	50.5681	9100014.6000	34.7357	2078653.2000	86.8173	5096935.6000	73.5698	8963180.6000	50.3354	6096242.8000	74.4932	2194421.0000	52.6938	12191912.0000	109.2370	9326922.0000	54.8459	7018582.8000	91.5209
PN_0707	negative	333.06	17965265.0000	42.8205	9689957.4000	39.8826	13534610.6000	36.5603	16770259.2000	32.9991	11628828.0000	36.7316	11852513.4000	13.1129	11921009.4000	18.1763	11730375.2000	17.0208	10731724.2000	18.4196	10196983.8000	46.9128
PN_0708	negative	333.091	2320953.6667	68.8650	1801891.8000	50.7127	#DIV/0!	#DIV/0!	2112159.0000	33.0951	3545301.5000	84.9831	1771369.3333	40.1320	3125742.0000	#DIV/0!	3792097.0000	#DIV/0!	2469683.5000	68.3626	4251521.2500	54.2806
PN_0709	negative	333.096	1909495.0000	47.6194	3101216.4000	47.3274	1979778.8000	17.4002	2937251.2000	80.2907	3074153.0000	50.4485	2504727.8000	43.8022	2788807.0000	78.0705	3152742.6000	32.1724	2657318.2000	44.3111	2742698.8000	42.2685
PN_0710	negative	333.11	4798854.8000	28.3535	7282436.0000	19.8968	6423257.8000	19.3768	6741421.4000	24.2507	6846891.6000	26.3010	6839197.0000	14.4303	6468078.8000	23.8987	7536519.4000	21.5317	8503361.2000	12.1098	7100566.6000	30.1993
PN_0711	negative	333.11	2974528.8000	32.8221	4803706.6000	18.0058	3918462.2000	18.2245	4553661.6000	30.7125	4653527.4000	24.9503	4793399.8000	21.4281	4065603.4000	26.7233	4952763.4000	22.1617	5737325.6000	12.7497	4626136.4000	28.9555
PN_0712	negative	333.192	2866466.8000	36.3953	1325363.6000	7.7423	2517820.0000	37.3211	1807809.6000	19.2015	1522669.0000	12.3325	2238310.6000	53.8916	2482217.0000	34.4031	1899326.0000	19.5679	1828484.2000	17.3801	1674695.6000	12.3570
PN_0713	negative	333.193	1901537.8000	10.0136	1330677.8000	17.0545	4401556.2000	26.2333	3783123.8000	23.1816	2425760.4000	17.8226	3013950.8000	12.3077	4303966.6000	31.9046	4318705.6000	12.2946	3673352.8000	13.9286	3123259.0000	23.8139
PN_0714	negative	334.108	4400249.0000	29.3646	2043145.4000	45.7027	6448123.2000	31.7189	6460073.0000	37.7163	3307066.4000	12.2379	3352089.0000	13.3433	6419940.4000	23.0972	6423270.2000	21.9167	4135643.4000	19.7556	4450454.8000	23.3625
PN_0715	negative	335.044	877202.6000	51.3806	2929273.0000	36.4483	661043.0000	87.2369	1641724.8000	74.7127	2892756.6000	50.1248	1980206.2000	77.4458	697212.4000	53.3492	3937349.6000	110.7240	3015293.8000	56.1890	2228305.8000	91.9348
PN_0716	negative	335.054	2054972.8000	11.0177	2479979.4000	18.3198	2019953.8000	9.1579	2174938.0000	16.2816	2318723.8000	29.3208	2238142.4000	16.8389	2154414.6000	16.5715	2424001.0000	16.3919	2036241.0000	16.4931	2164361.2000	18.3212
PN_0717	negative	335.078	5358677.2000	25.0116	8807759.0000	36.1215	3736033.0000	18.3200	3914246.0000	17.2963	6259163.0000	21.2165	7433990.4000	42.6205	2483663.0000	42.3140	4335948.0000	58.2694	6830361.4000	52.9279	5730801.4000	32.6059
PN_0718	negative	335.172	371877.2000	26.8335	312122.6000	30.9423	297892.6000	31.5819	227684.6000	17.2366	226848.6000	20.6909	260891.4000	41.2285	275850.8000	25.5594	214892.6000	17.1474	227085.2000	15.6541	212808.8000	15.3346
PN_0719	negative	335.979	2429800.4000	17.1428	2222940.2000	18.9133	2060557.0000	28.1542	2363938.6000	28.3620	2322412.2000	20.1794	2368334.2000	14.2748	2478219.6000	23.5471	2471317.6000	19.2653	2317342.2000	24.5442	2364674.8000	19.0198
PN_0720	negative	336.11	81896.6000	24.7935	134157.4000	14.3772	96539.2000	31.1148	106246.2000	29.4400	120416.4000	20.2419	120791.4000	22.2763	99661.6000	34.2481	129001.2000	12.8324	121491.0000	10.7217	130605.2000	28.5186
PN_0721	negative	337.045	4262278.6000	54.5804	3239184.4000	31.0799	2959482.0000	15.8639	3414801.8000	53.1637	3432901.4000	34.3084	3980677.8000	24.2771	5152895.0000	31.0010	4621953.8000	27.0560	5403473.4000	26.8004	6737689.0000	49.4860
PN_0722	negative	337.054	4769962.6000	12.6667	5060488.2000	12.4555	5611349.2000	35.0747	6087525.4000	33.8423	5707608.8000	14.5683	6220287.2000	21.2782	6816656.2000	25.3830	6984109.4000	7.8881	6338541.4000	22.3701	6576776.8000	17.5690
PN_0723	negative	337.055	1637802.6000	55.0630	5511845.4000	55.2008	1915729.4000	31.9550	2085184.4000	45.8003	4464494.6000	57.2172	3829269.0000	23.9287	2364490.6000	36.2979	3098661.0000	50.4397	5019687.0000	28.1558	3780869.4000	33.0052
PN_0724	negative	337.057	155929.0000	10.0735	144162.6000	15.2366	167703.2000	30.9904	169456.2000	17.7507	190621.7500	28.4137	202264.2000	28.5226	139093.6000	33.1103	151437.4000	23.5378	168509.6000	18.5021	176033.2000	35.7167
PN_0725	negative	337.057	2591667.8000	16.6390	1535046.0000	34.1451	2709530.0000	42.1019	2770185.8000	39.7323	1896609.2000	35.5033	1837636.8000	20.6639	2660911.2000	41.6560	2251709.8000	27.6159	1244755.8000	24.0813	1585409.2000	21.8395
PN_0726	negative	337.057	2481967.4000	6.9109	1718473.4000	35.5810	2616917.8000	41.0694	2760380.2000	35.0723	2044648.4000	38.1878	2033981.8000	15.8742	2599244.2000	43.9859	2408247.6000	28.2035	1335149.0000	22.4088	1777811.2000	26.6413
PN_0727	negative	337.057	5732907.0000	7.5636	2963069.0000	48.9495	7480293.8000	56.9115	6594982.2000	37.5968	4515526.6000	53.4617	4523874.0000	5.8497	6358143.6000	39.6014	4791860.0000	30.0809	2414496.4000	41.3811	3176077.0000	48.9769
PN_0728	negative	337.057	9944030.4000	7.6716	5628958.2000	46.7393	12240580.4000	50.5373	12485991.2000	32.7514	8319535.2000	47.8375	9026920.6000	6.7742	11435017.0000	41.6168	10270745.2000	32.3577	4885367.2000	41.7609	5960874.0000	42.6519
PN_0729	negative	337.058	5994747.0000	27.3211	2946298.2000	46.1433	5967358.6000	64.6188	5739636.2000	68.6232	4071391.2000	59.2624	4169580.8000	15.6880	4953403.2000	51.0384	3892740.6000	32.5659	2389809.6000	38.4586	3309535.4000	58.4132
PN_0730	negative	337.058	7452956.8000	23.4400	3589892.6000	46.9886	5119457.2000	51.9283	5501840.4000	45.1071	3465625.6000	49.1687	3761091.6000	14.9791	4999367.6000	54.6226	4155992.2000	31.0454	2046345.6000	46.1848	2430950.6000	45.3606
PN_0731	negative	337.07	4239598.6000	7.8325	3833945.4000	15.1991	4160712.0000	24.6613	4526864.0000	21.8734	4015791.4000	11.5661	3921046.0000	14.8956	4883964.6000	20.7728	4810823.2000	16.5266	3579224.2000	17.4496	4028729.6000	31.6348
PN_0732	negative	337.078	6960731.8000	13.9736	8242582.2000	15.0828	7384584.0000	18.7246	7474906.4000	13.7946	8861068.4000	21.0685	8397436.4000	27.1056	7806867.2000	15.5137	11198347.8000	19.2221	9147697.0000	12.4058	9003179.2000	16.8861
PN_0733	negative	337.151	2959248.6000	13.2671	2621132.2000	11.4672	2725621.6000	11.0126	2718294.8000	6.9237	2792337.6000	13.8423	2682108.2000	8.2810	3045406.4000	13.5143	3187950.6000	17.1962	2582396.4000	12.6662	2711707.4000	12.3422
PN_0734	negative	339.072	2807970.6000	41.2375	2144947.0000	14.2735	2769278.4000	20.7103	2175076.4000	32.9430	2389884.2000	29.1399	2110521.8000	33.5849	2610559.8000	21.1735	2250061.8000	8.2008	2157701.8000	12.9495	2095312.2000	7.8188
PN_0735	negative	339.073	27205455.8000	49.9484	15916907.4000	24.9141	20348635.8000	29.6584	17374565.4000	37.4102	13778703.6000	21.9788	21743333.2000	59.8677	26992583.2000	31.2343	21704025.4000	48.6138	15920026.8000	28.5137	16946837.4000	29.5156
PN_0736	negative	339.073	2947797.4000	29.0674	2470392.6000	14.6824	3211053.2000	14.3534	2572731.8000	17.6170	2606467.6000	18.1157	2474844.0000	25.8077	2875579.6000	15.9608	2548542.2000	12.8560	2616955.8000	9.3946	2378209.6000	6.0813
PN_0737	negative	339.073	108622.6000	7.6744	126557.4000	21.6961	93348.4000	14.8576	88334.0000	19.9342	101497.2500	16.9587	101556.7500	12.3262	85980.6000	22.7872	87704.2000	18.5940	97041.6000	12.7161	74911.8000	11.8723
PN_0738	negative	339.093	12533014.6000	25.6096	12243636.2000	13.1474	15650198.8000	21.6009	15195444.0000	31.0906	14161445.6000	10.3646	11551011.8000	29.2093	14922318.6000	20.5299	18716109.0000	22.0721	13215359.8000	21.5738	12945666.4000	21.8805
PN_0739	negative	339.123	2835830.6000	14.5892	3401189.4000	12.7334	2704496.6000	10.9795	3198395.0000	13.9616	3004386.8000	10.4817	3091946.6000	19.2687	3287652.0000	15.4022	3131639.0000	8.8598	2953091.0000	7.1273	3065742.6000	12.6278
PN_0740	negative	339.123	3349270.4000	20.8817	4073260.6000	8.8482	3640330.8000	9.1575	3554578.4000	11.1689	3744770.0000	9.7601	3939616.2000	14.6126	3844780.8000	13.7362	3654343.8000	11.6435	3975238.6000	12.5574	3678425.0000	9.5357
PN_0741	negative	339.123	1541239.4000	64.8368	3718649.8000	16.6839	1778958.8000	40.9203	2230986.4000	34.3496	2362238.8000	29.7955	2549568.8000	30.7747	2187875.2000	50.0919	2177267.0000	21.1658	2683780.4000	26.0072	2455853.2000	18.8005
PN_0742	negative	339.13	2785885.8000	20.8580	2814046.0000	11.8562	2802460.4000	18.7571	2735589.4000	8.8950	2901184.4000	10.0057	2506014.4000	11.5635	2790620.2000	12.2299	2830554.0000	17.0471	2560294.6000	12.7326	2759787.4000	18.8204
PN_0743	negative	341.072	336509508.0000	9.7534	398132702.8000	8.0827	335639262.6000	20.7340	344916046.6000	11.8684	371173470.2000	8.5517	400931421.6000	9.9802	378110951.0000	23.5608	358868670.8000	8.0560	407419794.8000	8.8071	351074930.0000	18.3948
PN_0744	negative	341.088	3374160.8000	11.8193	3219105.4000	8.4904	3244113.4000	8.0401	3181484.0000	8.4040	3002616.4000	8.6030	3402491.4000	7.4503	3358594.6000	4.1419	3335449.6000	9.3401	3459634.6000	15.1533	2973763.0000	7.6388
PN_0745	negative	341.088	8127851.6000	20.5019	7399480.0000	14.1596	7152089.6000	25.8648	6734631.0000	28.3890	6287022.6000	9.2044	6966085.4000	10.7356	7998588.4000	14.0184	6991072.0000	27.3656	6571980.4000	17.4449	6292837.6000	12.3195
PN_0746	negative	341.088	45507695.4000	11.3882	31845190.0000	25.1564	37298147.2000	30.8073	35921360.2000	28.5005	35292332.2000	22.4397	34259702.6000	28.4542	39039825.0000	22.2465	40372361.4000	41.6296	31521729.4000	33.6872	34207409.2000	26.7044
PN_0747	negative	341.088	4817971.4000	14.7091	3348173.0000	11.5550	4159954.4000	14.5963	3700064.0000	18.0522	3483513.2000	16.0515	3961193.4000	20.6253	4220481.8000	12.6914	4014272.8000	21.3757	3750036.4000	18.7851	3483060.8000	12.6823
PN_0748	negative	341.088	8155346.0000	23.1669	12346551.4000	24.3903	7805374.0000	17.5079	11611763.6000	28.7646	10866769.6000	14.1746	11671277.8000	25.9966	9437102.6000	25.1331	13125009.6000	32.3941	13050106.6000	12.0945	10889192.0000	19.6357
PN_0749	negative	341.088	37165226.8000	20.5656	27462175.2000	22.1669	37718279.0000	16.2694	29908570.2000	20.9934	28370274.8000	11.7279	31986795.2000	17.5420	35932882.2000	17.6696	30586463.4000	18.5704	35080138.8000	19.1944	28726176.2000	5.6595
PN_0750	negative	341.088	28434428.0000	26.3753	13624695.0000	27.3726	24153165.4000	23.0655	18933151.0000	38.8677	14939308.6000	19.9830	18403482.0000	34.6361	24127648.4000	29.3865	19211088.6000	29.2668	16977287.6000	26.8119	15344474.6000	15.3823
PN_0751	negative	341.088	28092957.6000	27.8617	14717326.4000	19.9206	22832465.0000	22.1861	18274208.8000	30.8997	15090725.2000	17.3272	18866904.2000	30.1024	22840605.2000	25.3027	18126880.2000	25.6167	17628952.0000	27.5527	15077354.0000	12.5270
PN_0752	negative	341.088	2447748.8000	21.6300	1427745.4000	7.3383	2509603.0000	47.1332	1915783.4000	27.7350	1345980.2000	14.7251	2657567.6000	74.9187	2369120.8000	39.6377	1944023.2000	31.6729	2035668.6000	41.6019	1600536.6000	21.9774
PN_0753	negative	341.089	2498168.8000	39.7853	3163524.8000	12.0244	2313214.0000	39.5599	2505891.8000	23.6828	3237383.2000	12.0947	2956518.6000	32.8650	2342435.0000	20.0267	3483665.2000	27.9412	2962501.8000	25.1236	3189183.2000	28.8784
PN_0754	negative	341.124	1948530.8000	23.5830	2859710.6000	16.9551	2358926.0000	14.7279	3030644.2000	22.5321	2654664.0000	14.0914	2867077.0000	15.8965	2497911.6000	19.2222	2968753.4000	11.9252	2864340.0000	12.8356	2741919.8000	18.2471
PN_0755	negative	342.074	2024788.0000	17.4678	1129158.8000	39.4017	2576359.2000	23.0539	2549308.4000	7.6040	2025292.0000	16.4250	2060846.8000	34.1743	2216382.4000	16.8602	2283546.6000	5.8311	2178552.0000	17.5385	1928235.0000	20.0506
PN_0756	negative	343.104	28662967.4000	10.4923	35497096.0000	10.3002	30483117.4000	27.6135	32916482.8000	16.8232	28636509.2000	5.2436	32154443.4000	15.8909	35011257.2000	19.0419	31743947.8000	10.6315	28696230.4000	12.1405	31065302.6000	17.4517
PN_0757	negative	343.125	1491658.2000	37.6384	2773087.8000	17.9467	1909908.4000	16.4572	2475132.4000	44.1153	2823879.0000	25.4317	2688122.2000	32.4096	2014328.4000	38.7511	2907829.4000	28.6140	3237025.8000	24.1996	2993306.8000	29.6742
PN_0758	negative	343.125	16398310.2000	14.6654	16346262.0000	17.1567	17253110.8000	13.6448	16408198.2000	16.0180	18057249.8000	16.5593	15932681.2000	19.1206	17165580.4000	15.7951	19622090.4000	18.6112	17790673.0000	13.7239	17337836.8000	9.0067
PN_0759	negative	343.125	1468155.6000	35.6735	1702193.6000	19.8185	1751094.4000	12.9556	1896135.8000	44.2402	1980072.8000	19.2633	1775106.0000	51.9172	1778859.6000	21.3002	2612674.6000	36.7559	2589020.4000	21.4443	2398821.4000	25.9331
PN_0760	negative	344.099	1565698.4000	19.6060	1808306.2000	11.0525	1956392.2000	19.4790	2250519.0000	22.0648	1976653.4000	15.0505	2095883.0000	19.3173	1951097.4000	11.4986	2404418.6000	20.2445	2156582.6000	10.7417	1982073.0000	13.9170
PN_0761	negative	345.083	18030365.4000	21.6389	14725750.2000	4.3262	17660505.0000	14.4068	15344834.8000	14.4588	14924816.8000	29.2172	17254707.2000	26.2215	19397229.6000	11.6055	18000721.6000	14.6952	15562958.0000	21.8134	14853341.4000	15.8607
PN_0762	negative	345.156	1565286.4000	18.1955	1491904.6000	14.7558	1431666.8000	18.1292	1540698.8000	18.9374	1611981.8000	5.3676	1412310.4000	21.3535	1693772.2000	18.5903	1732280.6000	13.1717	1733573.8000	20.6976	1981039.8000	11.5561
PN_0763	negative	345.995	3061709.8000	19.0200	1841229.6000	27.8631	3137320.2000	51.7440	3820931.0000	26.1306	2252462.2000	19.9454	2612453.4000	23.5077	2082393.8000	29.4777	3117468.2000	28.6073	1981602.2000	35.8592	2280604.2000	44.4786
PN_0764	negative	346.018	2747295.8000	21.6028	2354670.8000	35.9607	3300963.2000	21.4729	3382329.6000	11.9122	3764955.2000	17.0925	3816250.0000	34.3232	3313773.2000	19.3468	4866362.0000	12.6339	4116071.8000	31.2827	3907814.6000	40.5169
PN_0765	negative	346.056	6922264.0000	27.8519	6702745.6000	11.2166	6700760.2000	31.4714	5952959.6000	24.6298	8262737.2000	25.5908	10665448.4000	23.1853	7325157.8000	7.1878	7996090.6000	16.0521	9902423.6000	37.3673	7610039.0000	51.7583
PN_0766	negative	346.099	1372235.6000	18.4970	1964578.2000	13.0512	2364645.0000	20.9364	2222521.4000	22.4308	1861111.4000	32.2670	2241408.0000	30.8581	3453475.2000	45.2301	2829196.4000	20.5030	3413777.6000	18.9373	2165266.4000	38.5020
PN_0767	negative	346.115	2237662.2000	28.5040	3100683.4000	17.8431	2808016.8000	7.5861	3189598.2000	29.5780	3105475.6000	21.0366	3332428.6000	24.7105	2680274.2000	25.1122	3246943.4000	31.7036	3671594.0000	13.1575	2839989.2000	24.0500
PN_0768	negative	346.855	7377243.8000	22.1020	5183056.0000	41.0107	6019774.4000	32.2844	5710405.5000	8.8231	7976921.6000	22.1844	5560745.2000	48.6582	6108601.4000	36.9743	5919677.0000	33.9587	5063843.0000	40.0013	6973991.2000	43.5855
PN_0769	negative	347.099	34430205.8000	15.5674	30262276.2000	9.4719	32140666.4000	19.6495	32315718.4000	24.2966	29958257.0000	16.2344	30779954.4000	12.8787	37857016.4000	14.0139	35176053.0000	16.6910	29324106.6000	18.4705	30408196.2000	30.4984
PN_0770	negative	347.099	6570876.2000	30.4273	4690505.4000	6.4343	5792615.4000	9.2405	5239759.0000	29.7719	4677609.6000	22.7466	5101045.2000	20.0982	6976344.0000	19.1391	5730234.2000	21.0759	4643878.0000	19.9957	4548443.0000	28.8505
PN_0771	negative	347.126	2258170.0000	13.4157	1800811.0000	16.1483	2631629.0000	12.7638	2171977.6000	16.7772	2006041.6000	14.4184	2159538.6000	12.5301	2661595.6000	30.1660	2164049.6000	12.5146	2506327.4000	16.4161	2049336.8000	21.3415
PN_0772	negative	347.135	4485627.0000	57.4811	697665.8000	21.6680	2735967.2000	101.5698	2259953.0000	71.7540	1407278.2000	52.2453	3749774.2000	107.9170	2439358.0000	83.5438	2349854.4000	57.6349	1731497.6000	103.8038	1929981.0000	31.0304
PN_0773	negative	347.172	5080359.8000	27.9361	3514733.2000	20.6173	6017243.8000	32.1091	5181850.8000	40.4981	3760378.4000	29.4877	4541666.6000	43.2500	5038420.8000	28.9262	3793339.2000	28.3505	5403142.2000	31.0600	4111356.4000	36.2580
PN_0774	negative	347.979	2482294.8000	13.0807	2599130.8000	28.5643	2901720.4000	16.6023	2289841.8000	6.5875	2187793.2000	19.6779	2393320.6000	20.5322	2202946.6000	14.2341	2463161.4000	17.9104	2022562.2000	11.8818	2118270.8000	15.0344
PN_0775	negative	348.131	6421608.4000	45.0997	10664199.0000	12.9896	8235153.2000	17.6349	10123582.0000	31.7180	10096159.0000	17.1816	10343384.4000	19.8655	8956834.2000	28.4998	11529558.2000	11.8757	11662193.0000	11.6551	10468555.2000	17.2735
PN_0776	negative	349.151	19491180.0000	50.1234	3678582.2000	23.9671	12660609.6000	91.3068	10745633.6000	64.8572	7126325.8000	49.0613	15988841.8000	102.0951	11447691.4000	74.1884	10890873.0000	56.3958	8354951.0000	94.3988	9233507.6000	32.3311
PN_0777	negative	349.187	3419121.2000	35.9429	1920512.2000	3.7600	3177383.2000	28.6045	2351857.0000	27.6436	2420911.6000	29.9627	2844193.4000	46.5029	3346721.4000	44.1737	2588772.0000	18.3976	2146628.6000	21.3428	2284895.6000	19.1825
PN_0778	negative	349.187	2335048.4000	28.5264	1453731.2000	15.6231	3120910.8000	34.8087	1889506.2000	19.9920	1537481.4000	13.7082	2077538.0000	44.1882	2534805.2000	25.5518	1778607.8000	35.6453	1878160.4000	15.3116	1782070.0000	34.4651
PN_0779	negative	350.067	2270482.2000	24.5236	2142925.0000	20.8206	2699758.6000	8.3468	1876231.0000	17.6906	2336733.8000	17.6683	2203885.2000	8.0853	1975634.8000	23.9099	1980624.0000	13.3378	2681006.6000	14.3481	2122850.2000	23.5870
PN_0780	negative	350.758	2383208.0000	#DIV/0!	2611909.6000	9.7007	2475687.5000	5.4217	3297183.6667	33.8688	2439048.5000	40.9168	2366351.0000	3.4527	2597900.0000	37.5407	3172332.4000	15.0714	1644244.7500	17.1300	2406402.2000	29.1649
PN_0781	negative	351.109	50264300.6000	56.8092	28066312.4000	23.5926	33380872.4000	54.3687	36784512.6000	86.7006	21779094.4000	37.3276	27441352.8000	36.3291	48818924.4000	44.6823	27211697.0000	39.3169	21434364.8000	26.9609	32024004.8000	65.0564
PN_0782	negative	351.109	34778125.4000	52.6615	21603330.2000	24.4489	24078664.2000	50.9523	27767444.6000	88.2074	17603446.6000	33.2346	21312206.2000	38.0574	36829257.2000	43.3335	21349693.2000	46.5982	16264940.4000	22.8206	25236967.8000	57.7719
PN_0783	negative	351.166	5624922.6000	19.7946	4830568.6000	19.5360	5829452.6000	12.7020	6550061.2000	36.5393	5518531.2000	31.5476	6003594.8000	37.4542	5335110.6000	16.2138	5771489.4000	35.0598	7415364.0000	28.9477	6304190.2000	34.3757
PN_0784	negative	352.01	2487506.8000	20.9634	2198107.4000	20.6905	2341525.4000	37.4769	2522695.0000	40.5299	2589592.2000	29.6461	2597495.8000	21.6869	3058921.0000	36.1497	3331529.4000	20.4797	2855405.8000	30.6903	2995335.8000	28.2801
PN_0785	negative	352.082	3371897.2000	22.3807	1689139.6000	47.8061	7467685.2000	40.6063	5089194.0000	26.7730	4034382.4000	26.4241	3807028.8000	21.0282	6781277.0000	34.9021	5857273.6000	13.9921	4657074.0000	17.0347	4028083.2000	52.7866
PN_0786	negative	352.755	3164171.3333	14.7753	3393537.2000	10.5832	2552031.3333	15.1466	3992645.3333	34.1604	3501943.3333	28.0953	2201021.5000	42.0614	3681233.0000	34.1608	3876412.2000	14.2198	2091825.2500	15.8930	3199472.6000	32.6177
PN_0787	negative	353.019	4701896.2000	23.3251	3296912.0000	25.0006	3495162.6000	17.5704	3209606.0000	29.5671	3488043.2000	22.7261	3437827.2000	22.8749	3850802.4000	15.9034	3515206.4000	26.4734	2829514.2000	32.2694	3175756.4000	29.5422
PN_0788	negative	353.052	13719831.4000	10.4333	8111994.0000	33.2695	14391439.0000	38.8483	14761913.0000	34.1262	10318156.2000	40.4975	10040214.6000	10.7864	13914671.6000	34.5834	13486200.8000	26.0434	7704505.6000	26.6318	9031533.2000	51.1381
PN_0789	negative	353.052	4840857.6000	10.9731	4255976.0000	12.5439	5521181.0000	37.7393	5814241.2000	19.3365	4813774.4000	18.2061	4610200.4000	16.5370	5494254.4000	27.5727	6236210.8000	12.9875	3960736.2000	11.6910	4290965.8000	17.9530
PN_0790	negative	353.052	7479385.6000	11.2872	2870497.6000	44.1846	6591280.8000	52.3693	6655939.0000	39.7188	3682940.8000	47.7757	4174153.0000	17.9693	6405855.6000	32.1154	5219479.4000	24.5973	2570277.2000	46.1053	2910706.8000	52.1404
PN_0791	negative	353.052	31615421.6000	8.6505	13155656.0000	40.9163	27301224.2000	49.8825	27407584.0000	35.1703	16545081.8000	45.1665	18173849.8000	16.8401	25820488.2000	31.9108	23614697.6000	21.1975	11289850.4000	41.6482	11557646.6000	32.4374
PN_0792	negative	353.052	36020217.2000	13.6687	18102774.0000	39.7346	45432674.8000	52.3458	41184735.0000	24.9295	27608202.6000	41.0413	30459580.8000	29.2516	37315281.2000	21.2196	36581172.0000	22.1868	18112167.8000	41.3431	21309921.4000	53.1991
PN_0793	negative	353.052	7207375.2000	22.0702	3856294.4000	35.0818	9621441.2000	55.2871	8583998.2000	27.5260	6057521.0000	41.9694	7055131.8000	31.8410	7934322.0000	23.3296	8540376.0000	22.4373	4176541.4000	39.1983	4860427.8000	54.7779
PN_0794	negative	353.089	75978.0000	9.6864	124827.7500	29.1137	84231.6667	24.0080	85682.3333	43.6702	100446.5000	28.8291	109859.6667	8.4498	68050.0000	14.7602	186886.4000	70.7084	118154.2000	46.4609	148126.0000	86.2163
PN_0795	negative	353.11	2774519.4000	5.7500	2605051.2000	3.8402	2955778.6000	14.1941	3144642.4000	6.4979	3048675.8000	13.0549	2896149.8000	8.3634	2915719.2000	14.0957	2996034.4000	11.0091	2784510.6000	8.5326	2872600.6000	12.4209
PN_0796	negative	353.136	2384878.6000	16.2159	3184266.2000	15.4002	2826644.2000	13.4220	2446610.2000	5.5571	3081987.2000	6.2907	2696201.0000	13.4804	2329826.0000	2.7022	2699035.2000	13.7086	2912323.8000	19.4941	2581588.2000	11.9867
PN_0797	negative	353.182	3213298.2000	21.5748	2599386.4000	15.1367	3709094.2000	27.2555	2934574.6000	20.3697	3048532.6000	9.8547	3416081.4000	33.6183	3392251.0000	31.6676	3280852.0000	5.6585	3157883.0000	18.2762	2952991.0000	16.0108
PN_0798	negative	354.976	5556353.0000	15.0979	5462663.8000	5.6947	5188258.0000	6.3201	5075100.8000	14.0926	5346530.4000	7.2136	5221019.2000	6.1994	5044648.8000	5.4104	4870265.2000	11.2403	4836702.6000	13.6368	4739365.2000	8.8947
PN_0799	negative	355.067	61998112.4000	8.3222	113417430.4000	12.1076	62951315.0000	13.8224	67493514.8000	15.2933	107694564.8000	15.2106	97534744.0000	23.3444	52219838.0000	15.1237	57160276.4000	17.3054	88477594.8000	14.8604	95811324.8000	22.2137
PN_0800	negative	355.067	472403703.8000	14.8150	458697400.0000	3.9134	490793042.0000	11.6552	471328874.6000	16.8291	494816688.0000	15.5376	465477260.6000	17.6057	468057911.0000	11.1203	427760833.2000	16.0301	449233862.0000	16.4970	461510741.2000	8.4685
PN_0801	negative	355.067	112192394.6000	4.9943	187646485.0000	14.3864	122297401.0000	7.2383	124572741.6000	14.6807	162405739.6000	18.3288	149577363.0000	11.9672	104659489.0000	16.0613	122482050.2000	18.1396	152965047.4000	17.7436	153208956.4000	13.7216
PN_0802	negative	355.067	365645097.4000	9.3659	362613541.2000	9.3385	395323837.6000	12.1358	374793669.2000	16.6725	376727841.4000	14.5469	360505602.2000	14.1920	380143514.0000	13.3605	351898045.8000	17.5582	353629267.2000	13.4739	375030173.4000	8.8406
PN_0803	negative	355.067	89933177.2000	7.3003	149534206.8000	8.9070	87139358.2000	9.3289	84533862.0000	14.9368	125367472.4000	16.6784	114688021.6000	11.0555	69667388.8000	18.0237	84994915.2000	17.4724	103402768.8000	17.1193	106874281.8000	20.0072
PN_0804	negative	355.068	116637319.2000	12.6449	200304577.6000	17.2112	142453605.0000	6.1971	148126653.4000	14.9484	192968654.6000	19.2248	181003756.8000	11.8706	128069399.4000	16.4945	155931148.6000	17.6462	186779877.2000	17.7827	187489848.4000	18.9625
PN_0805	negative	355.068	208418900.6000	27.0118	164542627.4000	11.4489	155618737.2000	14.4233	154977545.2000	27.2133	156577665.4000	17.8415	147307067.8000	23.6130	149446541.0000	18.3467	139011583.4000	24.1786	138876520.6000	12.5749	143440986.4000	11.0796
PN_0806	negative	355.068	57864628.6000	12.7985	108387873.0000	14.0267	64835456.2000	13.7855	67078257.8000	14.8292	102130803.4000	16.1963	97814325.8000	20.7302	51687424.2000	23.5025	60283054.4000	14.6005	89345431.8000	13.8787	98730525.0000	23.4294
PN_0807	negative	355.104	38387550.6000	26.9906	25598895.4000	14.0699	32146207.6000	16.5842	27334538.0000	36.3228	28069763.2000	32.1107	28963922.2000	35.2282	33896329.6000	19.9946	29863925.0000	32.5519	26073757.4000	26.9016	27768484.0000	20.1177
PN_0808	negative	355.104	37636208.6000	37.3158	15794011.8000	21.5745	27730583.2000	19.7270	22147333.0000	56.6857	18647257.8000	38.2903	18603833.8000	33.9101	30338511.2000	38.7019	21516931.6000	40.4738	16742135.8000	27.4795	18300048.6000	25.7490
PN_0809	negative	355.104	9939986.4000	31.0932	5598984.2000	7.7001	8836249.8000	38.6605	8023897.4000	22.0301	6229220.8000	6.9583	8552725.2000	53.5467	8831882.2000	19.9705	8064752.0000	20.5722	7031984.8000	33.4205	6838888.4000	6.1537
PN_0810	negative	355.104	52099671.6000	36.8385	22822758.0000	17.9971	39249313.4000	20.8479	31542426.8000	48.6989	26827835.8000	40.3251	27087815.2000	31.7426	43940181.6000	36.3838	31439989.6000	37.2276	24516367.0000	28.6416	26732508.0000	23.2607
PN_0811	negative	355.104	32356108.2000	9.4185	36115186.0000	5.9972	28830678.6000	7.4425	32788024.2000	13.2097	31175115.2000	11.8501	34334827.6000	7.7144	35101327.4000	12.1763	33724993.8000	15.3012	32369965.6000	12.8702	30535830.0000	8.4543
PN_0812	negative	356.084	2111930.4000	37.4249	1346576.6000	32.5050	3045307.8000	39.2044	2098005.4000	37.6253	1677799.6000	23.9255	1532782.4000	22.4434	3165767.0000	34.0770	2271971.8000	20.7019	1694588.0000	14.6075	1639013.0000	16.4410
PN_0813	negative	356.099	1832059.6000	31.1868	2261231.8000	7.2952	2015468.2000	31.9747	2253031.4000	31.0288	2774058.6000	31.9634	2587276.6000	37.6790	2138899.0000	53.4179	2483086.0000	20.6349	2461615.2000	15.9542	2461423.8000	21.7162
PN_0814	negative	356.099	2220977.2000	12.1751	2330508.0000	9.4685	2892319.8000	7.2343	2597525.0000	15.2824	2560962.6000	10.5881	2610048.4000	11.1765	2372047.4000	17.1001	2249605.8000	11.7660	2792756.6000	13.7926	2224750.8000	16.5848
PN_0815	negative	356.1	4113422.6000	21.9184	4839859.4000	10.5916	5406339.2000	7.0036	5311421.0000	19.2586	5183700.0000	11.5977	5223114.8000	13.4296	5057195.0000	14.6086	5168623.8000	8.2556	5832090.0000	8.6398	4820653.4000	16.8012
PN_0816	negative	357.084	3779733.0000	16.4494	4133926.2000	16.0095	3747389.2000	4.2649	3767863.4000	18.3223	4267311.6000	13.6253	4518953.8000	16.8424	4234091.0000	10.9648	5704857.0000	19.5722	4600901.2000	23.5901	4595033.6000	13.8739
PN_0817	negative	357.084	2044252.4000	35.6816	929489.8000	8.4266	2829808.8000	99.1188	1668501.8000	47.6428	1137336.6000	12.8879	3743602.4000	122.9101	2049155.6000	52.5414	2063500.0000	40.7891	1853806.6000	85.3757	1318152.6000	23.5466
PN_0818	negative	357.104	5602539.0000	6.9592	5810624.6000	9.5002	5415427.8000	7.8546	6335626.8000	15.7824	6779351.6000	15.1254	5707601.4000	7.0536	5030277.2000	14.3596	5651219.2000	12.8067	6069508.0000	15.6129	6465299.2000	14.2478
PN_0819	negative	357.119	2656378.8000	35.2114	1470802.8000	6.4139	2591781.6000	65.6889	2140272.6000	32.5975	1526166.2000	11.9230	2805469.2000	75.1398	2365508.4000	28.9815	2221323.4000	29.5838	2055392.2000	56.4392	1785174.0000	9.9415
PN_0820	negative	357.119	45405607.2000	26.5616	26098247.6000	3.1938	40199382.8000	35.2245	37754217.2000	18.3357	29030429.4000	9.2609	40702352.8000	51.9814	40011033.4000	19.7642	37249829.0000	22.4735	33416874.8000	31.5696	31712747.4000	7.9592
PN_0821	negative	357.12	4797896.0000	30.2656	7202314.5000	6.1638	5710061.5000	15.8652	6759792.4000	12.3997	6379487.0000	10.0838	6475667.2000	22.5601	6045029.7500	18.8843	6743563.6000	7.9838	6230875.2500	4.0018	6088175.0000	10.4964
PN_0822	negative	357.12	295182.5000	19.8207	293243.0000	27.9975	215206.6000	53.7056	242088.7500	74.7794	152517.8000	33.9397	260311.0000	36.9822	286515.0000	49.6320	147715.8000	33.2374	148238.8000	24.2382	181365.2000	29.9032
PN_0823	negative	357.192	44058308.8000	10.4034	46102591.2000	6.4192	48423763.6000	8.4617	43985355.4000	8.2011	50428692.8000	6.0184	48705702.4000	3.7648	45565103.6000	13.1663	50139394.6000	15.3782	51291954.2000	9.4504	44850574.4000	14.1814
PN_0824	negative	357.192	14606514.8000	22.8464	10435083.0000	4.1602	15139360.0000	23.1660	12467571.0000	18.7761	10985539.2000	14.2841	11209492.4000	14.0726	14131476.6000	27.6276	11769061.2000	11.9731	12292786.6000	11.2606	10373443.4000	9.5022
PN_0825	negative	358.048	3127939.0000	57.2001	1754332.2000	53.8633	3535693.6000	52.0468	3846768.6000	63.7677	3123456.2000	57.8176	2989968.6000	52.5494	3471228.0000	53.3230	3920180.8000	65.3775	3630970.8000	63.0211	3117583.6000	48.4920
PN_0826	negative	359.062	7799556.0000	32.2728	5334768.0000	20.2421	6646624.8000	25.4258	6041359.4000	42.4977	5213070.8000	34.1327	5387336.6000	25.0447	7399853.6000	34.2634	5999458.0000	35.9076	4532640.2000	27.7718	5923569.8000	38.2414
PN_0827	negative	359.063	9922211.4000	45.4848	5923183.2000	26.0563	7536365.0000	28.3820	7024812.8000	66.0242	5578401.8000	37.3192	5741677.8000	36.1706	8665616.6000	47.0257	6464000.2000	41.2003	4647223.4000	30.2961	6317723.2000	47.7760
PN_0828	negative	359.063	14643726.0000	46.1796	7090681.6000	20.6463	9691183.0000	20.3201	8751880.0000	67.8894	6852573.0000	34.3648	7245033.2000	34.6476	10808334.6000	40.0280	7954451.4000	38.3751	5866076.2000	28.5689	7580635.4000	41.0494
PN_0829	negative	359.063	4516653.2000	52.2047	1901148.8000	22.2792	2781585.2000	17.9810	2485363.2000	67.7709	1818778.6000	32.1636	1952487.8000	34.1396	3087258.6000	39.0546	2282411.6000	39.9275	1610645.0000	34.3997	2067559.2000	37.7515
PN_0830	negative	359.083	7322332.6000	9.6393	9899062.4000	15.5957	7528452.4000	20.6266	7542109.6000	11.8833	8489772.6000	5.6933	9618544.6000	15.9396	8228826.6000	28.0272	7297261.4000	13.7453	10401820.8000	11.7471	7662641.8000	25.7425
PN_0831	negative	359.099	19714097.8000	23.6683	15045478.0000	15.8446	17827653.4000	19.6793	14982910.8000	10.4218	16957131.4000	28.6029	15475009.2000	14.1793	19127346.6000	13.6481	18563120.6000	17.4991	14849882.4000	28.6767	15325627.8000	17.4881
PN_0832	negative	359.099	4901571.4000	11.3195	4909196.2000	1.7576	5312032.4000	13.9556	5639836.2000	15.5221	5058652.2000	3.2770	5911245.6000	26.1017	5967164.4000	7.1871	6376561.6000	5.2275	6054220.8000	12.9880	5485251.6000	5.8355
PN_0833	negative	359.12	1951734.2000	34.1152	2258428.2000	34.4791	1709727.0000	60.0561	2463082.0000	34.0862	1980673.8000	24.1591	2297823.8000	20.5497	2619000.0000	29.2865	3432757.0000	27.4404	2112970.8000	19.3406	2967104.8000	31.6551
PN_0834	negative	359.12	2406958.4000	27.8827	4803162.0000	23.3052	2595348.8000	22.3086	2544969.4000	20.0857	4101967.4000	25.2430	4038980.0000	19.4835	1846296.8000	32.1894	2447783.0000	22.8961	3718028.0000	11.9874	3401406.8000	19.7064
PN_0835	negative	359.125	2837248.4000	58.5006	4373248.2000	33.5904	3644293.4000	32.1107	4392985.0000	52.0613	4265936.6000	45.1750	4264167.6000	52.6305	3672573.4000	40.7967	4732464.8000	51.5356	5075562.4000	46.2518	4385675.6000	59.2234
PN_0836	negative	360.025	8502252.4000	38.7492	1857253.0000	50.6281	5820418.8000	45.4658	4776817.8000	56.1142	4395789.6000	57.6939	2844493.6000	35.4122	5759629.4000	64.6825	5516899.8000	40.1919	2560297.4000	60.6249	3583026.2000	46.1631
PN_0837	negative	360.025	8559528.2000	34.9405	1783599.6000	48.5162	5900551.4000	40.0294	4570279.6000	50.7992	4768603.0000	45.9901	3215942.2000	47.9123	5614066.4000	61.3647	6550186.8000	42.9140	3636112.7500	43.2251	4070214.4000	47.9397
PN_0838	negative	360.034	5549052.8000	26.2919	1716844.5000	43.1705	4648238.6000	64.2603	5385181.6000	53.5601	2026341.4000	77.7366	2678433.2000	33.5275	4466522.8000	42.6881	2723265.6000	29.2916	1315803.2000	62.9214	2796727.0000	88.8219
PN_0839	negative	360.034	9932907.4000	28.2287	3027021.6000	64.0471	6937184.6000	51.5020	8774739.6000	51.9172	4848756.2000	71.3522	5657046.0000	32.2307	7549523.6000	44.3099	5528649.4000	30.8468	3066211.4000	62.3962	3732559.6000	103.6310
PN_0840	negative	360.056	1746584.4000	30.1951	5386394.6000	4.1979	1191704.4000	61.6478	2038162.0000	46.6772	4670236.6000	18.2194	4006180.6000	18.4276	1556551.2000	55.7532	2556650.2000	7.2464	3965878.4000	13.2944	4635474.6000	30.1910
PN_0841	negative	360.072	5063133.0000	32.0463	8402964.6000	45.6469	5883785.4000	40.9900	4128649.4000	27.2515	8679725.4000	30.5313	7575140.4000	22.3712	4809575.6000	18.7154	5771530.0000	21.1903	11032793.8000	28.9549	9773706.6000	52.3731
PN_0842	negative	360.131	2042049.0000	30.1839	2617626.6000	14.0502	2640443.8000	6.9166	2909662.4000	27.1255	2812832.0000	13.2803	2689466.8000	15.8253	2646169.4000	27.5714	2865170.4000	12.8969	3189028.8000	11.0083	2688053.4000	20.1584
PN_0843	negative	360.787	3569337.6667	6.8118	4394795.0000	10.8385	2867669.4000	25.9640	3754646.6000	21.2335	3847096.2000	25.3794	3601321.8000	19.7645	3092574.3333	18.7071	4262529.6000	17.2715	2749332.8000	20.3983	3707200.8000	21.7933
PN_0844	negative	361.07	2762209.2000	25.4751	3535898.2000	12.9335	2932570.0000	9.4258	3194240.4000	21.9170	3313379.8000	21.5218	3127170.4000	25.5372	2978756.2000	27.4330	3241954.2000	15.9877	3136773.6000	13.7771	3207276.6000	22.0986
PN_0845	negative	361.078	4900972.0000	36.6706	2493728.6000	9.8851	4836829.2000	34.4404	3709424.6000	28.4114	2742942.4000	14.5331	4342383.4000	62.9600	4617884.0000	28.4169	3859432.2000	25.6381	3318559.8000	32.7158	2959292.0000	18.6254
PN_0846	negative	361.141	6307956.0000	18.0365	7070902.4000	3.7266	6623806.2000	16.0180	6430167.0000	12.3300	6930043.2000	2.7347	6475622.0000	16.2319	5407018.6000	7.0335	6519447.8000	13.0558	6350570.2000	12.7900	5730167.4000	7.4509
PN_0847	negative	361.141	3648397.4000	18.4661	4502659.6000	7.0286	3679525.6000	12.2082	3888688.0000	17.7480	4086822.2000	9.0255	3905563.6000	13.4126	3207494.6000	15.1390	4088876.4000	17.2149	3909367.6000	8.0190	3441314.0000	11.5874
PN_0848	negative	361.141	1934259.8000	16.7298	2192005.4000	8.0467	2094323.2000	13.6120	2019651.6000	14.1030	2144099.0000	3.4173	2017758.0000	12.0243	1828524.0000	7.1045	2131582.2000	13.5352	2039692.2000	8.1197	1830780.6000	7.2117
PN_0849	negative	361.141	11878627.8000	16.3380	13123519.8000	7.4315	11786538.0000	14.8665	12369191.0000	12.2792	12681857.8000	5.4893	12367486.0000	11.1907	10512665.8000	13.4155	12432333.4000	12.8518	11768938.4000	12.1627	10950428.8000	15.2124
PN_0850	negative	361.164	355675.0000	45.2570	310486.6000	12.8627	388596.6000	26.0406	320030.8000	16.3601	376924.0000	16.5998	337446.8000	43.5825	381174.2000	34.7575	307611.4000	22.3674	280519.2000	28.9511	324329.2000	39.8439
PN_0851	negative	362.784	3477570.0000	8.8969	4061729.2000	10.4322	2931023.5000	2.4126	3435023.2500	22.0377	3809455.0000	19.2604	3205800.0000	22.5416	2554389.7500	20.4514	3883694.2000	17.2722	2851770.0000	11.9906	3425791.2500	24.2123
PN_0852	negative	362.997	2291757.2000	18.6027	3106537.4000	8.6063	2526981.2000	26.3678	2389783.4000	9.6143	2833581.4000	11.4254	2979759.6000	7.7917	2394099.8000	19.1381	2254893.2000	5.9580	3166984.6000	10.4171	2903227.8000	4.5242
PN_0853	negative	363.009	3011657.8000	29.1912	2500454.8000	19.2955	3035698.2000	16.0529	2697735.2000	56.7691	2591016.6000	7.2108	3318201.6000	17.4924	3482666.0000	23.5417	2777293.2000	15.3133	3512443.4000	17.5530	2891569.6000	26.5827
PN_0854	negative	363.034	441096.5000	55.5053	293689.4000	88.8005	212116.4000	24.2063	385886.7500	103.9069	159843.8000	35.4583	167083.8000	35.7970	297758.6000	64.5499	166009.4000	83.3484	175298.4000	62.0025	224094.2000	82.6818
PN_0855	negative	363.11	3080493.0000	27.9163	1858045.8000	41.1845	3139236.6000	42.3656	2449712.2000	109.6221	1864227.0000	48.4289	1905120.6000	50.4821	2568501.4000	46.3009	1462058.2000	44.1714	1957981.0000	41.2373	1663090.2000	33.9103
PN_0856	negative	363.12	2330628.2000	53.5908	4660988.2000	21.5842	3152437.6000	23.0704	3931220.2000	39.3373	4064907.4000	23.1881	4068658.0000	30.4215	3104061.2000	37.1599	4393137.6000	25.9068	5017007.8000	19.3276	4058302.0000	32.2288
PN_0857	negative	364.01	10265098.4000	12.1468	10486487.2000	12.8043	10907480.6000	29.7854	10699409.6000	3.7952	11320478.8000	22.3380	11979609.4000	25.3046	11022995.8000	19.6702	11383277.4000	17.8878	10751581.8000	16.8032	10611505.0000	18.4030
PN_0858	negative	364.843	36779631.5000	23.7730	17584539.8000	32.1481	34429078.3333	20.4057	39459591.0000	#DIV/0!	22086413.5000	61.6642	20918692.5000	44.3906	25525679.0000	31.7583	#DIV/0!	#DIV/0!	25301837.7500	52.9585	21362374.0000	70.5290
PN_0859	negative	365.036	10312315.0000	100.6532	11646582.0000	31.2119	8812195.0000	87.4530	16755818.2000	53.4039	14810695.8000	16.8878	12270298.4000	90.5044	5176038.4000	107.2998	6026569.4000	85.2112	10785761.2000	35.6098	10000178.8000	94.3871
PN_0860	negative	365.089	2485061.2000	10.7398	2501636.0000	35.3373	2004382.6000	30.9071	2358154.6000	76.4296	1771196.8000	55.0064	2193285.8000	54.3638	2848917.0000	28.2307	2197828.0000	68.1584	1845348.8000	39.5777	2140703.2000	41.7880
PN_0861	negative	365.146	2274877.8000	24.1141	2280149.8000	11.0700	2029754.4000	26.4973	2047749.0000	17.5851	2431588.4000	22.3940	1903675.0000	20.0381	2264032.0000	20.6062	2480424.8000	16.4399	1954886.6000	27.4453	2292307.8000	19.7714
PN_0862	negative	365.182	2075720.0000	21.5451	2667224.2000	10.4083	2283730.8000	11.1387	2560109.4000	13.9640	2589703.4000	13.4573	2518568.6000	15.6629	2278661.0000	14.8513	2572003.6000	6.7341	2630740.4000	11.8398	2501230.0000	19.3631
PN_0863	negative	366.061	6659173.6000	44.4652	2151079.4000	71.8435	7488414.6000	12.9075	4404357.6000	24.9160	4888562.4000	9.4625	5325937.4000	25.4226	5162027.4000	33.6243	4757316.2000	20.7284	5998738.0000	14.8531	4801971.0000	29.4327
PN_0864	negative	367.067	3323710.8000	15.2931	2022423.6000	19.1578	3230110.4000	23.8204	2983837.6000	30.6780	2513054.4000	28.7319	2548548.6000	27.0438	3151923.0000	32.0978	3218011.6000	28.3832	2000921.2000	26.4817	2175850.8000	19.4597
PN_0865	negative	367.067	5836542.2000	11.2191	3439299.4000	29.4976	5497791.6000	33.2726	5604826.0000	31.4528	4236138.8000	38.0960	3906431.0000	9.6938	5968664.0000	30.0103	5476696.4000	23.1058	3032916.4000	27.7690	3779198.6000	21.7968
PN_0866	negative	367.067	5236909.8000	16.9748	2429562.0000	38.5766	5465699.4000	47.7849	5265502.4000	26.7999	3459301.8000	53.4039	3656902.4000	13.9809	5775246.6000	28.1771	4881236.2000	27.0129	2258619.8000	49.0331	2461870.8000	43.4875
PN_0867	negative	367.067	7334565.4000	20.0764	2613880.6000	45.5570	5403150.4000	52.1865	5279312.4000	53.0764	3214087.8000	59.7151	3155088.0000	14.6259	5968891.6000	43.2020	4509589.6000	29.5077	1995424.8000	52.8800	2439214.8000	55.0416
PN_0868	negative	367.068	8105372.6000	12.8323	5060227.2000	23.6833	7496601.2000	21.8566	7472571.6000	29.7917	6189948.8000	34.8727	6087315.8000	20.3064	7855909.0000	26.9447	8370283.4000	23.1258	4566927.2000	29.0463	5322569.2000	21.8848
PN_0869	negative	367.103	1855033.8000	36.4230	3447970.4000	24.1086	1982544.2000	59.3354	2228399.6000	45.5380	1910032.0000	34.3652	2532110.2000	30.7839	2059413.2000	46.8537	2058781.0000	33.1964	2171786.2000	12.9219	2415421.6000	39.8294
PN_0870	negative	367.104	145555766.8000	30.3391	123411832.8000	18.2155	109277905.6000	49.7559	114003658.0000	74.6877	84370192.6000	36.2494	103739863.4000	36.5931	141555629.8000	22.2668	94869835.4000	35.4987	82507251.6000	17.6737	105385194.4000	45.8488
PN_0871	negative	367.104	26610839.8000	34.0027	24635383.2000	17.3921	21447585.4000	73.8470	23486674.6000	83.1862	15457094.8000	38.2812	21176649.4000	29.3377	28260150.4000	29.9936	19020847.6000	44.8137	16506305.2000	26.1887	22878002.2000	59.8460
PN_0872	negative	367.104	1809775.2000	36.0727	3072811.8000	18.0481	1895326.8000	62.8229	2222419.0000	52.8001	1753649.6000	39.3524	2440046.6000	27.8153	2009511.2000	48.4365	2119983.0000	36.0419	1964446.0000	19.6773	2342034.8000	37.9938
PN_0873	negative	367.104	5472725.8000	37.8733	4225611.2000	30.4987	4156244.8000	89.7503	5106905.6000	121.1153	1968661.4000	29.7107	3735539.2000	49.6988	5339224.4000	38.8611	3124056.2000	79.0760	2754079.0000	25.3406	4172277.8000	70.5196
PN_0874	negative	368.077	6040471.0000	21.3603	2869681.2000	48.6623	14684948.4000	35.5810	9787899.0000	17.6165	8094519.4000	20.0136	7567821.6000	19.8166	12945415.8000	34.0218	11993834.2000	9.0002	9513689.6000	18.6549	7728997.8000	45.3513
PN_0875	negative	368.835	2984265.2000	106.4345	911904.0000	#DIV/0!	2352945.2500	94.4877	6237736.0000	27.3891	1160936.5000	111.3476	378704.0000	#DIV/0!	1595576.7500	125.8250	1816314.5000	81.2509	408512.0000	77.1082	840184.0000	#DIV/0!
PN_0876	negative	369.047	2681772.4000	19.6696	2126939.2000	23.4441	2673671.8000	17.3007	2712888.0000	14.6960	2188936.8000	15.3744	2199025.0000	11.5670	2546312.6000	14.3850	2340086.2000	6.5040	1851184.4000	24.3673	2021910.4000	17.8802
PN_0877	negative	369.083	36545784.4000	28.5797	61488273.8000	6.5584	38412953.6000	11.2079	48922583.8000	24.3008	56614124.2000	10.4712	56265922.4000	20.4685	42375533.2000	24.1136	47803409.8000	15.6603	57746196.2000	14.5234	65870289.4000	20.5785
PN_0878	negative	369.083	23417181.2000	15.4500	34561344.6000	11.0822	17514108.0000	10.8102	20389998.4000	20.3559	26165639.6000	9.4442	25281106.0000	20.0223	16314573.8000	19.8338	18169107.0000	14.7424	20836512.8000	11.1256	23736592.4000	18.6526
PN_0879	negative	369.083	60349696.2000	26.6831	100452809.8000	3.2675	59762091.0000	6.7030	72095176.2000	25.7723	87094091.4000	7.0537	86633020.2000	19.9185	61951230.6000	23.9196	73711327.0000	13.6607	81821856.2000	8.0420	91022739.8000	17.5047
PN_0880	negative	369.083	3733246.8000	21.2691	6931833.4000	16.1056	4626289.8000	9.7245	4764553.0000	36.2158	8008546.6000	22.4859	8014033.8000	27.6692	4282621.6000	17.3284	5078767.2000	27.1722	7538849.8000	28.1865	8510701.6000	24.0608
PN_0881	negative	369.083	4347633.6000	23.6771	7577981.4000	13.9379	4643706.0000	11.9277	4850919.4000	37.1321	7610598.4000	21.1530	7544939.4000	23.9189	4230483.2000	26.7337	5215910.8000	24.4342	7152105.2000	19.6450	7446295.6000	20.0994
PN_0882	negative	369.083	23210809.4000	13.4033	37135386.4000	10.5371	22821997.8000	14.3297	30500620.8000	19.2588	37545067.8000	11.8326	37778405.0000	24.4371	21620628.6000	27.0733	22733057.6000	14.4388	31836588.0000	16.2242	38722953.8000	25.7976
PN_0883	negative	369.141	4959944.0000	7.9519	5128387.4000	7.2572	4634781.0000	12.9272	5710627.0000	20.6830	5137877.0000	15.7681	6244978.8000	13.4828	4744383.6000	26.1411	6055982.8000	23.4181	5077378.2000	15.1273	5408774.0000	5.1376
PN_0884	negative	370.816	5442598.3333	21.9729	6883445.2500	22.8160	4758973.3333	22.6544	5209952.5000	10.8522	5876124.0000	17.0449	5766804.0000	16.8641	4833791.0000	#DIV/0!	5882752.0000	9.5880	5751090.7500	12.4084	5628736.0000	19.6914
PN_0885	negative	371.062	1994682.5000	56.5142	4056431.0000	21.9943	2746869.0000	15.2834	3904671.4000	42.7825	3376078.4000	20.4514	4260670.8000	32.9057	3021911.5000	48.6315	3843060.2000	35.4132	4628621.0000	18.8203	3395180.2000	35.1003
PN_0886	negative	371.062	58519057.8000	22.5878	90152416.0000	21.3700	80145837.2000	9.5433	79420331.6000	28.8691	91364932.4000	15.7255	90898935.2000	12.7009	73825224.8000	27.4154	85347075.0000	19.1776	104989584.4000	17.9134	89789195.8000	25.3330
PN_0887	negative	371.062	135717739.6000	16.5170	135223958.2000	9.1377	142631930.2000	17.3771	125224347.6000	13.5901	140449467.0000	14.6040	140828652.0000	7.7973	126429034.6000	21.9993	125576205.4000	9.2621	147653723.0000	11.7125	136346386.0000	15.6129
PN_0888	negative	371.062	758267176.2000	5.2684	699858656.0000	1.8276	734352233.4000	10.2462	759214939.2000	6.4380	683076341.2000	3.9372	675921195.6000	7.3081	704693895.4000	6.3923	653130639.0000	7.5322	655175418.6000	11.2371	647403249.8000	1.5721
PN_0889	negative	371.062	357586847.8000	13.0285	392076511.2000	8.8724	389415205.4000	11.3489	355961281.6000	14.3928	368668983.8000	12.5772	377593715.0000	9.1576	345464632.2000	18.5207	355939956.8000	6.5162	393985599.2000	8.3799	345035737.0000	16.1569
PN_0890	negative	371.062	365926147.4000	13.7145	426276080.8000	10.3360	422092474.4000	9.9544	413824849.8000	20.4624	427610116.4000	12.6416	431482083.8000	8.2992	383108051.6000	18.2144	413083737.8000	12.5731	458634189.2000	12.7583	394512150.4000	18.1800
PN_0891	negative	371.062	485976127.0000	10.2263	524104671.4000	6.4226	532509642.2000	9.0802	506862169.4000	9.7138	506870346.4000	9.1963	516158749.0000	5.5324	487285923.6000	11.6866	496301292.2000	5.1123	524576457.4000	7.9731	491125623.6000	10.9229
PN_0892	negative	371.062	215859141.4000	17.4588	221219461.8000	8.7314	235617686.4000	15.6471	210368541.6000	15.9671	220805243.8000	15.4079	223839508.8000	10.0245	206914532.6000	20.8973	216272047.0000	8.1756	224994346.0000	7.5745	210324623.2000	18.6782
PN_0893	negative	371.063	2397337.4000	47.5031	4421360.6000	26.1864	3047743.6000	12.7628	3717585.2000	42.2299	3628052.0000	21.5618	4306191.6000	32.1651	2579340.8000	69.1919	3985681.4000	36.4659	4583659.4000	16.8272	3708927.4000	39.0721
PN_0894	negative	371.083	16050135.0000	25.1689	12140609.6000	4.0162	17001234.6000	32.7502	14954692.0000	23.1441	17061851.8000	9.2636	20320627.8000	35.1229	17802363.8000	15.5335	15499182.6000	27.3111	20933241.8000	16.1129	16614667.4000	21.9056
PN_0895	negative	371.098	1631443.5000	27.5057	2741301.0000	10.3248	1798740.8000	23.4045	2064558.0000	41.9406	2422058.4000	10.7002	2249597.2000	20.2116	1721160.4000	22.5301	2890645.8000	21.9341	2692312.2000	27.7072	2475842.0000	30.4489
PN_0896	negative	371.099	5411886.8000	68.9572	1071848.4000	37.7166	4307586.6000	120.7745	3705800.8000	123.1306	1864108.6000	62.5720	6391834.8000	118.5935	4970904.0000	125.3574	4362603.6000	96.7628	3052723.0000	147.1121	2475449.6000	50.3677
PN_0897	negative	371.099	4554868.2000	38.3101	1797024.0000	18.3668	3240965.0000	117.1092	3029514.8000	70.1864	1858810.8000	27.2407	5859831.0000	105.3934	2548983.4000	49.3018	3386314.2000	51.6339	2554348.0000	102.5747	2586163.0000	19.0441
PN_0898	negative	371.12	1330025.2000	42.5790	2466468.4000	22.7181	1476537.2000	18.5847	2414301.8000	32.7268	2157032.2000	17.6771	2285016.8000	23.8788	1396410.6000	44.8286	2855428.8000	30.5109	2383534.4000	13.0025	2464289.2000	16.8155
PN_0899	negative	371.135	7877120.4000	37.3162	11874116.2000	13.3187	10189747.0000	2.2795	11611127.6000	26.5087	10412211.8000	17.3784	10961785.0000	19.7126	10347568.6000	23.6513	11699305.6000	10.3830	11538055.2000	9.6641	11037594.8000	22.4879
PN_0900	negative	373.078	5682856.4000	18.3988	7080662.4000	12.6825	6730625.4000	8.5705	6461329.0000	16.4194	6754165.6000	13.9304	6593293.6000	8.5489	6280658.2000	16.4976	7071682.0000	14.8080	8138469.0000	10.6458	6799566.4000	17.7261
PN_0901	negative	373.099	3334438.8000	41.1507	2413686.4000	13.4889	2734923.0000	26.6277	2857109.4000	49.2578	2911344.2000	25.1842	2974005.0000	43.6502	3037983.6000	31.4098	3441848.8000	38.9116	2765806.8000	25.1556	3051086.2000	23.7999
PN_0902	negative	373.114	29610234.6000	17.4755	25548089.2000	18.7509	26427356.6000	23.1456	25557410.8000	31.1667	24624345.4000	29.7540	23769497.8000	17.3495	31342936.4000	13.8201	28124910.0000	19.1312	20846696.0000	23.6540	22810306.4000	28.6767
PN_0903	negative	373.114	5500977.6000	29.9419	8474596.6000	10.5958	6550184.4000	9.3535	7693119.6000	20.1833	7769093.2000	9.8759	7697971.8000	17.2762	6719054.8000	21.7875	8791112.4000	19.8133	8344384.4000	13.9575	7652606.4000	16.3683
PN_0904	negative	373.115	251397.6000	15.5463	209425.6000	4.4073	235881.8000	22.0244	255621.0000	8.3753	214211.8000	32.3561	229026.6000	7.5794	238324.4000	7.5930	254622.6000	10.8404	208619.0000	14.6118	216705.8000	11.0912
PN_0905	negative	373.187	15250431.8000	17.3851	18542179.4000	17.1929	16643466.6000	13.3260	16316066.4000	18.0448	20411573.0000	10.0743	16657311.2000	19.6772	16114604.8000	18.3773	20399471.2000	23.4120	17679558.6000	18.5568	16582706.0000	10.6288
PN_0906	negative	373.187	2463723.0000	46.6026	1574010.8000	11.8284	2213078.2000	13.5837	1748078.6000	22.9853	2102930.2000	34.4275	1880947.4000	34.1095	2446235.4000	40.1544	2208380.0000	22.1219	1650035.2000	34.2089	1750932.0000	19.3798
PN_0907	negative	373.188	1562662.6000	84.2083	3975275.6000	40.3024	1301064.8000	24.8064	2347837.2000	43.6729	3411493.6000	35.2484	2736703.8000	53.0565	1418183.2000	42.3733	3264247.8000	71.6735	3159357.0000	23.1702	2526729.8000	18.3086
PN_0908	negative	373.188	452290.4000	14.3862	506711.2000	23.4744	646896.0000	30.2703	505295.4000	26.1572	494170.8000	39.2476	600668.4000	23.0631	720167.2000	47.4761	573213.0000	15.3773	688000.2000	48.4191	571212.2000	31.7582
PN_0909	negative	374.069	3006266.4000	7.2829	2770864.6000	4.1674	2608274.2000	10.0773	2777937.8000	25.1040	2603371.6000	7.9522	2576797.0000	5.9657	2725034.4000	6.9112	2580188.8000	8.9107	2323045.0000	12.5259	2472248.2000	8.7845
PN_0910	negative	375.053	3443328.8000	38.2851	4867447.4000	62.8807	5153195.4000	47.4481	3544194.0000	39.4839	4925640.6000	38.0501	2640304.6000	12.3041	3890831.6000	29.7813	3447806.4000	57.2401	5022304.8000	56.6077	4394584.4000	46.7331
PN_0911	negative	375.093	5052667.2000	13.6820	5075717.6000	4.3338	5861160.2000	7.9930	4977857.2000	7.1287	4470299.6000	13.9310	5247837.0000	10.4979	5479616.0000	21.1612	5260015.2000	6.6522	4959440.8000	9.8038	4327656.8000	11.7460
PN_0912	negative	375.13	2488298.4000	48.1770	4321786.6000	10.9103	2759386.4000	18.1022	3523444.6000	27.7929	3825976.8000	22.2303	3628106.6000	24.0509	2803149.6000	31.9173	3935124.6000	16.8039	3725446.4000	14.5655	3673265.2000	15.3945
PN_0913	negative	375.13	2324121.0000	50.2799	4061953.4000	17.9561	2400203.8000	31.0301	3091825.4000	26.7078	3378023.0000	18.7286	3450652.8000	29.8076	2547385.4000	35.1961	3901036.6000	12.9186	3572144.2000	15.3099	3455323.8000	28.7715
PN_0914	negative	375.13	8314594.8000	29.5141	10255568.8000	13.9308	10564949.8000	7.6592	11181013.0000	33.2289	10966696.8000	10.4408	11095782.8000	18.3543	9986705.8000	27.0549	12942539.0000	20.2271	12293842.0000	8.2084	10397071.8000	21.7217
PN_0915	negative	375.131	1640011.4000	29.2415	3316294.4000	31.3432	2681693.0000	67.2937	1538529.0000	20.2401	3265424.0000	23.5595	3251715.4000	34.1160	2674760.8000	28.0369	2684479.8000	19.1744	4283580.0000	30.9448	3280830.4000	34.6824
PN_0916	negative	375.203	5592468.8000	12.0246	6878598.2000	11.1652	6724856.6000	26.9116	5503061.4000	24.3351	6754665.2000	12.4799	6233547.4000	35.1070	6425193.6000	9.4426	7127318.8000	8.9084	7914913.2000	12.1079	6962435.0000	28.0767
PN_0917	negative	375.203	3015538.6000	19.4716	3716416.2000	14.6885	3626876.4000	24.2808	2609597.4000	13.7616	3572597.8000	23.2745	3038526.0000	24.5901	3265136.6000	24.0757	3608840.4000	20.2494	4400900.8000	20.0294	3487083.4000	40.4723
PN_0918	negative	376.951	5948601.8000	65.3165	3966643.0000	19.8725	2408003.2000	51.7285	2979002.8000	76.5336	6059545.2000	40.5876	4973071.0000	37.8356	2974221.2000	101.1351	2665171.8000	62.5584	3692655.8000	79.2425	5068673.0000	62.9326
PN_0919	negative	377.049	3096714.6000	9.5960	2877435.8000	5.7321	3081372.2000	7.1657	3128667.0000	7.0416	2839953.6000	3.4641	2826273.8000	11.1611	2776897.2000	13.0276	2455724.8000	6.9893	2523799.2000	6.8837	2596897.0000	4.4659
PN_0920	negative	377.086	51195823.6000	43.8774	116524020.6000	24.4746	50753161.0000	37.2031	75927601.6000	29.6955	79337976.8000	27.3989	71331081.4000	26.7324	53607975.4000	53.5957	66084543.4000	27.1391	65904726.2000	27.3981	72984219.4000	12.2110
PN_0921	negative	377.086	6879110.0000	48.6201	22295983.8000	24.7192	5715669.2000	49.2867	8018461.8000	47.2864	12250105.6000	33.1390	10741423.8000	15.4605	11014600.8000	165.3780	3279753.6000	19.4229	6437634.2000	104.4658	6034419.6000	19.3108
PN_0922	negative	377.109	2586816.2000	25.2696	1951447.2000	14.1133	2213125.8000	19.0033	2069112.4000	32.4025	2163728.8000	30.2063	1991275.4000	21.0723	2595423.4000	12.8603	2311725.8000	19.7369	1831672.2000	27.7750	1964249.8000	23.8912
PN_0923	negative	377.182	9624489.4000	12.4571	10377263.2000	3.2433	8587476.0000	7.9617	9175757.6000	25.1870	10587996.8000	18.2502	9732742.6000	4.4897	8894662.8000	19.3777	10300245.4000	20.5364	8865103.0000	19.7513	8741776.0000	7.6300
PN_0924	negative	377.182	20970375.6000	51.1169	3530402.0000	26.8118	11620982.6000	60.1977	7292148.8000	57.0437	4715292.2000	35.0677	6992563.0000	75.6452	9919017.2000	69.2305	5331859.0000	52.3578	5854702.6000	30.7326	5363976.4000	22.3583
PN_0925	negative	377.219	1890339.2000	15.5177	2406877.4000	14.4947	2535152.2000	14.1417	2750895.2000	31.3193	2343237.8000	30.2173	2473037.2000	31.1532	2548255.8000	40.9297	2515636.0000	25.7942	3142876.2000	29.0081	2333013.6000	42.2148
PN_0926	negative	379.082	2379388.2500	22.5677	6470022.4000	23.4555	1663431.4000	49.0069	2367387.8000	44.1573	3611709.2000	32.2387	3230128.6000	14.8924	1022711.0000	101.9893	1084454.5000	9.9463	2226890.2500	97.0722	2042955.5000	12.6549
PN_0927	negative	379.083	15020778.6000	44.7941	34182888.0000	26.0962	15019981.0000	36.8687	22244299.8000	32.0841	23451776.4000	26.6483	20593042.2000	27.8587	15692914.2000	55.6352	19333508.6000	27.0050	19271668.0000	29.2237	21972740.4000	13.3572
PN_0928	negative	379.161	3930399.8000	39.6715	3464159.8000	5.3203	3732255.2000	24.5347	3499900.8000	10.8427	3592026.2000	15.5484	3443922.8000	23.1193	4179831.4000	14.3986	3929523.0000	12.7039	3312466.0000	18.1085	3129881.8000	9.8826
PN_0929	negative	379.198	1227476.4000	10.5496	877147.4000	18.6727	2998870.8000	29.0718	2600854.8000	22.9098	1622923.0000	19.9926	2053573.2000	13.1023	2961891.4000	35.8597	2982602.4000	10.9742	2525596.4000	13.8534	2145377.0000	26.7184
PN_0930	negative	381.119	126451222.0000	45.1355	96157576.4000	26.2950	90947819.4000	56.6741	100446268.4000	73.7911	70429144.8000	46.3854	79337257.0000	28.4659	130597333.6000	36.3360	85072713.2000	48.3142	61055290.4000	34.9250	86750178.2000	52.4467
PN_0931	negative	381.119	187563483.4000	43.3029	140036795.6000	22.2466	132185098.6000	43.2863	138293461.4000	69.4724	108562137.0000	49.3583	120949614.0000	29.9708	186385130.4000	31.9105	130406453.6000	41.8516	93935711.6000	31.9496	131975338.6000	44.9027
PN_0932	negative	381.119	15094781.6000	48.7497	11346796.4000	36.6393	10493613.2000	74.8217	12362082.6000	99.9404	6453460.2000	49.9122	8933029.4000	37.8380	15944979.8000	46.6305	10138328.4000	73.5489	7199854.6000	49.9347	11916351.0000	72.7763
PN_0933	negative	381.14	3404422.6000	19.7877	4268853.0000	9.1126	4404721.4000	19.2641	4639612.6000	20.6814	4599323.4000	13.0878	4630783.6000	17.8589	4352704.4000	14.2722	5106691.8000	12.4673	4886782.4000	23.7119	4246735.4000	19.0753
PN_0934	negative	381.141	1832849.4000	23.5696	2448062.2000	34.7141	1898414.6000	26.9998	2470670.0000	44.5957	2492962.0000	13.0951	2115036.4000	30.2085	1998624.2000	18.9004	2570635.6000	29.0312	2828220.0000	47.6518	2268314.4000	39.4979
PN_0935	negative	382.86	579787.0000	#DIV/0!	6888591.7500	41.8296	3510966.5000	59.5598	4424851.0000	#DIV/0!	4430445.2500	66.7444	2168737.2500	40.3497	897419.5000	23.8218	1906423.0000	100.3891	4487081.0000	83.3865	2841071.5000	73.5770
PN_0936	negative	383.046	30783754.8000	21.3243	47878119.0000	35.2084	40460648.2000	23.1210	43165230.4000	21.9519	52550324.0000	8.8474	48793928.8000	15.9260	37995225.4000	27.4433	40745608.2000	25.0867	50875921.8000	23.8496	48374002.2000	8.3966
PN_0937	negative	383.047	4009119.6000	31.6763	2704920.4000	10.5957	6335351.4000	43.0535	4105501.0000	28.7699	3946469.4000	21.6081	4124329.0000	21.7920	4826457.6000	29.0932	3526813.2000	15.9800	4654982.4000	17.8506	3206647.2000	37.3496
PN_0938	negative	383.047	11966847.2000	41.0349	5903723.6000	31.7988	7037735.0000	35.7330	4587131.2000	24.7763	5447183.2000	30.7057	5016226.6000	36.3631	3307146.8000	25.6826	3809123.8000	22.8706	4407368.8000	27.1620	4717033.0000	45.5572
PN_0939	negative	383.06	3840954.0000	14.4935	3335121.2000	4.6074	3960165.6000	11.6999	3849664.2000	11.9940	3382622.2000	7.6888	3161655.6000	5.7726	3699609.2000	9.1413	3348982.2000	8.8922	3322772.8000	8.0150	3287160.0000	9.3221
PN_0940	negative	385.078	3095738.6000	35.5163	4241457.8000	13.4818	3833119.4000	11.6734	3981337.2000	25.4680	4131874.8000	15.0335	4347512.4000	12.3802	3987580.8000	27.6500	4535256.0000	11.8966	5022432.4000	8.0911	4617966.2000	12.5417
PN_0941	negative	385.078	73376566.0000	28.2888	47474438.2000	20.9700	47389871.6000	10.1019	49445695.8000	31.8931	39745384.8000	22.1902	44168775.0000	15.3940	54317975.0000	18.9230	46331431.2000	12.6726	39409337.8000	23.0907	39376085.8000	24.9074
PN_0942	negative	385.078	404655619.2000	9.0871	361559152.8000	6.5656	396542186.4000	3.1925	374840236.0000	10.4178	361951860.2000	8.5233	358878821.2000	7.2434	394970852.4000	7.4032	372197396.6000	7.1574	365673864.2000	6.7878	363996860.6000	6.3744
PN_0943	negative	385.078	332573382.8000	36.4384	271324998.6000	41.6180	303480006.2000	31.9502	299076411.8000	42.5644	275441034.8000	44.2098	277089367.6000	41.9087	316515312.0000	40.3016	297436691.8000	39.4196	269536849.0000	39.8411	324273024.0000	13.3221
PN_0944	negative	385.078	224257924.0000	9.5916	214220344.0000	4.6632	246048272.6000	3.8776	221417983.2000	8.4542	236937405.8000	13.0636	235452957.0000	15.2021	228278161.0000	7.8648	232544959.6000	13.0416	230973036.2000	8.3621	225961040.6000	6.7311
PN_0945	negative	385.078	316514939.4000	4.3793	323072813.8000	4.0786	354943565.6000	5.9814	332360901.0000	5.5912	356549964.6000	10.2107	345089536.4000	7.8691	338639314.4000	3.4670	357482321.8000	8.6541	359408051.8000	6.1207	345826644.4000	6.5212
PN_0946	negative	385.078	118847037.2000	6.4023	112229036.8000	3.9388	116714651.2000	7.2385	107771965.6000	6.7150	117111634.0000	11.1652	120790950.2000	12.1925	104727045.8000	11.2422	115651747.2000	10.1079	116309339.6000	7.2349	112327430.8000	5.6869
PN_0947	negative	385.078	196960062.2000	4.7271	203259178.4000	6.8479	227884927.2000	3.8879	209809070.0000	6.1740	220940795.4000	6.5814	223034609.2000	10.1301	215978713.8000	4.6297	224041982.8000	6.9752	232691851.4000	3.5749	215724400.6000	7.0034
PN_0948	negative	385.078	2982688.8000	51.3683	1677597.2000	26.6769	2204051.8000	33.5731	1847846.0000	40.1127	1442134.6000	23.3198	2382823.6000	62.6675	2952721.6000	32.6255	2352895.2000	47.2901	1665439.2000	28.3085	1810777.0000	31.5603
PN_0949	negative	385.114	7046226.2000	15.6141	9376595.0000	7.8793	5971155.0000	13.9631	6487214.8000	21.5829	7487323.2000	22.8246	8042947.2000	16.2137	6996127.6000	10.6887	7103974.8000	10.2826	7198568.8000	14.3742	7681721.6000	15.1746
PN_0950	negative	385.115	2034887.4000	31.5352	3206084.0000	16.5597	2126057.8000	57.1557	2221134.2000	48.9148	2061274.6000	44.0370	2526344.8000	26.8815	2645319.2000	27.4363	2716037.4000	35.5523	2181349.2000	30.3710	2448418.8000	38.9747
PN_0951	negative	386.94	41040344.2000	14.2192	27697167.4000	9.7423	43071391.0000	19.9449	41827384.2000	15.3168	30554967.6000	17.1400	32055818.6000	12.4841	40169853.2000	18.7228	33691623.0000	11.0777	29966611.6000	11.3172	30850206.4000	13.5940
PN_0952	negative	387.093	2395184.2500	12.5675	3082682.2000	12.1954	2681475.8000	38.8773	2857251.8000	16.1740	2364108.6000	9.8637	2803399.8000	18.9532	3064490.0000	24.7406	2693611.2000	11.2005	2461268.2000	18.7713	2653305.2000	19.4055
PN_0953	negative	387.094	24504165.2000	37.5823	12096575.0000	16.2411	20048266.8000	34.7935	16515014.6000	35.4183	13487875.8000	9.3324	13077947.6000	15.6018	20312832.8000	43.7744	15140221.2000	7.7740	15052066.6000	3.3066	12987767.0000	14.3863
PN_0954	negative	387.114	467374551.0000	5.0354	520491203.4000	2.9759	376071726.0000	9.5441	426169977.6000	9.1030	417616802.0000	4.0660	411203007.0000	15.1994	264839084.4000	9.8319	258613816.6000	14.9223	342879570.0000	10.1801	351343179.2000	8.1573
PN_0955	negative	387.13	6024886.4000	26.1743	4488926.4000	14.1378	5451370.4000	23.0630	4718987.2000	21.4337	5044313.6000	21.3740	4438125.0000	16.2042	6191421.0000	21.5728	5432730.2000	12.4291	4448255.2000	14.3767	4621531.8000	19.0735
PN_0956	negative	387.13	6514199.8000	20.2960	6391314.8000	5.3087	5961191.6000	16.9781	6278362.0000	19.9878	6541099.2000	18.9096	6001962.8000	19.6227	6741097.0000	17.4403	7138903.0000	14.2499	5981980.2000	20.0147	5808500.8000	8.5196
PN_0957	negative	387.13	303935.2000	26.1221	250358.0000	14.1101	207352.2000	17.6093	242803.0000	32.3861	163193.4000	19.0534	192376.2000	21.4038	206750.4000	34.6548	142973.2500	15.8916	138740.2000	23.5866	161416.6000	21.5958
PN_0958	negative	387.13	170801.6000	18.8409	208245.4000	22.4326	262204.4000	16.2593	621005.6000	121.5183	196327.0000	28.2195	213877.8000	28.0846	305825.2000	30.1567	268587.0000	20.4985	318597.4000	36.6236	228279.8000	42.6494
PN_0959	negative	387.166	24340701.2000	29.3784	16057103.6000	6.9144	22336744.2000	20.9243	21171233.4000	15.1433	19534881.2000	18.0609	18119839.4000	17.7070	23059007.4000	21.7570	18370487.6000	20.0616	16345511.0000	16.0570	17063224.2000	19.5173
PN_0960	negative	387.166	12877885.8000	36.7259	6836731.6000	22.6979	11963368.2000	19.0804	9506545.6000	34.3594	7972454.4000	14.0673	10635978.2000	42.1003	11595920.4000	40.7795	9050880.0000	15.2779	8608621.0000	13.4406	7799719.4000	15.4439
PN_0961	negative	387.166	422517333.4000	25.1220	297115024.6000	10.3137	384011313.6000	11.6252	357673693.4000	18.7527	326819576.6000	8.6554	337169418.4000	15.9244	393258124.6000	20.9119	330266698.6000	16.9850	319265211.4000	7.2914	313881732.4000	10.2839
PN_0962	negative	387.166	4969632.4000	50.1606	1981091.8000	18.8823	4223411.6000	29.4911	3057573.0000	40.6399	2386777.6000	6.6345	3499904.4000	50.5484	4072951.6000	49.4543	2628594.6000	16.6173	2605880.2000	8.8041	2320896.8000	16.2271
PN_0963	negative	388.937	17468532.6000	17.1368	10784899.8000	14.8007	18335626.2000	21.5741	17398851.2000	15.3657	12871775.8000	16.3850	13142521.2000	11.6558	16903043.2000	21.0527	14024870.2000	10.2716	11829539.8000	12.8475	12616957.6000	15.4983
PN_0964	negative	389.065	2317279.2000	15.6448	2395819.4000	3.4505	2412812.4000	13.3416	2384081.2000	23.6250	2165215.0000	8.8892	1833677.0000	24.1941	2260239.0000	14.9900	2170206.6000	15.8245	2023029.8000	24.2580	2016775.2000	8.8766
PN_0965	negative	389.072	16937222.4000	37.4713	11034075.2000	24.2701	11826407.6000	15.4970	11303039.6000	39.3534	10749984.0000	35.3522	10963844.4000	19.5528	15128003.6000	24.5753	12339206.8000	28.1106	9269280.4000	24.8970	10597774.6000	31.6215
PN_0966	negative	389.073	3206634.2000	33.0950	3360670.8000	28.4553	3035604.8000	31.3055	3587308.8000	29.4553	2931043.6000	34.7968	2751893.0000	38.9918	3516611.0000	28.5552	3154467.2000	30.5473	2399817.0000	40.6485	2679726.0000	18.1431
PN_0967	negative	389.073	11238257.0000	36.5254	21532652.8000	23.5896	14165620.4000	27.7025	15021827.0000	30.7435	19083490.8000	15.7275	18875071.2000	10.5750	12810757.8000	29.5381	18430148.0000	16.8614	23610366.4000	19.1271	19172555.0000	26.3255
PN_0968	negative	389.073	2754855.0000	26.7769	4510915.0000	19.5034	3441108.4000	28.2111	3464306.0000	31.6377	4195650.6000	32.2790	4155897.0000	15.4544	3245461.2000	45.7776	4385829.0000	19.8466	6037837.6000	14.0104	4625227.4000	37.4106
PN_0969	negative	389.073	5370584.6000	54.5853	4097039.2000	46.8841	2786839.4000	55.9029	3294106.4000	45.7188	2893155.8000	44.9347	2421344.8000	32.7408	4290819.6000	26.7073	3879515.6000	47.9116	2327804.0000	40.3697	3408576.2000	51.6894
PN_0970	negative	389.073	28360071.0000	34.2394	27224657.2000	16.5264	27659474.6000	13.8308	25827802.4000	19.0993	26589954.0000	29.8643	25975676.2000	13.4947	32782466.6000	20.8664	29325781.2000	21.1380	24049330.8000	15.1288	25728798.0000	27.3525
PN_0971	negative	389.073	54663332.0000	36.7660	37927973.4000	21.6250	41789835.2000	13.8867	37705705.8000	32.0184	37859588.0000	32.7662	38005421.2000	21.7726	51053668.0000	20.9783	42348374.0000	25.6450	32670348.4000	21.0356	37915327.4000	30.6821
PN_0972	negative	389.073	51049241.2000	42.0049	31825954.2000	25.1901	36187592.6000	11.6095	32722282.8000	33.4839	32759581.2000	35.6833	32905206.0000	21.5443	45718357.4000	22.9338	36634844.2000	27.0608	28514963.6000	23.8175	33564023.2000	29.7445
PN_0973	negative	389.073	3799787.2000	32.9537	7075885.8000	18.4197	4945798.4000	28.5186	5059919.4000	24.9335	5925741.6000	23.1677	5644799.4000	21.6911	4423229.4000	27.0744	6893627.8000	22.5440	7572335.0000	17.0291	6373485.6000	16.4783
PN_0974	negative	389.073	2006745.4000	47.6138	5179452.2000	31.7661	2957230.4000	18.0773	3314553.2000	60.8577	3821744.8000	47.3796	3803874.6000	39.4753	3553605.8000	48.0702	5583059.4000	68.6436	6679141.4000	38.1245	4650432.2000	72.0902
PN_0975	negative	389.073	3423501.6000	46.6226	4986580.4000	17.5329	3835503.0000	17.8663	5232671.8000	40.9107	4391169.8000	21.6368	4375056.6000	38.2295	5218601.6000	19.1507	6903448.8000	25.4320	6439491.8000	20.9567	5341140.0000	33.8827
PN_0976	negative	389.073	2037833.2000	34.8434	4845801.2000	23.0592	2700454.2000	27.5015	2771414.0000	24.0565	3429851.6000	28.4544	3721846.6000	17.5139	2249339.6000	37.6462	3590255.4000	21.4396	5140604.6000	32.3232	3589857.0000	19.4288
PN_0977	negative	389.073	6109870.8000	33.6434	8101521.4000	13.0732	7349832.2000	17.3991	7804652.0000	37.5184	7269734.8000	29.5718	6664666.8000	42.2761	7145209.0000	36.9625	8859683.8000	31.6759	8393363.0000	23.3077	7499819.8000	38.3779
PN_0978	negative	389.073	1588851.6000	43.0418	4367383.8000	35.1968	2481537.0000	13.4753	2941494.0000	59.8828	3281029.4000	46.7658	3316792.8000	35.1717	2236911.2000	44.3712	3428203.2000	54.1801	4878246.2000	29.5001	3305041.0000	54.4634
PN_0979	negative	389.074	10684570.2000	35.8866	17792266.4000	18.0931	13350253.8000	17.1139	13965586.4000	38.4770	15009097.8000	30.9299	14126095.0000	38.0419	12906142.0000	38.6775	17147962.6000	30.1192	19443574.8000	20.0446	15545169.0000	39.6374
PN_0980	negative	389.109	13688306.4000	12.9858	17644125.2000	10.7745	14543291.0000	25.0764	15892283.6000	15.7387	14051101.6000	4.6936	15607491.0000	17.3411	17280186.0000	19.3551	15814434.8000	11.5140	14052427.6000	11.1054	15329142.8000	19.9554
PN_0981	negative	389.125	8445755.8000	13.9344	9521937.2000	35.2967	7712591.6000	21.9229	6594176.0000	72.3562	7510738.0000	17.2336	8109796.6000	42.4997	6404186.8000	43.8905	4464600.8000	34.6185	8614780.4000	33.2399	6125204.4000	24.1586
PN_0982	negative	389.125	12123770.0000	11.0321	14310052.8000	36.8971	11685716.8000	17.5185	9960363.4000	62.9185	11866581.8000	20.6423	12380845.2000	43.2221	9584544.8000	41.6597	7367654.6000	36.1089	13543827.8000	31.6697	9842491.6000	25.2627
PN_0983	negative	389.125	241643.0000	49.1145	89875.2000	19.9946	184323.0000	36.9841	133144.2500	74.0094	97583.2000	41.5558	97308.2000	30.1702	161697.4000	59.0048	86321.6000	37.7636	107248.6000	32.0073	78477.0000	10.6194
PN_0984	negative	389.136	6323116.6000	11.7241	7395645.4000	19.2582	9124875.0000	11.0092	8076055.8000	24.3421	8526001.0000	17.6983	7109939.6000	10.8864	7478502.0000	26.5579	7973690.8000	6.8363	9866209.8000	19.5837	7943153.2000	32.8043
PN_0985	negative	389.137	5285218.8000	14.3052	6323896.4000	20.3704	7422247.0000	13.6072	6738975.6000	19.0887	6900516.0000	16.9726	5869644.2000	13.5203	6374872.0000	27.0076	7181450.6000	10.4680	7939269.0000	14.8289	6880401.8000	26.1721
PN_0986	negative	389.182	10934533.8000	29.2570	16532479.0000	12.1732	11142905.2000	46.3500	13405085.0000	22.0335	14321752.6000	11.7893	16447841.0000	22.0474	15063423.6000	32.6111	15648556.6000	16.1961	13943536.2000	11.5177	14390651.0000	22.4469
PN_0987	negative	391.101	2919335.2000	74.8965	9358643.0000	28.3360	3024548.8000	54.4382	4990667.6000	66.0052	6186815.6000	43.9378	5309551.6000	22.4867	3861905.2000	74.6014	5985831.0000	27.3540	5299344.2000	22.7214	5871334.4000	20.0031
PN_0988	negative	391.102	1938496.4000	59.8366	4753758.0000	31.1783	1994439.0000	59.5717	3274289.4000	53.4860	3312635.6000	29.3611	2955313.0000	28.1432	2677183.2000	69.6477	3632032.8000	18.8890	2598606.2000	29.1473	3443503.4000	14.7315
PN_0989	negative	391.125	997919.0000	22.3776	542898.4000	49.4931	774386.6000	54.4046	781001.7500	18.2049	784033.0000	27.0178	694930.4000	64.7249	840131.0000	59.5055	780604.0000	59.7200	746632.2500	25.1668	732701.0000	29.4043
PN_0990	negative	391.125	1918259.0000	25.0049	2870096.6000	10.7505	2104006.0000	15.2379	2239157.8000	13.0091	2695391.8000	27.3429	2170449.8000	17.2518	1945289.0000	22.3261	2641483.8000	7.7902	2714293.6000	8.5133	2687354.0000	6.8305
PN_0991	negative	391.141	91280.0000	33.5270	107716.0000	#DIV/0!	78533.2500	5.9081	68817.2500	24.9900	73630.0000	#DIV/0!	61120.0000	7.8763	91554.6000	27.4105	73894.4000	19.3260	66800.4000	10.4899	72420.0000	17.8407
PN_0992	negative	391.162	160664.7500	37.6447	222783.4000	12.5224	244546.0000	#DIV/0!	150826.6667	25.7116	186676.0000	29.3587	185876.3333	15.9454	212617.0000	26.0829	182055.8000	17.9065	202807.4000	23.8327	161757.6667	10.0073
PN_0993	negative	391.162	2103490.2000	33.6472	1406196.6000	8.4336	1857264.2000	58.3453	1812766.8000	56.2578	1694183.0000	33.5567	2688497.8000	68.8607	2116272.4000	42.8204	2089312.2000	29.3197	2004992.4000	55.3930	1969528.8000	15.0001
PN_0994	negative	391.198	2609130.4000	56.2055	5154021.2000	36.1845	2464118.8000	12.0715	3818918.8000	43.4710	4597268.4000	31.3117	3930090.4000	37.8121	2640610.6000	28.1058	5007810.2000	53.5915	4400076.2000	37.7953	3744779.8000	20.6014
PN_0995	negative	392.896	11055118.0000	18.6794	7632076.6000	11.0235	11372241.2000	18.7506	11314927.2000	18.6689	8456850.4000	16.2574	8800574.8000	14.9536	10836088.0000	17.3497	8982291.2000	6.4507	8394592.0000	10.5465	8163834.8000	15.6303
PN_0996	negative	393.044	4039409.6000	12.7928	3951395.2000	4.3210	4018067.0000	12.6738	4174875.0000	9.9785	3928839.2000	2.1424	3717532.4000	5.7983	3667380.4000	12.6642	3418968.0000	10.4553	3472845.6000	11.8044	3407819.8000	7.8349
PN_0997	negative	393.177	1959592.0000	20.5792	2729877.6000	6.7487	2430029.4000	16.3542	2768667.2000	19.1210	2855508.2000	8.0002	2746193.8000	17.5058	2725298.4000	14.3263	3185999.8000	15.3630	3281639.6000	10.7058	2989647.2000	14.4786
PN_0998	negative	393.177	6409362.0000	52.5367	4665374.8000	8.6740	5119477.0000	19.1202	4739208.0000	17.3280	4706356.4000	16.1532	4274837.2000	29.8692	6543991.0000	20.2667	5713289.0000	14.6629	4330771.4000	26.2852	3860502.0000	10.7771
PN_0999	negative	394.893	4767582.6000	18.3372	3282757.0000	13.5864	5013219.8000	18.4869	4761408.4000	19.6967	3673445.7500	13.1100	3714924.0000	16.1258	4682233.2000	21.1207	3904328.0000	8.2097	3618881.0000	6.7621	3655520.4000	16.8940
PN_1000	negative	395.156	26931342.4000	25.3935	18581842.8000	7.3583	30678504.8000	24.3077	26059205.2000	29.1073	20136200.4000	11.5375	20273720.2000	11.4975	28579481.2000	33.0886	20528250.8000	10.9491	18910202.2000	13.0790	19785972.4000	7.7591
PN_1001	negative	395.156	38542297.2000	9.3576	36070131.8000	8.0986	46077602.0000	19.1578	42032502.4000	11.4604	36947619.6000	5.2338	37873093.0000	8.0513	43377713.6000	19.2723	36621575.8000	12.4482	38196017.4000	5.2953	36048047.6000	8.5944
PN_1002	negative	397.118	2652134.0000	15.6815	2877322.0000	6.2208	2749736.2000	18.6699	2943050.6000	13.3369	2930904.2000	7.8334	2751473.2000	12.2452	2406430.4000	9.0066	2497123.8000	11.1965	2426254.2000	11.2369	2467949.8000	19.8212
PN_1003	negative	398.853	10477795.4000	15.7773	4850611.2000	40.8913	10682038.6000	32.3689	8696030.6000	44.5082	8203977.0000	29.9612	6697291.6000	29.3830	10061989.0000	22.5210	8256864.4000	32.2867	5927526.8000	39.5064	7727776.4000	34.9090
PN_1004	negative	399.093	9936699.8000	20.8704	12045824.6000	10.3520	13793734.0000	5.0199	11680393.4000	24.4311	13075718.6000	7.1763	12712027.2000	11.6080	12768516.2000	12.7453	13680292.6000	15.9153	14677017.6000	6.3022	12233276.8000	15.2864
PN_1005	negative	399.093	190976644.8000	14.7883	223226451.0000	6.7388	197278567.0000	6.0130	213769805.2000	19.1749	209795065.8000	9.5661	216991529.0000	5.2366	219775894.8000	10.7875	225449783.2000	4.1479	223047838.4000	6.9826	227692247.0000	6.0426
PN_1006	negative	399.093	175132633.6000	11.1628	185660042.8000	8.3793	173652504.6000	8.1130	191484154.0000	15.6627	181588047.6000	12.4916	190654431.4000	6.6627	190283484.4000	7.9556	192773774.0000	3.5788	193820115.4000	3.7271	188839726.0000	5.0458
PN_1007	negative	399.094	10289595.6000	15.0379	10007983.0000	23.5681	8949449.8000	11.0983	9727234.6000	16.6072	10128703.2000	19.1743	10711854.8000	12.6130	10412473.8000	8.7127	10269340.0000	16.0855	10911951.6000	14.4925	10722338.6000	18.3021
PN_1008	negative	399.094	18997581.8000	14.2348	19989698.0000	21.0007	18580344.6000	12.8708	19221766.2000	20.1701	21865009.2000	25.0278	22934622.4000	15.5358	22719784.4000	10.5443	23937466.2000	15.1732	24836940.0000	16.7078	24752270.8000	15.7980
PN_1009	negative	399.094	59897635.0000	14.0269	57122688.0000	15.8899	47398299.0000	12.4595	54624471.6000	26.1004	50243164.0000	15.3393	54020119.0000	11.5416	51630908.2000	13.6080	55678579.8000	6.7426	51485606.6000	6.0769	49575075.6000	7.8390
PN_1010	negative	399.096	1982638.4000	26.2383	2734619.4000	32.6162	2770016.2000	47.9850	2171280.6000	10.4011	2710933.6000	23.5871	3290114.6000	54.3064	2222336.6000	13.0924	2577300.0000	8.2703	2928509.6000	16.4942	2769695.6000	13.4955
PN_1011	negative	399.105	4050692.4000	30.6181	1964126.0000	14.3304	3108107.6000	27.1484	2661630.2000	26.7698	2948452.4000	38.2251	2759230.4000	45.3227	2906979.8000	37.6664	2917078.0000	14.1008	2284551.4000	26.3209	2762689.6000	29.9003
PN_1012	negative	399.13	2154261.4000	28.5093	3087496.4000	9.3475	1995048.4000	39.6144	2187383.2000	47.4544	2363645.6000	51.0484	2347867.6000	31.6722	2513976.0000	25.4158	2867909.6000	43.2206	1849129.6000	41.0423	2651907.6000	35.1451
PN_1013	negative	399.166	1347375.2000	42.8372	2347546.8000	18.9968	1663841.0000	20.0887	2018564.2000	42.0730	2113439.4000	18.4265	2215331.8000	27.1230	1674332.8000	36.7546	2340111.8000	26.1332	2406612.6000	15.2238	2080724.6000	25.3402
PN_1014	negative	399.187	3564918.2000	20.4884	2303285.0000	12.6585	2825414.2000	14.3698	2920334.2000	32.5281	2090564.6000	16.7099	2895283.4000	26.5071	3233313.4000	17.8457	2600554.6000	29.2298	2225726.8000	15.7675	2587354.0000	22.3719
PN_1015	negative	400.85	5213696.8000	17.2690	2419865.2000	40.9276	5346310.8000	38.0329	4167902.4000	48.0595	4002143.6000	26.8140	3211733.2000	28.6198	4873973.6000	21.9350	3917702.2000	33.0162	2865729.0000	37.6837	3699434.8000	33.2512
PN_1016	negative	401.073	6365667.6000	33.4320	3100969.2000	9.7280	8839876.8000	95.6794	5482950.2000	45.1002	3750358.0000	13.1566	11373865.2000	118.1747	6450892.2000	51.4467	6424765.0000	38.2694	5720988.0000	82.8926	4284584.4000	22.3385
PN_1017	negative	401.093	7164268.6000	39.4741	7789240.8000	20.2826	9549833.8000	45.0745	11732853.6000	15.1663	8349979.0000	16.9920	11488058.4000	17.0215	13958122.0000	36.0593	14565983.0000	21.7611	11249695.8000	22.0254	11684434.4000	27.5684
PN_1018	negative	401.109	3564042.6000	8.5572	4011644.8000	4.2452	3231199.4000	15.4355	3645348.4000	13.5764	3504499.2000	12.8750	3839303.6000	11.2773	3876611.2000	10.9692	3773409.0000	11.2935	3681484.0000	12.4122	3518151.2000	11.0232
PN_1019	negative	401.12	5340251.2000	10.1024	5445761.6000	7.0266	5718952.0000	8.4610	6059638.6000	15.0411	5428776.8000	8.6963	5795903.6000	19.2222	5722770.8000	6.8416	6884556.4000	8.0157	5411742.4000	20.1154	5448406.8000	7.6061
PN_1020	negative	401.13	2965880.6000	23.6828	2924564.4000	20.1872	6381249.8000	28.1130	5352539.0000	6.1171	4885812.4000	20.4406	5937061.2000	39.4751	6463939.6000	25.7699	8560276.4000	16.9539	6096755.8000	24.8693	5258300.0000	38.2600
PN_1021	negative	401.13	6308315.8000	16.5185	6783705.4000	9.6345	5552970.0000	13.7859	6532465.2000	18.6009	6207446.8000	9.8952	5929892.2000	15.5582	6005071.4000	26.5895	6833697.2000	9.1037	5469525.6000	15.8297	6359163.2000	12.8300
PN_1022	negative	401.182	4731009.8000	11.8545	5068439.0000	7.8183	5334673.8000	8.6300	4786085.4000	9.7942	5614503.6000	5.5913	5412192.0000	3.6295	4966467.6000	14.6858	5554201.2000	17.5018	5599602.4000	9.6650	4836014.4000	15.6903
PN_1023	negative	401.193	1805896.8000	34.1971	2757782.2000	19.3285	2321874.8000	19.2615	2554460.2000	35.2515	2397987.6000	21.4926	2727724.0000	41.3832	2308275.6000	41.7493	2180619.2000	33.2593	3313343.6000	25.9993	2673393.2000	38.6858
PN_1024	negative	402.917	36909627.0000	14.4892	44168018.6000	7.6774	33018373.4000	19.4922	37144349.2000	10.0457	43088579.4000	9.0582	38725032.0000	7.0213	34133502.6000	7.9331	33852296.2000	3.5067	39799236.0000	9.5948	38694114.0000	8.2210
PN_1025	negative	403.055	11388307.2000	14.4539	5385798.0000	65.0412	9317551.4000	68.7358	10483876.2000	24.0144	6012262.8000	61.2965	6658998.0000	57.2565	7090146.8000	54.8796	6920659.4000	28.4144	3569773.2000	105.5469	4665285.8000	105.6962
PN_1026	negative	403.088	6661542.2000	45.8675	4973443.8000	35.3941	4778704.6000	27.5698	4512818.8000	26.8515	4739553.0000	51.4940	3603078.6000	22.1335	6349964.2000	35.7186	5141156.6000	40.8733	3649428.6000	39.1702	4531446.6000	43.4983
PN_1027	negative	403.088	5181773.6000	54.6257	3045518.8000	37.7861	2860415.8000	22.9596	2747718.8000	34.6927	2750090.6000	47.8567	2246858.0000	20.9837	3842317.6000	31.5034	3026523.8000	34.1397	2226824.0000	38.1609	2787194.4000	40.5214
PN_1028	negative	403.088	2138249.2000	31.9680	3669541.2000	21.1712	2889798.4000	12.0470	2974293.6000	27.0814	3397191.4000	11.8278	3347390.0000	14.6550	2717125.2000	14.9774	3909256.4000	18.4842	3708587.8000	13.6633	3331911.4000	25.1004
PN_1029	negative	403.088	2060295.6000	19.2548	2833420.0000	12.4741	2728698.4000	18.0437	2444066.2000	22.0624	2846554.2000	10.5838	3007753.6000	22.0935	2477505.0000	15.0733	3414485.4000	6.2566	3087668.2000	11.8153	2918666.6000	25.2858
PN_1030	negative	403.089	2371955.0000	23.9559	3070799.4000	9.6128	2429799.8000	15.7400	2708874.6000	27.1804	2822034.6000	9.7841	2730874.4000	15.3437	2481761.8000	19.5798	3432089.6000	19.1680	2830630.4000	24.9495	2712161.6000	13.7327
PN_1031	negative	403.115	3156926.8000	36.5142	4771489.8000	10.3141	4145979.0000	12.7352	4797515.6000	28.8865	4775200.0000	14.7344	4788026.6000	18.2618	4134101.8000	26.5221	5207588.4000	14.2974	5318988.0000	14.0221	4761611.6000	20.2194
PN_1032	negative	403.115	13410240.4000	32.2956	19988460.0000	10.6788	17943325.2000	13.1472	18893742.8000	28.0331	20282539.6000	15.3880	20720161.4000	13.5379	17587694.4000	26.0609	21358199.0000	14.9892	24020327.2000	10.2955	20180581.8000	20.6508
PN_1033	negative	403.115	2792845.2000	30.6999	4005916.2000	12.3032	3707480.2000	11.9799	3982185.4000	30.8791	4046373.8000	15.4568	4086907.6000	16.1288	3521896.2000	22.0283	4412811.2000	13.2369	4886888.0000	11.8731	4235238.4000	22.0238
PN_1034	negative	403.125	177796.4000	21.2964	190715.4000	28.0487	164997.0000	22.7918	485612.6000	51.8225	183993.2000	16.8607	220346.6000	40.5689	172526.0000	27.7537	291787.2000	15.0033	227158.0000	22.3994	521868.2000	38.7216
PN_1035	negative	403.161	5487314.0000	46.3627	3462462.0000	18.9595	5744387.0000	21.2113	5499538.4000	38.6604	3921832.8000	23.7380	5081493.8000	42.1350	5316673.6000	34.8990	5609937.8000	22.9935	4323288.6000	24.2819	4358393.6000	23.2806
PN_1036	negative	403.161	1311142.2000	19.7358	1510109.0000	7.8078	1552517.6000	4.8621	1569440.6000	21.0254	1555306.8000	14.8458	1554923.2000	14.3356	1449169.8000	16.3965	1676102.4000	12.7183	1657295.8000	5.7340	1450809.8000	19.6353
PN_1037	negative	403.162	2017072.4000	24.1889	2343031.8000	16.8757	1950068.4000	11.6737	2364258.4000	23.1667	2599830.0000	15.8400	2616233.4000	18.6426	2068756.2000	19.7058	2716382.8000	17.0780	2844614.8000	14.3040	2342379.0000	19.2470
PN_1038	negative	403.162	1691557.5000	27.0708	2285707.5000	11.2226	1850985.4000	15.9768	2331761.7500	25.1824	2076155.6000	23.0440	2042143.2000	24.3985	1766818.2000	28.6890	2531441.7500	22.6732	2266075.2000	6.8287	1799518.2500	12.6576
PN_1039	negative	403.162	2365534.0000	51.5777	3726149.6000	20.4539	2107542.4000	32.5953	2524728.6000	5.3376	3196423.8000	22.8172	2977272.8000	48.8032	2525209.6000	29.1060	2732367.6000	15.6445	3024938.0000	18.5494	3219525.2000	21.0548
PN_1040	negative	403.197	27008417.2000	8.7587	29583347.2000	8.6515	29869501.8000	11.8595	27750971.2000	9.3762	32759482.8000	9.4761	30695642.2000	6.6860	28872862.4000	18.3833	32148012.0000	18.9247	32347764.4000	13.2594	28616671.8000	14.8674
PN_1041	negative	403.197	11235674.4000	22.0305	7954161.4000	7.7294	11731613.4000	26.0805	9599075.8000	16.3895	8581730.8000	14.0866	8523198.8000	12.7471	10867765.8000	36.6041	8824221.2000	13.0587	9311278.4000	14.4995	8075610.6000	13.1266
PN_1042	negative	403.968	2109218.0000	89.6122	3509435.8000	19.1023	1504051.6000	79.9808	3055356.2000	62.1050	3882749.4000	43.4263	2726274.7500	57.7496	1471207.0000	78.0177	1333092.4000	94.3188	3374352.8000	38.9221	2333050.2000	64.3530
PN_1043	negative	404.104	161078940.8000	19.3954	222320160.8000	14.1522	132014803.6000	17.3411	125839857.8000	23.3975	131519896.4000	28.6011	145130638.2000	29.7686	94790808.4000	32.4318	61456450.0000	12.2959	115248382.0000	13.2649	107733796.0000	16.8480
PN_1044	negative	404.104	27191374.0000	33.8684	29807940.6000	27.2941	20379362.8000	24.1889	15712558.8000	22.0079	22259642.0000	55.4509	22480731.4000	17.7280	6810055.6000	22.9024	4729714.2000	14.8121	10629672.2000	68.1697	9932735.0000	18.7410
PN_1045	negative	404.809	2799087.2000	18.7369	1150502.0000	63.0265	2722522.2500	56.8028	2090793.0000	30.8381	2052840.0000	49.2222	1575270.0000	56.6075	2585143.6000	44.9378	1969231.2000	56.3901	1232293.2500	47.6144	2054946.5000	18.0576
PN_1046	negative	404.914	9861647.4000	13.2301	11436664.6000	3.0206	9522168.4000	7.3788	9653270.2000	9.6767	11048111.0000	8.0263	10241385.2000	8.2747	8946296.0000	9.8292	9175610.2000	5.9711	10922687.2000	10.5708	10334256.4000	6.8622
PN_1047	negative	405.028	8591336.5000	2.2627	7392663.0000	20.9528	7652900.7500	10.6090	9725152.2500	51.8703	5268996.0000	33.8900	6578852.0000	20.1935	7460799.0000	2.0515	6629698.5000	29.4629	13888918.7500	123.1358	6356171.0000	11.7674
PN_1048	negative	405.104	2761592.6000	23.1561	2101103.6000	15.3223	2595514.4000	17.5954	2192391.6000	9.4156	2465817.2000	32.1957	2204995.4000	17.2240	2738147.4000	10.2563	2730414.6000	13.2576	2087833.2000	25.7750	2172471.2000	19.6100
PN_1049	negative	405.131	2542011.8000	32.7912	4185250.4000	15.3484	3314470.0000	11.8877	3737763.8000	30.5058	4000738.8000	25.2539	3708850.4000	20.3325	3178203.8000	27.6036	3969716.6000	23.9216	4553603.4000	17.9890	3942311.4000	32.4333
PN_1050	negative	405.14	1909903.0000	28.4738	2301319.4000	10.2539	2211690.2000	20.7895	2328277.0000	13.7765	1942582.6000	7.9724	2312114.2000	8.3700	2341580.2000	24.6336	2308478.8000	13.6056	2368633.0000	4.3874	2031649.0000	11.8813
PN_1051	negative	405.177	568623.4000	57.2262	867067.2000	24.2379	355366.4000	66.4175	523217.0000	53.0177	725160.0000	38.9708	536443.0000	40.3360	518692.2000	71.3080	864267.0000	32.4421	554604.8000	47.3822	805673.0000	31.1201
PN_1052	negative	407.039	1514806.7500	55.1597	3718129.8000	33.5707	1248696.6000	73.8041	1870065.4000	57.5883	2616280.4000	47.0383	1929409.4000	41.3579	1232831.0000	73.6431	1961624.4000	36.4885	2286929.4000	42.3325	2335343.4000	31.7686
PN_1053	negative	407.039	4222127.6000	71.5050	12164231.8000	33.1880	4129035.2000	67.4512	6340348.2000	56.4176	9044754.8000	46.4733	6788246.0000	37.9550	4087052.6000	76.4069	6796228.6000	38.9618	7714498.8000	44.9872	7792836.6000	30.3099
PN_1054	negative	407.039	4039027.6000	72.5558	12172977.8000	38.5265	3829121.4000	71.1456	6129098.2000	66.5061	8501483.2000	48.0385	6416314.6000	38.4102	3919829.0000	83.8775	6714137.6000	36.7173	7312453.6000	46.7708	7990707.4000	40.3382
PN_1055	negative	407.06	2670692.4000	14.9616	2251621.0000	7.2544	2708328.2000	9.9283	2451404.0000	14.7967	2352779.0000	1.7607	2265112.8000	4.1978	2373795.4000	14.6214	2061744.4000	8.8013	2192424.2000	14.2368	2127660.6000	7.7179
PN_1056	negative	407.06	3035033.0000	8.9397	2834229.4000	7.5131	3231887.4000	7.7074	2955950.6000	5.8909	2920128.8000	3.5791	2789610.8000	5.0116	2878124.2000	10.6145	2586484.2000	4.2547	2921734.0000	10.9733	2662624.8000	3.2138
PN_1057	negative	407.06	2270149.6000	12.6519	2166878.2000	3.1144	2236308.6000	6.2460	2365074.6000	17.2770	2117562.4000	4.9561	1849839.2000	13.1704	2032241.0000	13.5221	1775566.2000	6.2268	1923630.0000	17.8107	1847824.6000	10.7646
PN_1058	negative	407.135	2988822.4000	57.8673	6069292.6000	15.2044	3541937.0000	22.5244	4478374.2000	33.2068	5088584.8000	27.9603	4896858.8000	37.2551	3653347.4000	47.0419	4842643.6000	24.6755	5848356.4000	22.6121	4757743.8000	23.4557
PN_1059	negative	407.147	2300069.4000	19.5584	2566445.6000	11.5680	2316594.6000	14.7979	2481171.2000	17.9219	2556990.4000	7.0851	2405503.0000	7.1678	2058200.4000	15.6826	2420227.2000	18.7924	2218443.6000	13.9197	2082873.6000	15.3331
PN_1060	negative	407.156	4049016.8000	6.1035	3900779.4000	6.9877	4446428.8000	24.0228	4073242.2000	5.6809	4603835.6000	14.4473	3812072.4000	12.2144	4820093.2000	13.0318	4571791.4000	14.5292	4216260.0000	18.5433	4127660.6000	15.7799
PN_1061	negative	408.874	8476661.4000	9.7117	10863575.6000	9.9345	8481071.6000	10.2567	8685021.8000	11.7454	9902226.8000	11.4588	9140307.6000	8.7690	7972604.2000	8.4479	7949466.2000	9.1171	9528880.6000	13.7860	8982835.4000	10.0799
PN_1062	negative	409.036	1230885.8000	70.5737	3585459.2000	36.0195	1222402.4000	66.7752	1904547.4000	58.3037	2692403.4000	47.0314	2009567.2000	36.7012	1223664.2000	76.4577	1973473.6000	37.5593	2282736.6000	45.4176	2293115.2000	31.3695
PN_1063	negative	409.036	1187728.0000	72.4347	3650393.6000	42.5046	1162118.4000	70.7471	1822322.6000	68.4345	2584096.0000	48.6739	1880914.0000	39.1242	1161482.0000	83.2400	1928047.0000	37.4804	2190653.0000	48.7286	2376676.8000	40.5975
PN_1064	negative	409.172	1454881.2000	47.0412	2376044.4000	11.5062	1724544.0000	26.3871	1895751.0000	27.7658	2017518.6000	11.7942	2100302.4000	11.8398	1759784.6000	35.1583	2300307.0000	5.9615	2389735.6000	12.4004	2179004.8000	11.2133
PN_1065	negative	409.172	1687228.8000	24.9459	2172317.6000	6.3863	1882207.2000	11.3310	2116551.6000	18.1983	2165819.2000	8.2266	2180281.6000	18.2780	1829613.0000	17.6127	2180043.6000	14.5264	2281422.8000	9.1204	2114697.0000	15.5733
PN_1066	negative	409.172	2894637.2000	10.3367	2848151.6000	8.9399	3506522.0000	23.0745	3061068.0000	7.6193	3038483.2000	10.8882	2873510.2000	4.4907	3164965.8000	12.6108	2998446.8000	13.7698	2879833.4000	10.4124	2757902.6000	13.7495
PN_1067	negative	409.172	11529283.2000	36.8999	18226789.4000	10.3022	13869959.0000	12.1704	16345073.4000	28.5692	17998420.8000	8.8599	17013107.2000	16.5379	13554498.4000	23.8941	18590550.4000	18.7407	18691773.0000	11.0491	16855861.2000	15.9684
PN_1068	negative	409.208	2112364.2000	49.7516	3902031.6000	30.6069	2041896.6000	27.4590	3262997.8000	45.3022	3503221.4000	33.8621	3617615.6000	35.2518	2414669.0000	34.5401	4408352.6000	34.0532	4164808.2000	16.1398	3659863.6000	29.4111
PN_1069	negative	410.871	2531438.4000	7.3913	3034051.2000	4.6726	2541914.4000	7.7876	2521142.8000	9.3768	2983498.0000	10.7393	2654603.2000	10.8483	2282033.2000	13.9593	2423245.0000	11.0136	2866324.0000	14.9454	2583727.8000	9.1275
PN_1070	negative	411.003	1654618.4000	33.2419	2354116.8000	5.9927	1756491.0000	19.9828	1938979.6000	28.6561	2140636.2000	23.1503	2132828.2000	11.7794	1605541.6000	40.4736	2045045.8000	16.2166	2408939.4000	14.7898	1932643.2000	8.6728
PN_1071	negative	411.115	1644248.8000	34.9434	4031972.0000	55.8129	3516526.6000	38.5828	2512235.2000	29.6543	4630691.2000	39.2688	4882137.0000	27.9204	2096974.6000	39.2573	2866819.4000	35.3238	5951492.0000	27.1772	4617820.2000	34.7747
PN_1072	negative	411.13	2892826.6000	17.2014	2083472.6000	43.4835	2858509.5000	27.4580	2689282.6000	39.3277	2443188.8000	28.4896	2656459.7500	24.0784	2999346.4000	16.8339	2846723.8000	52.3880	2718784.2500	27.4957	2736743.0000	28.2951
PN_1073	negative	411.13	3313773.2000	40.1671	4407782.4000	59.0330	3758169.0000	152.9287	3070203.8000	91.9667	1585561.6000	52.8060	2464976.8000	43.3277	5524721.2000	54.4866	3418217.8000	124.1064	2218290.2000	67.9048	3480820.4000	89.4827
PN_1074	negative	411.131	2325318.2000	11.2966	1977426.8000	21.4656	2253811.2000	16.4458	2517469.4000	20.0446	2057173.2000	12.3070	2427305.6000	14.1217	2746628.8000	6.7548	2495377.6000	28.3270	2142098.6000	13.1741	2418857.4000	19.5835
PN_1075	negative	411.151	1993901.0000	13.5547	1926564.6000	13.0864	2212086.0000	29.3069	2148403.0000	15.4900	2272392.4000	21.1404	1783290.0000	20.6087	2237735.4000	17.6090	2169073.4000	11.6718	1755352.6000	28.5641	2087085.0000	15.7531
PN_1076	negative	411.203	68245568.8000	5.0963	74701640.4000	8.0632	89120026.2000	9.1485	69702724.4000	13.7045	71253418.0000	10.6768	73908334.0000	10.4830	81987071.0000	20.8441	68747745.2000	11.4149	82411428.4000	17.2222	62612688.8000	17.0288
PN_1077	negative	411.203	2646878.0000	4.2901	2956174.6000	12.8893	3543674.2000	9.4794	3079972.4000	21.6588	2878838.2000	14.1387	3008951.6000	13.4876	3320434.0000	18.9923	2798753.2000	7.4765	3309443.4000	14.2482	2721871.4000	18.8330
PN_1078	negative	411.203	2201881.6000	4.8713	2362903.2000	5.8691	2952833.8000	17.9012	2292420.0000	21.6003	2139254.4000	12.1761	2440590.0000	14.6846	2847722.8000	26.8224	2201506.4000	10.1648	2762358.6000	14.9081	2207280.8000	23.4788
PN_1079	negative	412.982	2634709.0000	22.4198	1842050.0000	9.2193	2194733.0000	18.0833	2155320.6000	32.9481	1916739.2000	17.6838	1627192.2000	16.4355	2219428.6000	34.2351	1602354.0000	25.5500	1947544.2000	14.6116	1896262.2000	9.8425
PN_1080	negative	413.04	2908277.6000	30.2373	1477352.8000	16.2105	2738547.8000	41.2257	1926023.8000	24.7423	1759716.0000	27.9069	2485636.2000	59.0070	2473478.6000	33.1717	2199217.0000	23.4533	1970734.8000	27.8980	1897647.2000	22.7486
PN_1081	negative	413.11	2537716.2000	11.7337	3840609.2000	26.8496	2688235.2000	21.6269	3879504.0000	19.2864	3410342.8000	19.0938	4154023.6000	22.8727	2970918.4000	24.5852	3783625.8000	5.1688	3413042.2000	21.7322	4254276.8000	12.6501
PN_1082	negative	413.11	4387797.0000	19.2271	5152945.0000	20.1105	3878061.4000	25.4063	4614596.0000	27.1174	4389559.4000	14.9272	4917513.2000	23.4226	4178738.8000	17.8483	4461815.8000	5.4677	4212098.8000	24.8007	4348155.8000	8.8492
PN_1083	negative	413.11	131489.3333	13.3119	109251.0000	53.0833	163253.0000	#DIV/0!	172084.6667	43.7076	170204.6667	13.8821	177718.3333	13.9609	180377.0000	34.4112	199378.8000	35.9472	134026.0000	14.7309	176136.3333	17.9900
PN_1084	negative	413.146	4141032.2000	8.9380	3018833.8000	26.2563	3713380.4000	33.0296	3854911.6000	47.3411	3346674.4000	27.9708	3664968.6000	40.6487	4178005.6000	16.9949	3268080.6000	44.3391	2759544.8000	37.0096	3372060.2000	30.2817
PN_1085	negative	413.146	11153420.0000	44.4627	6985538.8000	10.8972	9821566.8000	33.1151	9154217.2000	27.5505	8812207.8000	9.0880	11240440.2000	61.6004	10438203.6000	26.8178	10469091.8000	19.3092	9436373.4000	43.0594	8522806.6000	9.8747
PN_1086	negative	413.146	5047564.8000	12.6608	3845026.6000	30.1298	4488258.0000	31.6920	4659558.4000	45.6597	4205242.0000	39.6773	4755813.2000	42.0089	5044934.6000	18.4410	3932554.4000	46.3918	3321777.2000	43.5965	4350847.2000	31.5165
PN_1087	negative	413.182	166980.3333	12.8119	243371.8000	11.6234	91121.0000	10.8750	167330.5000	23.8853	224134.0000	10.9589	160798.2500	48.2874	114621.7500	29.3951	222877.2000	16.9706	184833.4000	19.8194	233362.2000	38.0723
PN_1088	negative	413.218	1529964.6000	25.6784	2488458.4000	9.6380	1889680.2000	7.4897	2034444.4000	22.5629	2063556.8000	18.7022	1878758.4000	9.1073	2072486.2000	19.6925	2255667.4000	10.4807	2271537.6000	7.2309	2209028.4000	18.6694
PN_1089	negative	413.219	6106150.4000	7.8623	6841805.6000	8.3654	8242445.8000	15.7012	6858052.0000	20.6795	6005394.6000	14.4926	6531972.0000	15.1985	8740565.2000	28.1946	6351299.2000	10.6876	7629901.6000	18.3954	6203353.0000	19.3792
PN_1090	negative	413.219	2066138.8000	26.0529	3266421.4000	7.3645	2772238.0000	20.9049	2817176.2000	22.8263	2948286.6000	7.8015	2925014.0000	17.8564	2765106.6000	23.7375	2842869.0000	15.9604	3553485.6000	12.2822	2843946.8000	15.6691
PN_1091	negative	414.83	9201653.4000	28.9481	7273178.8000	35.4996	8180735.2000	25.2417	6883104.8000	32.6843	10304049.8000	14.8244	7572478.2000	32.8781	8094664.8000	22.1128	7777575.4000	24.7220	7195252.8000	35.5518	9131044.0000	35.7375
PN_1092	negative	414.998	7502946.2000	21.4152	4563060.4000	8.0156	7432318.4000	20.9210	6329692.2000	20.7722	5200135.4000	12.7060	6426748.6000	42.5197	6986639.8000	17.0296	6153932.6000	16.1983	5520089.2000	19.2738	5343426.0000	18.2291
PN_1093	negative	415.073	22572900.8000	32.2924	7125272.0000	24.3111	22919086.4000	30.2492	20437916.8000	50.3715	14065968.0000	42.3365	12942204.8000	39.4062	22418155.0000	34.2531	21184579.6000	25.9983	10321272.2000	38.3313	13386434.8000	26.1930
PN_1094	negative	415.088	6921030.8000	9.9518	8555653.8000	9.4794	5916169.6000	23.0609	6081375.0000	11.1765	7520449.6000	14.6867	8636012.0000	19.7291	6302202.4000	13.3157	5828658.0000	6.6028	7407760.8000	7.9952	7560067.2000	12.3723
PN_1095	negative	415.088	11137884.6000	9.4632	12373025.2000	10.1812	10088129.0000	19.9197	10285384.2000	15.8911	11117458.6000	8.2409	13483251.6000	16.2086	11074915.8000	16.7087	10933558.8000	5.6913	12993991.8000	6.8123	13321130.2000	6.7947
PN_1096	negative	415.088	4421154.4000	11.1835	4624525.6000	20.6366	3047321.4000	31.2457	4190388.0000	31.8452	3483800.8000	22.1845	3941635.2000	22.6142	4480577.8000	18.9354	3816800.0000	19.6833	3546572.8000	9.5009	4044897.4000	31.8214
PN_1097	negative	415.088	3933328.8000	6.5622	4575682.8000	10.6804	3405387.6000	21.2020	3577990.4000	17.9463	4168127.0000	16.7129	4936533.8000	20.6314	3761010.0000	14.1462	3626965.0000	4.1444	4325564.0000	7.1947	4288271.2000	8.5327
PN_1098	negative	415.089	7608010.4000	11.4032	8866869.6000	13.2882	8317401.8000	20.4683	8229674.6000	18.0770	8551506.0000	5.8826	10642578.0000	13.6322	9110886.6000	16.3156	8819916.4000	12.2495	10481715.4000	11.6099	9855169.6000	8.5797
PN_1099	negative	415.089	18376990.6000	10.5325	21118500.8000	15.6942	14729167.2000	32.9367	17944070.4000	21.0440	15923595.0000	18.9566	18735061.0000	16.0979	21147519.6000	14.1359	19446655.0000	21.1725	16979709.8000	10.3994	19770266.4000	24.6181
PN_1100	negative	415.089	2498882.0000	16.8213	2559277.8000	16.2233	2380724.8000	22.5308	2298533.8000	18.5795	2459884.6000	4.9813	2988174.0000	15.9265	2495736.0000	21.4684	2250228.0000	9.3014	2819541.8000	11.1581	2665468.0000	8.5792
PN_1101	negative	415.089	1740868.8000	11.6334	1919769.4000	15.2506	1861753.0000	22.6019	1885009.6000	25.0928	1898429.8000	8.6649	2507035.4000	14.7410	2076541.4000	16.6308	2121126.2000	11.4131	2272539.0000	11.6879	2136725.8000	10.6098
PN_1102	negative	415.109	1521035.0000	20.5846	1143510.6000	16.3648	2468886.8000	15.1593	2589566.0000	9.3657	2226871.8000	15.0510	2170741.0000	14.2261	2869779.2000	12.1044	3552230.8000	14.2342	2433008.4000	20.3995	2443024.4000	24.1624
PN_1103	negative	415.125	3375508.0000	33.7803	1923577.0000	12.6417	2871112.4000	35.1195	2386707.2000	27.0996	1932454.6000	5.5535	1833032.2000	16.5055	2755200.6000	48.7875	2187302.0000	8.4174	2202787.6000	5.5841	1945876.0000	24.7916
PN_1104	negative	416.827	3203247.0000	27.8959	2493034.2000	32.4960	2944535.4000	29.3903	2161125.5000	37.1908	3554529.0000	15.9860	2637357.6000	35.7728	2811429.6000	22.4729	2647596.2000	21.1464	2495027.0000	33.8014	3117639.0000	37.1546
PN_1105	negative	417.067	8799928.2000	13.3986	7146912.2000	7.0980	8559496.6000	13.2212	7950288.2000	15.7132	7402454.2000	18.0910	7090938.4000	10.0217	7910379.2000	9.7328	7392546.2000	15.1035	7149133.8000	14.4564	6976631.8000	9.6179
PN_1106	negative	417.067	9256635.4000	12.6434	9804015.4000	14.3466	10153218.2000	11.5810	9410207.6000	18.4770	9606086.2000	15.7086	9762228.4000	3.4523	8988481.2000	17.6177	9276651.8000	11.6395	10196641.4000	15.2356	8785950.8000	15.9041
PN_1107	negative	417.067	4478274.6000	30.1736	2366737.4000	24.6105	5875032.8000	91.7170	4627632.2000	52.9344	2654494.0000	24.9558	8574155.8000	118.3608	5953122.0000	61.0692	4877721.4000	51.7590	4434196.4000	92.1318	3658705.6000	37.5549
PN_1108	negative	417.079	7984946.8000	83.3792	5130115.2000	33.6022	4827141.0000	72.1632	2103593.8000	46.8037	3048615.0000	50.9247	2992948.4000	37.0522	2499507.2000	28.7750	1669060.4000	26.7504	3290357.2000	16.1638	2832884.0000	32.4418
PN_1109	negative	417.104	5710933.8000	25.1594	4086667.2000	10.9446	4992830.4000	25.2355	4623272.8000	37.4089	4466526.2000	34.7059	3956095.6000	21.7190	5963954.4000	14.6661	5083095.2000	23.1229	3667254.8000	25.5636	4099011.8000	34.8468
PN_1110	negative	417.104	1623623.0000	29.8811	2340538.6000	7.7474	1673512.4000	25.1085	1968522.2000	39.0453	2161855.2000	19.4262	2069968.6000	14.9446	1914161.8000	20.9674	2711475.6000	18.6452	2274918.2000	26.5917	2151540.6000	16.4346
PN_1111	negative	417.105	2835534.4000	71.2195	526396.8000	40.5991	2216084.6000	127.3004	1906568.8000	127.3946	972016.2000	64.9985	3462213.4000	121.5365	2575435.2000	124.3286	2323160.6000	102.1405	1606182.8000	153.4344	1269496.0000	52.1128
PN_1112	negative	417.141	2428111.0000	37.5953	3600604.0000	11.9067	3037283.4000	4.1374	3455926.0000	27.6234	3133232.8000	17.1127	3405316.4000	24.1546	3164944.8000	22.4323	3520752.6000	11.3729	3557680.0000	10.3731	3461701.8000	25.0843
PN_1113	negative	417.177	1946031.8000	18.7572	2333001.8000	20.5578	2071288.4000	12.6255	2061661.4000	20.8380	2533078.8000	11.2933	2131588.6000	17.7947	2017519.4000	19.1124	2605670.4000	25.9265	2221753.8000	17.2799	2098751.2000	13.9402
PN_1114	negative	418.059	3665123.4000	25.0874	1463144.0000	62.8395	4627818.2000	34.2465	4663897.0000	32.0876	3790629.6000	36.4828	3188478.6000	40.5310	3737588.4000	27.2590	4336077.4000	10.2157	3399971.8000	16.7100	3420731.8000	29.1301
PN_1115	negative	418.1	2371439.0000	17.5199	2110082.0000	10.1791	2291122.6000	15.6069	2249541.8000	24.2162	2104764.6000	8.2181	1835360.4000	19.1367	2244080.8000	14.8372	1805920.4000	14.9039	1815441.4000	22.8896	1912336.4000	9.1564
PN_1116	negative	418.12	8540882.0000	1.7333	9635374.2000	9.6652	9774902.2000	7.3196	8296420.8000	25.6447	8242126.6000	14.8035	8917846.4000	5.2458	10258944.0000	15.7235	8818926.4000	8.7103	9425604.0000	18.0203	8461727.0000	18.2179
PN_1117	negative	418.12	3365388.6000	7.5455	4785795.2000	16.8985	3558333.2000	29.9868	3603035.6000	44.0144	3232370.2000	20.3085	3582333.0000	26.9923	4434138.6000	16.0176	3179490.0000	9.5735	3451566.0000	9.3819	3584479.8000	28.8969
PN_1118	negative	418.894	7276555.6000	34.2364	15503374.4000	19.7575	6598649.6000	30.1840	7128489.0000	30.3939	12408628.2000	28.7447	10005353.2000	15.6477	6360254.0000	28.8997	6566746.0000	14.1263	11384747.0000	21.5010	10650973.8000	26.7208
PN_1119	negative	419.099	8029423.2000	48.3463	1660583.0000	2.4652	4795229.4000	91.5273	3264137.0000	43.2444	2275115.2000	25.4902	6441763.8000	102.0946	3668314.8000	41.8909	3050183.4000	45.2704	2756048.6000	68.4729	2801647.6000	22.8445
PN_1120	negative	419.12	4934070.0000	43.2291	8630134.2000	24.7488	6523294.8000	11.9812	7801365.8000	34.8372	8141659.2000	34.3442	8830867.6000	34.2519	6711369.8000	49.7644	7550069.2000	39.8769	9446746.2000	24.4293	7889004.2000	32.0536
PN_1121	negative	419.12	2624543.8000	21.4155	2078462.0000	24.6418	2288919.0000	25.6473	2176568.0000	39.4458	2015835.2000	32.8844	1961486.2000	20.2536	2730354.4000	18.5782	2374813.0000	25.4985	1697507.4000	30.1153	1888875.6000	32.2822
PN_1122	negative	419.135	281521.2000	27.9957	480241.8000	17.8478	212999.6000	24.2957	231744.2000	37.5653	308032.2000	42.0133	358741.8000	38.6081	189325.4000	54.3670	178873.8000	24.6602	368343.2000	25.4316	245447.6000	25.0793
PN_1123	negative	419.157	4330132.4000	48.7983	1976431.0000	28.3512	3172017.0000	32.3946	2592781.0000	63.0912	2489411.0000	47.0964	1991761.0000	34.6177	3252123.0000	24.5373	2277788.4000	35.9342	1814538.0000	39.9636	2013101.6000	27.1794
PN_1124	negative	419.193	6581587.2000	20.0829	7664859.8000	15.1621	7068543.2000	16.0146	7147592.8000	18.0043	8585190.6000	11.0682	7095918.2000	21.7102	6876720.6000	17.9812	8654758.0000	22.8606	7505000.6000	21.8691	7045912.0000	10.1494
PN_1125	negative	420.018	1837512.4000	34.2953	883884.4000	45.3064	2569045.2000	24.1909	3108168.8000	29.9747	1944759.8000	24.2365	2052062.2000	41.4751	2161173.6000	27.4314	2413234.4000	6.3692	2286331.6000	22.5176	1894941.6000	27.1193
PN_1126	negative	420.043	1495585.2000	45.4754	3144399.0000	43.7611	1468140.6000	15.3210	1505077.0000	13.7513	2939891.0000	25.5618	2939671.2000	29.6197	1367688.2000	20.8921	1484735.2000	20.4104	2135086.2000	18.4111	2264848.6000	41.0754
PN_1127	negative	420.094	2495543.2000	15.5955	2768551.2000	12.1189	3301012.8000	34.0390	2666590.2000	24.4874	3198832.4000	8.5445	3910657.8000	51.0582	2462179.0000	21.7012	3087214.4000	21.5150	3377319.6000	31.5615	3043296.4000	14.3159
PN_1128	negative	420.101	3320882.2000	82.6484	3187832.0000	25.6438	943191.4000	91.1339	1785625.6000	87.6661	5095219.4000	69.2328	3902154.4000	48.8987	2331649.2000	103.4837	3112431.6000	76.1125	3907873.0000	52.3564	5684311.6000	64.1124
PN_1129	negative	421.003	1293248.2000	36.4490	2867914.2000	33.4006	1942618.4000	57.1606	2131505.2000	29.5629	2996375.4000	30.1428	3300576.6000	20.2878	1821333.6000	50.8736	2064507.0000	21.6447	3826286.4000	22.3606	3254206.8000	23.3121
PN_1130	negative	421.003	15069915.6000	54.6904	17409401.4000	61.9860	13980688.2000	61.6947	16958404.2000	62.7494	19218367.2000	64.9921	23732146.8000	103.5389	17068422.6000	69.6560	16024447.0000	70.1898	20092398.2000	63.3761	19306629.4000	82.0163
PN_1131	negative	421.136	6500873.2000	51.3982	11639732.2000	4.1736	7158646.8000	20.8108	8961745.0000	30.9126	10443719.8000	23.1533	9719687.4000	28.9601	6771369.6000	36.3118	10399509.4000	20.4309	10478893.2000	17.7890	9198016.6000	23.2575
PN_1132	negative	421.136	9388203.2000	44.2293	16093291.6000	10.3281	10512944.6000	17.5020	12928336.6000	24.5159	14444675.0000	22.0156	13483227.2000	20.8572	10744260.0000	30.5420	14875197.0000	14.0546	13948556.8000	12.2023	13756649.0000	14.1357
PN_1133	negative	421.136	9577854.6000	48.8980	17279550.0000	11.5465	10646449.0000	22.7212	13382845.8000	24.4903	15228332.6000	22.8685	13991009.6000	26.4498	10879680.2000	33.2689	15667730.6000	11.6201	14520992.6000	10.8296	14968381.2000	14.8006
PN_1134	negative	421.136	1478124.0000	50.2188	2763981.2000	9.7536	1701295.8000	23.1008	2173872.8000	31.7383	2452970.0000	24.3653	2342806.6000	25.1105	1626673.0000	31.0988	2596669.6000	17.0942	2425822.8000	14.8280	2271104.8000	17.4246
PN_1135	negative	421.137	7431173.8000	30.5119	15028408.0000	32.7080	12501003.6000	67.4013	7057198.2000	19.6976	15189174.4000	27.3355	14822376.2000	36.8636	12219100.0000	28.9936	12149539.0000	19.9899	19469995.6000	33.4682	15076686.8000	35.7271
PN_1136	negative	421.164	3891728.6000	31.1318	4804487.2000	19.3235	4783610.4000	10.7736	5456601.8000	36.5916	5210928.0000	20.7937	4312831.6000	40.2261	4419998.2000	15.8220	4564060.0000	10.6249	4951408.6000	17.2714	4471305.0000	28.7164
PN_1137	negative	421.209	2757917.6000	12.9306	3158694.0000	12.2665	3186516.4000	23.0275	2582652.4000	19.9730	3206101.0000	12.1215	2887953.2000	30.5759	3105095.8000	10.8461	3282945.8000	10.2914	3668427.0000	14.4323	3229978.8000	26.8147
PN_1138	negative	423.091	2665288.4000	10.4885	2139356.0000	2.9652	2415093.2000	14.0737	2530517.0000	10.7983	2244211.2000	1.0573	2039450.8000	6.7552	2384267.4000	9.5553	2119615.8000	8.4739	2071985.2000	12.5435	2143518.8000	3.7948
PN_1139	negative	423.143	5189620.4000	14.5826	5165566.0000	10.3470	5324974.0000	12.6835	5395626.0000	13.8974	4886097.6000	4.8619	4657920.4000	9.2680	4895436.8000	8.6500	4351606.4000	5.1370	4639113.6000	6.0470	4537523.6000	7.5104
PN_1140	negative	424.851	2433925.4000	28.6183	5180098.2000	19.9398	2271406.8000	28.8787	2368778.2000	29.6788	4173450.0000	30.4202	3322785.0000	13.0559	2069718.4000	26.7027	2459778.0000	20.0364	3890893.2000	25.5550	3441379.0000	23.7599
PN_1141	negative	425.07	5774479.8000	25.5971	11313803.0000	33.2072	5808298.4000	39.9642	7768863.0000	41.2659	8225278.2000	28.1005	6398147.8000	15.2181	4260876.4000	30.4376	5998766.2000	28.7609	7640793.8000	21.9934	7437485.4000	45.4296
PN_1142	negative	425.146	2577856.6000	23.5005	1717286.0000	23.5314	2523239.8000	15.3650	2576760.2000	24.2849	2057180.2000	13.2525	2516434.2000	19.4178	2919117.8000	16.3243	2529542.4000	28.9050	2296384.0000	25.1539	2317476.4000	15.3233
PN_1143	negative	425.146	2728671.8000	19.8058	2536953.8000	7.1216	3204896.6000	23.6176	4353735.0000	29.4099	3129752.4000	15.5800	4078586.4000	14.0820	3745541.6000	23.3060	4568471.2000	23.6916	3622071.4000	12.7622	4374951.0000	20.5216
PN_1144	negative	425.146	4345957.4000	21.1281	4093251.6000	5.8476	4658613.0000	29.1385	5693625.6000	34.5116	4488902.2000	11.1561	5966736.0000	18.2680	5429412.0000	21.0788	6502059.8000	23.6155	5193201.8000	24.3148	5489229.6000	23.0068
PN_1145	negative	426.688	#DIV/0!	#DIV/0!	2418412.0000	34.3926	1746856.0000	#DIV/0!	3855820.0000	#DIV/0!	2123080.5000	47.4648	#DIV/0!	#DIV/0!	3108478.0000	#DIV/0!	2357496.0000	21.9687	#DIV/0!	#DIV/0!	1851141.7500	30.0771
PN_1146	negative	427.067	1818849.2000	26.9998	3230890.0000	32.3672	1719319.2000	40.0931	2281891.8000	40.7164	2465858.0000	26.1128	1915975.2000	18.5285	1221192.8000	27.6079	1721821.2000	27.1470	2265269.2000	23.2574	2323978.6000	46.1132
PN_1147	negative	427.125	4415027.6000	20.3393	4199191.4000	36.5152	4296016.2000	34.6930	4359383.0000	33.2628	4077066.8000	8.7907	4079870.6000	30.4265	4550004.2000	13.0100	4693149.8000	37.4190	4714773.8000	38.7661	4759879.2000	26.0787
PN_1148	negative	427.126	2670928.8000	21.7848	2554099.0000	16.7058	2651128.2000	28.4900	2791518.4000	23.3782	2257378.8000	5.6080	2746668.8000	22.9058	3046519.4000	17.1691	2873077.0000	25.7262	2688929.2000	13.7044	2785888.4000	25.0135
PN_1149	negative	427.162	107142.7500	22.1852	78889.4000	26.9834	154523.4000	36.4696	86748.0000	24.3143	71434.5000	7.9521	151761.0000	39.9949	151509.6000	30.5491	112409.6667	18.7237	112574.6667	38.2111	81948.0000	#DIV/0!
PN_1150	negative	427.182	7123915.8000	51.3802	4387619.8000	17.8090	5985026.6000	24.8793	4991387.0000	21.3224	4768362.2000	19.2668	4132012.8000	36.1658	6668587.0000	26.2578	5478473.8000	26.6923	3656466.4000	37.8842	3522355.6000	15.6031
PN_1151	negative	427.197	43381023.6000	29.0032	67036016.6000	12.4725	55465116.6000	11.6617	58591018.0000	25.4598	63433405.0000	15.3245	60018216.8000	20.0970	50258847.2000	23.8225	57681545.2000	17.8290	67935359.2000	16.9626	58692584.4000	21.9349
PN_1152	negative	429.108	2907105.2000	21.3078	3227214.6000	10.8000	2289140.2000	29.6567	2780678.6000	37.2879	2808137.4000	17.6326	3491184.8000	22.1841	3157095.0000	17.4838	3227135.2000	13.4359	3451285.4000	10.3621	3621236.4000	6.8699
PN_1153	negative	429.14	32566691.4000	35.2099	35939248.4000	17.1902	34395924.0000	27.1486	36606147.4000	18.3914	36736881.2000	15.8137	41252727.8000	28.9931	38756854.2000	21.1977	36982210.0000	24.5383	35434489.6000	25.8330	37384611.8000	21.7734
PN_1154	negative	429.176	4538095.4000	18.4817	4675738.8000	12.2881	5856705.6000	16.1986	4441946.0000	13.1282	4421967.2000	18.5449	4102513.4000	26.1260	4394739.2000	23.9411	3462087.8000	14.4460	4215634.0000	23.7831	2962328.6000	25.5690
PN_1155	negative	429.177	2277366.4000	10.2851	2131235.4000	18.4945	3995377.4000	12.1476	3136701.0000	19.9569	2951315.6000	17.3899	2847720.8000	25.1090	3597865.8000	13.1256	3256579.8000	12.2805	3686222.0000	24.5540	3012812.8000	15.1410
PN_1156	negative	429.177	5657261.4000	15.2170	5946930.8000	17.4336	8035237.6000	12.8809	6613058.6000	15.4406	6511979.2000	14.5659	6292479.6000	23.6326	7389583.2000	24.3417	6081576.2000	8.9202	7728517.8000	15.1145	6036394.0000	23.3567
PN_1157	negative	429.177	2578706.0000	24.9489	3429827.8000	15.4263	2587575.2000	9.6364	2740127.6000	21.5873	3536210.4000	7.7095	2823797.0000	24.9833	2290284.8000	20.9693	2481306.0000	11.7142	3403801.2000	8.5001	3088551.6000	13.5379
PN_1158	negative	429.179	6099561.6000	26.6574	3535143.4000	20.2675	7790465.0000	20.7319	5700188.2000	27.7881	4484949.6000	30.5652	5768807.8000	59.4003	7647867.0000	28.0767	6217371.2000	35.9821	4639583.2000	31.6054	5028945.4000	31.1230
PN_1159	negative	429.213	17464248.6000	15.9703	22043984.4000	16.0314	30786530.6000	13.7540	24264568.8000	41.6091	22652758.6000	24.0089	23215890.2000	26.5811	26713188.6000	37.5228	19831467.6000	27.9339	32133144.0000	25.9444	20941692.4000	39.1282
PN_1160	negative	429.213	41664274.8000	9.9061	52177581.6000	4.6907	62067999.0000	13.4639	51164190.8000	17.3973	49604583.8000	14.2510	50969531.0000	11.6492	59866207.4000	21.2096	46048152.6000	10.6718	57767699.8000	11.2922	48723064.6000	19.3209
PN_1161	negative	429.213	1557182.0000	53.6010	3082788.6000	12.5650	2178977.0000	43.5899	1987045.0000	25.1124	2827691.6000	20.3225	2885764.6000	18.1000	1945460.4000	35.1334	2846677.4000	13.4936	3639893.0000	24.1140	3062405.4000	18.7416
PN_1162	negative	429.213	4291042.6000	62.7213	9476728.2000	20.9761	5677648.4000	18.6959	6516493.2000	42.0633	8623960.8000	18.4290	7380501.8000	26.4381	4971361.8000	41.6646	7505690.8000	35.2949	8741560.4000	22.5755	7768840.0000	29.0468
PN_1163	negative	429.213	1735681.4000	32.5024	2358653.4000	10.4801	2060258.0000	13.6194	2306773.0000	24.7681	2217544.2000	10.5507	2367604.4000	16.8561	2167314.2000	16.9420	2521459.4000	11.4357	2593602.2000	11.8624	2340571.0000	18.6382
PN_1164	negative	429.214	2407790.2000	35.4443	3980718.0000	26.3075	3126329.2000	12.5415	3332514.2000	38.6877	3793514.6000	21.0962	3774971.4000	24.7414	2960662.4000	21.0936	4046715.4000	43.0769	4531339.6000	20.3007	3777897.8000	28.1382
PN_1165	negative	430.808	2186486.8000	43.9001	3079074.0000	21.9233	1729368.8000	26.3876	1573263.5000	28.6832	3428230.2000	29.1199	2224713.0000	38.0098	1628417.5000	44.1409	1873040.4000	22.7978	2282948.0000	30.4207	2806042.2000	48.8574
PN_1166	negative	431.104	4478844.2000	11.3062	4037235.8000	12.0601	4921399.8000	23.0656	4742102.8000	14.2932	3997527.8000	11.0215	3640041.4000	12.0262	4031420.2000	16.8592	3774799.0000	15.0797	3945279.8000	13.5833	4038400.8000	13.9497
PN_1167	negative	431.12	391653.4000	25.3939	560642.8000	6.2904	450428.4000	25.6895	493785.6000	25.8764	585982.6000	15.3705	561324.4000	16.1066	489034.0000	13.4697	652406.6000	22.3080	577069.8000	12.0927	537741.6000	12.1354
PN_1168	negative	431.192	82259228.0000	10.1142	97432590.6000	10.6041	91878601.6000	12.1144	96024370.6000	16.1197	102263654.4000	12.4475	97553986.0000	18.8936	90031940.0000	13.3636	97123173.8000	19.6936	114615241.0000	16.3354	96494237.2000	16.1446
PN_1169	negative	431.192	4590759.6000	28.7968	6571454.4000	11.6972	6002179.4000	7.2733	6244997.2000	30.8401	6355891.4000	16.5947	6207639.2000	17.7819	5583768.4000	23.7750	6750840.2000	17.2583	7105330.0000	14.7437	5982016.8000	21.4610
PN_1170	negative	431.192	5804518.0000	44.1261	9422748.0000	19.6603	6479066.4000	7.8935	7935845.4000	42.7482	10632539.0000	24.6383	8397589.0000	29.4447	5752858.4000	32.9484	9846714.4000	30.4214	10231016.6000	36.9454	9306925.6000	32.5338
PN_1171	negative	431.193	4029513.8000	33.3988	4965585.2000	10.1310	4373163.2000	13.6653	4816547.8000	26.1066	4802305.4000	14.1210	4458962.4000	18.5367	4192674.4000	26.3222	4877072.2000	12.9284	4484877.4000	10.0244	4506673.2000	18.8636
PN_1172	negative	431.193	149451.2000	20.8076	165416.0000	17.8187	167604.4000	15.4156	159491.8000	21.4711	156363.6000	11.1458	168179.2500	10.2401	143363.2000	17.0437	169596.0000	6.1106	182750.6000	6.9175	151010.0000	17.1568
PN_1173	negative	431.229	1949905.2000	34.8386	2986447.8000	13.9858	2563361.0000	3.0362	2821419.4000	32.5775	2909177.0000	20.5216	2831159.0000	22.0703	2396848.8000	23.8896	2933251.0000	19.1059	3187451.8000	16.2239	2756964.0000	26.7678
PN_1174	negative	432.109	3452092.4000	33.3020	1731234.2000	19.7468	2446609.4000	9.7534	2304425.6000	23.7521	1952302.0000	22.7066	2212371.6000	18.6703	2149121.4000	17.5148	1794505.4000	15.9797	1904497.6000	12.5952	1787213.2000	21.2291
PN_1175	negative	433.083	3132919.2000	31.8412	1282319.2000	16.3643	3716852.6000	19.9562	3139532.4000	41.7047	2664505.0000	37.5794	2131689.6000	28.6939	4092670.2000	15.8521	3678360.0000	15.9151	2462938.0000	25.1314	2518154.8000	13.8649
PN_1176	negative	433.114	728953.4000	33.0510	433470.8000	14.1699	720667.4000	35.1447	514143.4000	35.8000	471415.0000	22.7665	468188.4000	14.0729	670740.6000	45.2475	455352.6000	18.0226	433037.6000	12.1360	383274.6000	3.8651
PN_1177	negative	433.114	7166078.4000	48.4546	2180632.6000	14.1652	5127655.0000	70.4063	5660121.8000	41.8110	2698687.4000	40.3022	2911346.0000	27.8649	5673016.6000	76.4379	2730030.2000	30.5318	2743365.0000	35.0558	3641981.0000	16.5199
PN_1178	negative	433.136	176713.7500	37.3347	#DIV/0!	#DIV/0!	133031.0000	65.1971	118057.5000	21.8851	83175.5000	42.8376	183571.5000	0.9094	88172.7500	31.6287	82975.2500	29.9412	67998.5000	32.5661	70518.2000	17.5357
PN_1179	negative	433.156	1123380.2000	36.7091	2623548.6000	39.5041	1994197.6000	56.9166	1860227.6000	42.1933	2495048.4000	26.0696	2690825.4000	17.6775	3266151.8000	51.0779	4025061.8000	28.8721	5522119.2000	25.9046	3151824.0000	32.8063
PN_1180	negative	433.172	48772480.2000	45.7745	29211016.0000	12.9325	40558736.8000	11.2158	32029463.0000	31.9057	36348848.4000	38.1911	31634522.4000	41.7901	46921572.8000	43.4403	39919675.8000	22.8000	28605400.0000	39.6216	30894693.4000	25.7436
PN_1181	negative	433.207	225336.0000	15.1529	246017.8000	40.1594	301833.2000	16.9499	293995.0000	26.7637	300907.7500	14.7506	278707.5000	15.0568	276737.6000	21.5910	300780.0000	12.6774	334900.4000	23.7291	292170.7500	27.8809
PN_1182	negative	433.208	1614021.4000	58.7714	3676081.0000	20.3736	1670329.4000	36.2573	2404752.6000	42.1656	3331367.4000	8.1481	2923025.8000	25.4298	1698637.8000	36.5899	3342822.0000	36.2494	3344346.8000	16.8298	3019999.0000	20.6046
PN_1183	negative	433.208	1566917.0000	56.6367	3320598.6000	13.6433	1846426.0000	47.0415	1959431.4000	25.5921	3020603.8000	20.9547	3006581.2000	19.6288	1722667.6000	38.3046	3273580.4000	14.1159	4184624.2000	19.6291	3414091.6000	14.5096
PN_1184	negative	433.208	5122907.4000	10.1414	5739487.8000	13.6211	5632773.0000	15.1239	5020737.6000	11.4881	6346940.6000	21.2470	5348092.2000	18.7155	5366132.0000	6.5560	5612452.8000	8.8338	5766474.8000	16.6889	5991854.2000	18.8025
PN_1185	negative	433.208	6835402.8000	11.2976	5793798.6000	14.9487	8476756.6000	15.4107	6611483.6000	13.5753	6236146.8000	9.2521	6772821.0000	18.7487	7466038.2000	15.0301	6871225.4000	10.2673	7445210.0000	6.8445	6107976.0000	12.4478
PN_1186	negative	433.209	153941.6000	28.4830	220185.2000	28.6432	207459.4000	36.1093	211173.2000	24.6134	186472.4000	21.4667	234623.4000	33.7834	226725.0000	39.5381	171369.2000	37.0766	201164.4000	16.0485	162331.6000	38.9486
PN_1187	negative	433.209	7553721.6000	68.6843	858579.4000	46.4857	5856468.8000	70.1084	2419558.4000	85.5545	928845.4000	45.6697	3216310.4000	110.5242	5578262.2000	108.9171	1529316.4000	62.0526	2277242.6000	41.2446	1289388.2000	37.6142
PN_1188	negative	433.209	4227444.6000	25.2214	5445930.8000	11.6116	6444540.6000	27.5921	6465336.6000	28.1862	5452917.2000	17.1474	5950505.8000	21.5309	6443734.8000	28.0918	5828854.4000	14.0404	7343797.0000	19.9738	5645327.8000	25.6766
PN_1189	negative	435.091	4731390.0000	24.0445	4114804.0000	15.4426	3683294.2000	32.6736	3665787.8000	55.1859	3132782.0000	31.1304	3507906.2000	32.3947	4418599.8000	16.8188	3066775.8000	25.3866	2870340.0000	15.7383	3428456.0000	28.9772
PN_1190	negative	435.094	6377476.6000	51.2290	3756804.2000	36.0517	6410821.4000	78.3737	5073053.6000	58.1259	3023068.8000	35.4302	8921437.8000	94.5056	7586279.4000	50.1336	6027163.2000	92.3931	3933295.8000	92.4786	4369399.4000	60.4938
PN_1191	negative	435.094	7650496.0000	56.4061	1316245.4000	14.0243	2795583.8000	84.9968	3219303.2000	21.8302	1916575.2000	64.6524	4032185.6000	92.0794	2750759.2000	26.4931	1978133.0000	32.5154	2164316.8000	54.3165	2619140.2000	47.4734
PN_1192	negative	435.13	1749699.6000	31.4111	1534484.2000	42.4134	1971465.8000	75.6564	12710577.2000	70.1554	1683353.6000	40.3995	5229572.0000	67.3357	2407870.6000	58.5429	4781420.2000	20.5207	2179692.6000	39.8976	12607097.8000	39.2897
PN_1193	negative	435.13	#DIV/0!	#DIV/0!	#DIV/0!	#DIV/0!	#DIV/0!	#DIV/0!	481162.8000	77.2854	#DIV/0!	#DIV/0!	165627.7500	100.9622	#DIV/0!	#DIV/0!	105072.4000	40.0413	#DIV/0!	#DIV/0!	348396.0000	52.9268
PN_1194	negative	435.15	157974.2000	8.4946	172673.8000	9.7625	230773.7500	10.6592	224441.0000	#DIV/0!	170431.2000	22.6601	313241.0000	16.7516	201080.8000	20.6034	191334.6667	4.3483	200945.8000	17.1847	#DIV/0!	#DIV/0!
PN_1195	negative	435.187	2354371.2000	23.6710	1986312.6000	12.4539	2142788.0000	23.9329	1780811.4000	35.2045	2572209.0000	27.7195	1865340.4000	35.3462	2404944.2000	31.3582	2572923.4000	13.6009	2019007.2000	31.7997	1889865.8000	23.2035
PN_1196	negative	435.224	177725.8000	19.5973	264632.0000	21.1972	197063.3333	6.5049	247411.0000	37.7189	234564.0000	26.6793	238448.8000	25.9191	191192.2500	12.1069	233986.2500	23.6003	269044.6000	26.5708	265033.2500	30.8846
PN_1197	negative	435.958	12784023.0000	8.8763	12502437.8000	9.6901	13875681.0000	14.2743	13448680.4000	7.3627	12338873.2000	9.9099	10686058.4000	10.0893	13023015.0000	8.4046	11440990.2000	15.5392	11476052.6000	21.2598	11460176.0000	14.2225
PN_1198	negative	436.089	2539572.6000	26.7847	3254323.0000	20.9240	3473380.4000	52.0085	2637932.0000	39.8667	3776503.0000	11.6291	4872458.4000	63.8487	2774187.4000	38.6484	2579404.6000	26.0700	3584476.8000	25.5768	3631461.8000	44.8826
PN_1199	negative	436.717	2121671.0000	#DIV/0!	2603784.5000	7.4126	2221821.0000	#DIV/0!	4150587.0000	#DIV/0!	2392808.2500	41.3992	1761842.7500	20.5583	2531287.5000	38.4401	2950432.0000	17.3462	1674249.7500	16.7304	2591547.2500	26.9307
PN_1200	negative	437.158	3933056.4000	8.6909	4341773.2000	11.5943	4372197.8000	13.0198	4100577.0000	13.0519	4578937.6000	10.5381	4387242.0000	9.2532	4248593.4000	18.2548	4311190.6000	15.2856	4556221.4000	15.6996	4164452.0000	16.0371
PN_1201	negative	437.24	262435.2000	58.5895	565387.0000	21.2213	328477.6000	21.3134	477002.6000	45.6940	566945.0000	32.2695	491890.0000	34.9043	366747.0000	44.5851	614492.8000	30.4349	580833.2000	17.4250	529666.6000	33.4240
PN_1202	negative	438.111	7930761.0000	77.4719	5184705.8000	37.0065	2671982.2000	69.5559	3783337.2000	82.1233	9467555.0000	68.8041	7278173.4000	54.0070	3603740.0000	84.7925	4734089.0000	83.6965	6177636.2000	64.4788	7983398.0000	59.1291
PN_1203	negative	439.049	3283358.4000	7.4435	3316531.4000	3.6256	3233663.8000	9.7763	3434076.2000	14.0265	3072240.4000	2.6429	2925940.4000	7.5602	3177922.2000	8.5185	2785833.0000	7.2878	2927673.6000	10.6662	2924866.0000	10.5534
PN_1204	negative	439.049	2328531.6000	18.9081	2163206.6000	10.4527	2204491.2000	7.3087	2114419.6000	17.4332	2040236.6000	10.9389	1930372.8000	13.5297	2096004.6000	10.0168	1789750.0000	7.8773	1959776.2000	15.0939	1852882.4000	8.1633
PN_1205	negative	439.05	3083174.6000	10.8947	3053944.0000	6.1485	3152987.6000	14.2485	3029262.6000	8.2775	2984798.0000	6.4441	2914649.2000	6.7568	2906726.8000	11.0626	2725359.2000	2.0210	2847107.6000	5.5047	2788118.6000	6.2097
PN_1206	negative	439.075	3946972.4000	48.5914	3219125.0000	#DIV/0!	3093810.3333	63.5901	2025865.0000	17.5625	3548590.6667	75.0144	2949585.0000	17.3557	639831.6667	20.6149	1114248.5000	21.8519	1123228.0000	55.9492	1319416.3333	48.1112
PN_1207	negative	439.076	44274381.8000	24.6333	18081395.2000	38.2382	31678620.0000	46.8134	31760703.8000	44.4361	30797141.8000	27.9822	19520353.6000	48.2667	36600403.4000	46.4902	35255913.8000	43.9630	21290879.0000	39.5294	28570030.4000	33.1127
PN_1208	negative	439.183	5194269.6000	72.8163	868492.8000	47.1437	4504593.8000	118.0000	2880091.4000	98.0853	1637062.8000	40.0914	6573767.0000	124.4030	4501068.6000	141.8876	4264196.4000	72.6304	2541178.6000	145.1531	2018117.4000	53.6600
PN_1209	negative	441.141	5993096.6000	29.2811	3557431.6000	22.7856	5215243.6000	14.2993	5235040.6000	33.7068	4322647.2000	32.4794	5016797.4000	41.6685	6619506.6000	26.6473	5740359.4000	48.3000	4084168.6000	36.1438	4753352.6000	32.7392
PN_1210	negative	441.141	2961727.4000	26.0114	1777037.6000	22.6671	2645463.6000	18.0867	2633551.4000	40.7449	2196833.6000	41.4864	2580953.8000	47.2394	3252232.6000	29.6994	2789441.6000	52.5299	2061303.4000	41.8651	2536774.2000	36.6294
PN_1211	negative	441.141	3297343.8000	25.7488	3502072.2000	11.4768	3670235.0000	25.5517	3928005.4000	23.3392	3512449.6000	16.8128	4352638.4000	11.9765	3854454.2000	23.8551	4504996.2000	15.8277	4128068.0000	23.7331	4107203.8000	23.7990
PN_1212	negative	441.177	81816.2500	27.4515	128207.0000	6.9421	68635.0000	13.0943	85277.4000	25.1090	110299.0000	14.3853	105945.0000	21.9939	78636.7500	26.8357	108836.8000	19.3687	113978.8000	17.5786	118025.6000	9.6490
PN_1213	negative	441.198	926336.0000	56.5071	542808.4000	5.1293	1006879.2000	75.7541	657679.4000	34.9694	695384.0000	18.8364	1337652.2000	87.7423	891620.8000	51.0084	894750.6000	28.2043	783486.8000	44.2411	607366.4000	12.3980
PN_1214	negative	441.25	9343452.8000	41.1092	2522865.6000	19.0111	8023284.2000	88.9592	4959957.8000	41.8511	3798531.8000	34.9035	10305106.6000	104.6590	7105274.4000	43.7459	4443549.8000	35.8222	3563488.4000	36.8216	3394058.4000	40.6617
PN_1215	negative	443.12	14570261.0000	36.5435	10124026.2000	17.0057	12719580.8000	44.1470	14465853.0000	21.6984	10335012.2000	12.3103	13972738.4000	43.8154	13699234.6000	28.5457	14909832.4000	21.4280	10771736.4000	24.1556	13953681.6000	14.2420
PN_1216	negative	443.12	6770460.8000	40.1962	4039334.8000	15.1707	5478327.2000	50.9198	5277050.6000	28.7723	4040340.4000	15.9839	5214109.4000	47.1078	5459816.6000	23.8280	5039109.8000	26.1796	4136600.8000	35.7278	4332849.8000	17.3098
PN_1217	negative	443.156	14119586.6000	30.5062	14587881.0000	21.8723	14954780.0000	23.8929	14547905.2000	21.3447	16135636.6000	26.0809	17320541.4000	31.5322	16441148.8000	18.3109	16244984.6000	33.3884	13981321.8000	25.6790	16304675.2000	26.1022
PN_1218	negative	443.157	2853848.8000	39.1048	3084123.0000	14.4815	2630548.0000	34.2950	2997918.0000	29.8257	3427685.0000	19.1259	3647000.2000	26.9747	3215700.0000	31.6688	3620657.8000	27.6909	3084436.0000	34.8622	3610003.4000	23.3465
PN_1219	negative	444.748	2933014.5000	7.9940	3385297.8000	14.3711	2345025.5000	15.4910	3342463.0000	19.3597	3312187.5000	24.4159	2901326.8000	22.8753	2766860.0000	#DIV/0!	3421057.6667	6.1969	2403306.5000	24.2429	3209428.0000	26.2439
PN_1220	negative	445.115	18892494.8000	61.7250	5775690.0000	31.2986	11662853.4000	72.7024	9247112.4000	75.7354	3825831.2000	27.9129	9750070.6000	70.2522	16524152.8000	46.6801	8142604.0000	73.8050	6149593.0000	52.4818	6974347.0000	56.3096
PN_1221	negative	445.115	11817159.4000	56.7129	4505804.4000	34.1996	7140397.8000	70.6349	6203022.4000	81.9337	2961106.6000	25.9447	7149716.2000	60.6391	9378355.4000	50.4788	4701327.2000	80.1825	4063708.4000	46.7213	5451655.4000	60.4467
PN_1222	negative	445.12	2476969.0000	41.8198	5084313.2000	18.7198	2380230.6000	14.3329	3419420.6000	16.3547	4389513.0000	17.0639	3750445.0000	37.2765	1681429.6000	40.2556	1525338.6000	22.5621	2924996.4000	27.6133	3120054.2000	24.3174
PN_1223	negative	445.135	2660169.6000	40.1857	3233291.0000	8.2237	2910035.6000	34.3385	2978568.4000	18.1773	2838873.0000	10.6441	3027608.6000	34.5022	3412439.8000	27.6026	3090486.0000	14.0157	2927181.4000	16.5796	3090698.0000	19.8491
PN_1224	negative	445.136	25019800.8000	50.4546	30895668.4000	10.3280	25026506.6000	31.9566	25778432.4000	10.2695	26703341.0000	14.3794	27789016.8000	32.9379	28350782.8000	29.6935	30925838.4000	9.1562	28245721.6000	16.3411	28268269.6000	14.1078
PN_1225	negative	447.094	9121855.6000	44.2567	4869443.2000	24.2369	4808132.8000	27.0696	3480668.2000	42.8709	3098361.6000	29.0136	4001970.8000	18.8440	5246844.6000	46.5374	3379178.0000	34.0224	2854672.8000	13.6836	3644884.6000	20.7270
PN_1226	negative	447.099	23005417.4000	84.4971	4083941.0000	51.3171	19605191.0000	39.6252	20739480.6000	93.6402	15657061.6000	79.6853	12903942.4000	102.2916	24410437.4000	54.2838	29303507.0000	60.8951	10646562.4000	72.2241	18020821.4000	37.4169
PN_1227	negative	447.115	3735505.4000	9.7145	3080036.4000	13.7879	3772970.4000	17.5024	3366734.8000	17.9357	3296891.8000	19.0138	3460518.6000	15.4477	3868102.4000	27.3950	3410115.2000	13.6872	3616509.2000	16.2530	2906764.2000	8.8987
PN_1228	negative	447.135	8982133.2000	13.1392	17383334.2000	15.2800	8031574.0000	33.3300	7670201.0000	21.3707	12361167.2000	17.2250	10457066.0000	10.6240	2692918.8000	24.9655	3932818.8000	24.2433	8095110.4000	18.6484	8668145.0000	24.6888
PN_1229	negative	447.187	2809904.0000	36.4108	5332410.0000	25.2466	4132427.0000	15.2026	4621263.4000	47.2755	5230849.6000	32.4478	4955001.0000	30.0372	3768788.8000	35.1267	5462918.6000	47.1043	6566045.6000	26.9347	4667806.6000	41.1119
PN_1230	negative	447.187	6841416.8000	57.2862	15677968.4000	30.0860	8888618.6000	20.1541	11519245.8000	56.4906	16223146.8000	30.2414	13529016.0000	45.9820	8551085.4000	43.6929	17388435.6000	63.0367	19423777.8000	38.4741	14386619.8000	40.7929
PN_1231	negative	447.188	4743250.2000	48.5714	3362898.2000	16.7499	3829530.6000	12.3583	3356994.0000	34.8044	3843560.6000	39.6026	3317574.6000	41.7936	4783206.6000	39.3128	4264111.0000	26.3038	2857692.6000	48.3353	3380381.2000	31.5366
PN_1232	negative	447.224	1668699.0000	41.4030	2822453.4000	17.0755	2161362.0000	11.3396	2658638.4000	35.2805	2603506.8000	17.2640	2645677.4000	22.8443	2541861.8000	27.5648	2968087.4000	17.5903	3196496.6000	15.6494	2623363.8000	24.6571
PN_1233	negative	447.224	5375627.0000	31.1302	3897962.2000	9.4554	5394713.0000	25.2713	4378587.6000	13.4233	5059878.2000	14.8007	4111337.6000	22.1975	5322916.8000	37.6231	4812220.4000	20.3888	4308952.4000	23.9824	3802766.6000	14.5900
PN_1234	negative	448.086	2107103.4000	21.5892	2851833.4000	17.2955	1981975.2000	37.4477	2365112.2000	27.5811	4769071.0000	40.8081	4056919.2000	21.7797	1866085.8000	39.3174	3958266.4000	25.5854	4484406.6000	25.2215	4572262.0000	40.7191
PN_1235	negative	449.107	3930111.8000	26.2566	3269966.2000	16.2650	3122144.6000	24.7141	3029506.4000	48.0553	2680442.4000	37.2836	2806481.6000	25.3055	3802118.0000	21.7139	2823641.0000	28.4957	2303627.6000	23.7491	2875384.0000	29.9057
PN_1236	negative	449.11	4972712.6000	69.0884	765444.4000	13.0359	3401114.4000	113.5236	2684122.8000	109.2753	1214041.8000	44.5947	5579919.0000	116.5141	3247805.8000	97.8076	2805583.8000	73.9042	2590798.6000	149.3230	1948715.0000	50.7813
PN_1237	negative	449.182	7566434.0000	36.6326	2321974.6000	38.4226	8864942.6000	45.0136	6691333.4000	46.8835	3612382.2000	18.2943	3146286.2000	11.5673	7757751.6000	67.4776	5903960.4000	24.3124	4339313.2000	5.8004	3539961.8000	47.8503
PN_1238	negative	449.203	5980487.8000	56.7377	1919133.2000	23.6641	5506724.8000	50.0693	3598159.6000	45.3715	1977382.8000	36.3359	3404774.2000	64.3715	4932981.0000	66.0576	2351644.2000	37.4027	3316298.2000	37.8570	2239018.8000	40.3205
PN_1239	negative	449.204	14552308.6000	10.8524	15346636.2000	5.7212	18063386.4000	15.2407	18029254.2000	14.1290	18981950.6000	14.0863	17065187.8000	12.8651	17618313.0000	6.9022	18806002.6000	18.0422	19946400.8000	15.2856	17917911.8000	7.9444
PN_1240	negative	449.204	11093436.6000	47.6361	4262999.4000	24.2316	11570065.6000	50.5440	7639476.4000	32.9111	4167662.6000	35.5700	7779140.6000	68.9547	10165214.0000	53.7158	5484276.4000	36.5693	7469797.8000	39.6433	5203386.0000	39.1520
PN_1241	negative	450.105	3887403.4000	37.2232	2062459.6000	7.7409	4317293.6000	18.2747	2869767.2000	26.9496	2556050.4000	13.8790	3311080.6000	52.6430	4355764.4000	15.7726	3754809.2000	40.6758	3036422.2000	32.6780	2712253.0000	13.0496
PN_1242	negative	450.105	3364782.8000	21.3204	3303922.6000	33.4889	3904800.6000	32.5072	4273622.6000	38.3880	4211004.6000	17.6756	4361717.0000	56.3234	3533724.2000	45.0706	4117085.6000	24.1904	4088433.8000	37.3687	4387881.2000	20.8953
PN_1243	negative	450.162	4245994.0000	27.0403	3531135.2000	16.3613	4255731.8000	9.5565	4077185.8000	29.8328	3359980.8000	11.3577	3318079.8000	5.0030	3774950.2000	21.8318	2792588.8000	16.5421	3168289.0000	17.4366	3036123.2000	10.7705
PN_1244	negative	451.089	6663268.2000	48.3357	4140170.6000	61.3563	6552198.0000	89.1074	5315755.4000	53.1864	3715906.0000	76.8165	10513995.2000	94.4242	9348657.4000	47.8722	5864430.8000	101.0872	4030505.8000	72.1787	5207797.8000	64.3537
PN_1245	negative	451.126	153236.0000	#DIV/0!	106757.0000	37.9594	133814.6667	55.4699	117311.0000	53.1224	121752.0000	#DIV/0!	161845.0000	12.0568	184021.5000	31.9771	111942.2500	40.0610	91151.0000	14.2120	105940.0000	37.9465
PN_1246	negative	451.219	598713.6000	39.0551	1070028.4000	22.4077	697952.0000	20.5988	946848.0000	36.9434	964371.0000	16.2374	980766.0000	27.9000	846382.8000	27.8446	1137128.2000	32.3664	1162915.4000	20.1537	965746.8000	20.2625
PN_1247	negative	451.219	189838.6667	7.2502	216995.5000	21.9450	246023.6000	28.4466	256935.8000	23.2475	231157.5000	19.3056	238365.8000	22.8474	253513.0000	13.5282	241133.4000	25.7169	255910.0000	15.3244	210111.6000	14.8847
PN_1248	negative	452.279	3971788.2000	16.4080	3587212.0000	48.6508	2568930.2000	38.2248	2941139.6000	40.8933	2073463.6000	43.8378	2351915.4000	42.1791	2980158.4000	57.5689	2330258.4000	52.1813	2366640.2000	25.5686	2123891.0000	34.1228
PN_1249	negative	453.034	4573420.0000	19.7622	4447079.4000	8.7777	4899501.4000	16.6392	4376368.8000	13.4454	4502733.6000	14.3370	4258512.6000	20.6612	4414178.6000	15.9650	3991898.8000	16.3246	4082077.8000	12.8294	4389529.8000	7.1463
PN_1250	negative	453.034	5001100.6000	14.1796	4406470.6000	13.1250	5326325.2000	18.6852	4621615.4000	22.2683	4968022.6000	14.7024	4323562.2000	18.9199	4747257.6000	23.2158	4534208.0000	22.5058	4159468.2000	15.2849	4828230.4000	6.9720
PN_1251	negative	453.065	2521325.0000	10.9602	2386707.0000	3.5335	2465871.4000	7.9985	2481673.2000	9.7781	2313985.0000	4.6001	2272227.0000	6.8763	2343492.6000	11.8589	2056846.2000	3.4865	2337568.2000	13.3346	2154140.2000	5.7398
PN_1252	negative	453.141	92238.4000	30.2076	62772.6667	4.4632	75885.7500	17.4176	110035.5000	34.4668	83888.0000	41.1661	102071.0000	39.2325	81387.6000	23.3727	67939.7500	45.8678	74452.0000	8.8308	72377.5000	22.4521
PN_1253	negative	454.084	4046856.4000	43.4901	1934763.8000	23.4210	2714151.4000	25.0669	2161789.0000	28.1847	2530164.8000	29.3204	2553197.8000	49.3540	2006551.8000	31.1384	2341463.4000	17.5389	2116268.8000	29.6527	2223783.8000	43.3764
PN_1254	negative	454.084	2199540.0000	31.3104	#DIV/0!	#DIV/0!	2862360.0000	36.8919	2114162.4000	35.7360	1701772.4000	52.3932	1732417.6000	35.4446	3319601.8000	45.6874	2716965.8000	8.2083	1748269.0000	30.5196	1477168.6000	14.3089
PN_1255	negative	454.992	5854761.0000	14.3958	5777514.4000	8.7401	6133982.2000	9.6820	5830446.0000	14.7863	5689514.8000	9.3447	5491076.0000	8.8396	5675510.8000	12.3478	5318080.4000	13.2682	5322188.6000	13.5959	5486265.8000	9.7912
PN_1256	negative	454.992	3879360.0000	11.8816	4267683.2000	6.4207	4646520.6000	6.6140	4274361.6000	5.9696	4543582.4000	15.1969	4433860.0000	16.0877	4123870.8000	10.6700	4166659.8000	13.8060	4254153.8000	16.0765	4230464.8000	12.5287
PN_1257	negative	454.993	5532388.6000	31.6032	4286309.8000	14.2167	4221882.6000	15.2326	4047097.2000	36.9646	4242265.6000	24.5705	3663599.4000	27.2878	3919997.4000	25.7321	3633187.4000	32.6692	3346283.0000	21.6728	3629914.0000	17.8395
PN_1258	negative	454.993	2010307.4000	15.0673	3563634.4000	15.9507	2738412.4000	15.8219	2647315.8000	18.5491	3599319.6000	19.3495	3185647.8000	8.0849	2267513.2000	15.3639	2861139.2000	21.5709	3320856.4000	18.9492	3227667.8000	16.2857
PN_1259	negative	455.029	4731201.6000	22.9466	3155263.2000	7.2231	4331480.0000	23.0707	4089472.2000	8.5398	3499927.0000	9.8316	3760393.6000	31.6067	4141072.6000	11.1606	4043738.2000	11.1297	3510789.4000	11.2031	3579605.4000	5.2889
PN_1260	negative	455.098	4316753.2500	53.9141	4139797.5000	34.2047	2975619.2000	76.3626	3976115.6000	34.7117	3263416.6667	50.8095	4202350.8000	49.2577	4648644.7500	47.9095	4607562.3333	75.7240	2089495.5000	44.1285	2801722.0000	63.0404
PN_1261	negative	455.154	4453430.2000	13.0432	4301671.2000	3.6912	4474001.0000	10.4281	4490328.2000	12.0929	4088214.6000	4.7861	4096295.8000	3.1520	3648262.2000	23.6255	3662768.2000	7.3772	3907234.2000	11.4405	3818847.6000	4.5847
PN_1262	negative	455.193	7957811.4000	3.9212	8889702.0000	10.6482	10817511.0000	12.0393	8292677.6000	14.2808	8574180.0000	11.1446	8661295.2000	10.0268	9886010.2000	23.5438	8080454.0000	14.5349	9755444.0000	19.7415	7257791.2000	16.0878
PN_1263	negative	457.114	773828.6000	47.8800	1136195.4000	73.3569	1066601.0000	82.1780	19986479.4000	59.0708	1219655.6000	53.2290	8855857.0000	91.6241	1478397.4000	65.5618	7357201.0000	36.3206	1484986.2000	55.6908	22504537.8000	33.4885
PN_1264	negative	457.136	5613914.4000	9.5090	4561423.4000	23.2740	5332576.6000	17.3585	5344321.4000	30.1270	4580013.0000	29.8318	5235436.2000	31.7353	6174331.8000	12.5650	5836656.0000	39.7297	4863572.4000	35.6611	5284387.4000	31.8478
PN_1265	negative	457.136	2090869.4000	35.2080	2494471.2000	9.5739	1925367.6000	23.4517	2252611.0000	27.1357	2411967.8000	8.3949	2388440.8000	15.8185	2225125.2000	25.0925	2737181.0000	14.3062	2341379.8000	10.8124	2610497.0000	10.9241
PN_1266	negative	457.186	26832928.8000	12.0752	22800544.2000	9.0016	27260942.2000	10.6104	26790289.6000	15.0729	25412907.2000	11.9944	24373611.8000	14.2730	25765305.8000	16.8636	22790804.8000	9.1591	23387633.2000	9.9978	24600604.0000	20.2238
PN_1267	negative	457.208	25433060.4000	6.8763	28480171.4000	9.4518	33053851.6000	7.6294	25528328.0000	15.0142	27443725.2000	10.5444	27722366.2000	11.3366	30812658.0000	21.8534	25532684.8000	10.4758	31312625.6000	17.8970	23700943.2000	19.3673
PN_1268	negative	457.209	3281657.8000	6.2487	3826029.8000	15.2828	4383715.8000	5.1041	3918176.4000	19.9879	3661028.2000	14.9129	3840769.6000	13.1354	4078714.2000	20.7208	3580192.8000	7.0154	4129750.8000	11.2472	3448775.2000	19.0883
PN_1269	negative	457.209	2297936.6000	41.4413	3700608.2000	8.9442	2312852.8000	28.3746	2478420.6000	25.6310	3603460.6000	6.7860	2889767.6000	29.6527	2165250.8000	23.9693	2914379.2000	16.8966	3440527.2000	14.9609	3500961.4000	23.6426
PN_1270	negative	459.045	3313799.2000	17.9543	3242765.6000	6.6253	4058928.6000	2.4158	3938180.4000	13.9833	3193479.2000	12.9049	3317931.2000	11.2012	4171001.8000	11.3273	3738816.0000	10.7723	3887898.2000	12.8267	3657256.0000	11.6337
PN_1271	negative	459.151	2088979.6667	40.9017	2377004.6000	16.3363	1655453.2000	38.9880	2013254.4000	26.6735	2254356.8000	15.6467	2448511.8000	37.0752	2395039.5000	20.7037	2399081.8000	43.3482	1894509.2000	30.1828	2314735.2000	12.1575
PN_1272	negative	459.151	11380622.0000	43.1163	13171482.4000	12.9500	11862984.8000	31.6603	11554901.6000	8.3008	11767906.4000	9.5609	12291029.8000	30.0553	13215471.6000	26.7570	13370101.4000	13.1405	12097880.4000	20.5672	12123320.0000	18.4295
PN_1273	negative	459.151	29867577.8000	29.8958	17520657.2000	6.3396	30023907.4000	29.4375	24427072.2000	19.3669	21687043.8000	16.6551	20161623.8000	31.0628	25133769.4000	27.6638	20811864.2000	15.8446	18168955.6000	23.5829	19310528.2000	4.8457
PN_1274	negative	459.173	3402190.0000	22.5842	4338777.2000	7.6260	4347542.4000	16.6939	5024832.8000	16.4066	4569586.8000	7.0282	4629166.2000	18.2369	4309907.0000	17.4506	5421007.8000	16.6869	4504418.0000	9.6539	4534114.6000	9.6860
PN_1275	negative	459.182	7520082.0000	17.6398	6453923.8000	8.2752	7591266.4000	7.8317	7474678.0000	14.4733	7373140.0000	12.5492	6846923.0000	12.6146	7250149.6000	17.6508	6463256.8000	9.1107	6829494.0000	9.9195	6915950.8000	17.0440
PN_1276	negative	459.188	2475602.2000	26.5558	1571484.6000	29.8503	2260773.8000	57.0685	1721684.4000	37.9435	1645009.0000	22.0135	2728436.6000	69.3852	2541659.6000	20.5917	1854214.6000	44.8043	1683776.4000	33.1974	1779928.4000	34.0677
PN_1277	negative	459.224	3265345.0000	8.0586	3579098.0000	7.8012	4372522.4000	14.1762	3719089.0000	23.8318	3277931.0000	15.3846	3545279.0000	12.7094	4668918.0000	27.5613	3374318.6000	8.0502	4072497.8000	17.8645	3368303.4000	23.5110
PN_1278	negative	461.105	1364753.5000	23.9789	1443720.4000	39.1300	4471830.8000	70.7562	2309759.6000	45.9646	5132073.2000	20.9702	5923983.4000	22.0694	4922296.2000	37.0864	5186160.6000	28.5153	7916507.6000	26.3800	5345403.6000	24.0294
PN_1279	negative	461.11	1514215.4000	98.8046	594948.8000	46.1560	1011163.8000	58.5913	38603992.2000	60.4152	935298.8000	48.9802	15659675.2000	94.3532	1360153.6000	55.0997	9016066.8000	44.6797	1092566.0000	32.9383	37908528.0000	48.6345
PN_1280	negative	461.11	#DIV/0!	#DIV/0!	#DIV/0!	#DIV/0!	50459.0000	#DIV/0!	231806.4000	63.6255	#DIV/0!	#DIV/0!	114603.5000	53.0511	56517.0000	#DIV/0!	106237.4000	35.0171	49692.0000	#DIV/0!	332548.4000	49.1715
PN_1281	negative	461.11	30207545.0000	31.4719	19460555.6000	24.8153	22488186.6000	69.7936	19863289.6000	75.5398	9128675.2000	27.4805	23510342.4000	45.5850	32679767.6000	52.8925	18197454.4000	72.3607	15792572.4000	48.0448	18450747.2000	64.8247
PN_1282	negative	461.11	5204265.0000	51.7271	2175228.4000	18.9799	8927854.4000	142.8536	3738367.4000	42.9911	2366115.2000	33.9008	5994816.8000	73.9334	7694629.2000	57.1134	3652587.6000	46.0410	2950191.0000	42.4379	3487359.6000	36.2675
PN_1283	negative	461.11	3831402.2000	38.9657	2573703.6000	31.1853	2916622.8000	85.3104	2732755.4000	87.4893	1090414.0000	31.5264	2927656.0000	46.6053	4525599.8000	54.8045	2518442.8000	84.0292	2070545.6000	52.3613	2757901.4000	70.6525
PN_1284	negative	461.13	1908478.4000	34.7514	3063493.8000	18.5730	2047924.8000	23.7064	2471459.2000	13.6480	2596268.2000	26.0788	2194299.6000	26.7241	1982992.0000	21.7440	2434791.0000	14.4294	2153864.0000	7.3257	2443012.0000	12.4793
PN_1285	negative	461.131	4826341.8000	43.3077	2459296.4000	17.0531	4652494.4000	45.1471	5171221.2000	75.2859	3743173.0000	42.4251	5680332.2000	80.2090	5722390.2000	57.4422	4884042.6000	46.7692	4165614.6000	95.4228	3961320.2000	30.6441
PN_1286	negative	461.151	4104996.6000	34.7530	2622174.4000	20.2645	3106944.2000	68.7304	3639083.8000	39.4552	2325484.2000	24.7742	3465704.4000	33.5506	4656386.2000	55.8419	4180630.8000	29.2428	3132326.6000	23.1071	4207324.6000	38.1742
PN_1287	negative	461.204	4079951.6000	30.3614	6844227.0000	15.1437	3796547.4000	24.1401	4346509.2000	13.9244	6502805.6000	6.9183	5424937.4000	22.8843	3788554.0000	9.4485	5219409.8000	10.5308	6099000.8000	13.5719	6544721.0000	15.3308
PN_1288	negative	462.101	6002081.2000	37.9174	2974714.6000	23.7591	5144513.6000	31.5135	3858892.0000	49.3656	3635055.6000	27.7345	3880374.0000	29.1455	5610054.4000	43.6716	3812174.0000	11.4073	3520865.4000	17.4705	3628543.4000	25.6318
PN_1289	negative	463.255	1529397.2000	45.4728	295995.6000	49.5238	600990.8000	41.2907	469139.0000	64.2910	436857.6000	43.9682	487754.4000	61.2268	573766.6000	31.9828	339025.8000	56.1998	363660.2000	49.5376	429715.2000	59.6595
PN_1290	negative	463.256	1047530.2000	46.7055	253970.8000	26.8115	533251.2000	15.4534	450506.4000	45.2275	398227.0000	2.2217	425698.4000	48.8250	550678.8000	37.5325	435399.6000	13.2102	379206.2000	18.6329	335815.8000	19.5519
PN_1291	negative	464.177	2868870.6000	5.8708	3067413.0000	5.2532	3345686.2000	13.4037	2952917.0000	6.6316	3509914.6000	12.9912	3247898.4000	2.7947	3300879.6000	16.7954	3228937.8000	9.6437	3437207.8000	10.9424	3151803.6000	10.0414
PN_1292	negative	465.104	7098582.8000	37.9425	4339237.8000	16.8465	7508531.2000	32.4454	5078014.0000	23.5060	4163570.6000	22.1596	4813142.4000	31.6753	7632244.4000	26.1607	4602805.4000	25.8401	5534250.0000	25.1400	4362472.0000	16.8380
PN_1293	negative	465.104	21588292.4000	75.2729	2180989.8000	25.9300	11633883.4000	115.5208	7145439.8000	87.4312	3475780.6000	43.8422	17186272.2000	118.6423	11044083.2000	85.2672	8288191.8000	75.6251	6994035.0000	141.1127	6182008.0000	53.9451
PN_1294	negative	465.117	9970503.2000	20.4967	10343382.4000	15.1562	10083870.8000	21.1680	10600242.0000	12.6713	10470914.0000	7.8998	10051715.0000	22.5503	10199575.8000	11.3602	9123157.8000	19.4830	8862555.0000	16.4076	9381648.8000	16.1865
PN_1295	negative	465.177	2329439.4000	63.5377	1396931.4000	27.4931	2205339.6000	48.9957	1589398.0000	41.1300	1859146.2000	45.1651	2304681.8000	77.3432	2577855.0000	84.5473	2172413.6000	48.6618	1799829.8000	62.6273	1536558.0000	31.9557
PN_1296	negative	465.198	25523011.2000	35.6471	11051316.8000	12.3682	22720238.0000	31.1091	15904910.4000	13.7359	16190136.2000	17.2001	18265210.2000	43.0382	21575200.6000	40.9063	15722487.4000	12.1003	14773348.2000	19.8811	14849607.6000	15.6579
PN_1297	negative	467.076	3415180.0000	38.6092	1150371.8000	30.6163	2603947.0000	58.7634	4404337.4000	34.8005	1447077.0000	43.8137	2720648.4000	49.4129	2539041.6000	63.9425	1753537.4000	24.9608	1140267.8000	31.8990	3466501.0000	11.4918
PN_1298	negative	467.114	2959807.4000	19.9811	3045558.2000	18.0939	2971434.0000	21.6297	3082416.0000	14.3885	3018693.0000	8.7007	3003030.8000	22.4163	3058118.4000	13.2486	2739508.2000	20.3944	2637826.6000	16.9644	2797052.4000	17.1754
PN_1299	negative	467.168	2240016.0000	40.7906	3940491.4000	17.9252	2553526.0000	18.0022	3508472.6000	32.0097	3685124.8000	8.0569	3643257.6000	21.9975	2954530.6000	25.3134	4127249.0000	17.7617	4168687.4000	20.0328	3992466.0000	16.2480
PN_1300	negative	467.168	2186713.2000	32.0786	3318358.0000	14.9073	2339720.0000	10.3182	3040679.0000	26.9023	3174383.6000	11.0937	3143381.4000	17.3816	2640919.6000	20.3147	3445205.4000	17.0575	3487736.4000	17.5681	3319592.2000	13.1631
PN_1301	negative	467.168	18812427.6000	23.9757	26157610.8000	13.3078	21383069.0000	13.4418	26502476.2000	22.6209	25758569.8000	8.0500	26075097.2000	17.1435	21785292.8000	23.0836	27508258.2000	12.8262	27869940.0000	16.4200	26289997.6000	14.6625
PN_1302	negative	467.214	1116920591.6000	24.3500	603433135.8000	11.4366	1018926120.0000	16.5123	789275027.0000	9.8029	804272304.0000	13.4869	800680296.6000	29.9696	950322122.6000	27.6619	770832311.8000	10.1001	744293601.2000	11.2845	737578219.4000	8.9375
PN_1303	negative	467.214	8064285.8000	44.3093	3287908.8000	26.3836	5603153.4000	18.9938	3731579.4000	23.5500	4592020.2000	21.3073	4248955.6000	47.2768	5675850.6000	49.9413	3939774.4000	9.3492	3642065.4000	16.3121	3860215.2000	14.3763
PN_1304	negative	467.214	18145392.8000	30.7056	8534731.8000	13.9927	15633772.2000	23.9455	10648311.6000	10.1692	10779386.8000	11.5214	11100318.8000	32.7095	14563285.2000	34.2850	10562056.2000	11.4185	10697645.2000	17.9800	10277249.0000	12.7464
PN_1305	negative	469.028	13961955.2000	11.4857	10828564.4000	13.4517	12751822.2000	21.9744	11839825.4000	18.2086	11711710.4000	8.2145	10366287.2000	9.6543	12321335.4000	15.7399	11478305.0000	12.7813	10737574.4000	8.7511	10804732.8000	8.8325
PN_1306	negative	469.028	5151313.4000	20.2809	5429933.0000	14.6524	5656396.4000	15.8952	5300752.2000	17.7546	5893507.0000	11.8813	5421360.4000	6.4313	4772231.4000	14.8171	5615395.6000	13.8465	6024866.2000	14.6065	5311312.0000	17.7815
PN_1307	negative	469.028	7954604.6000	16.8260	7721626.4000	10.2058	8565332.6000	13.9773	7388544.6000	11.7532	8779847.0000	11.5915	7720800.8000	3.0767	7276682.2000	16.1408	7879564.4000	8.1458	7973398.2000	12.7330	7710094.6000	11.0586
PN_1308	negative	469.029	4083001.6000	26.1381	4383806.6000	24.9308	4298792.0000	18.8984	3479247.4000	13.9295	4585826.2000	21.5662	4093369.0000	10.6317	3648829.8000	21.7878	4059119.4000	13.8100	4647400.2000	24.1441	4208549.2000	18.2782
PN_1309	negative	469.03	3289085.4000	34.0952	3249712.4000	21.8465	3629691.2000	24.3368	2456389.6000	26.9910	3555492.2000	15.0926	3227203.4000	10.6097	2911434.6000	39.0278	3301240.4000	7.5413	3525397.2000	17.1143	3320169.4000	25.2834
PN_1310	negative	469.135	2211319.0000	46.2004	4331333.0000	23.2219	1654466.6000	35.9712	2004925.6000	29.6999	3062931.4000	50.7626	3392886.8000	19.6607	1345513.8000	61.8426	1877602.6000	41.5953	3428555.8000	8.5249	2250309.4000	30.9817
PN_1311	negative	469.136	#DIV/0!	#DIV/0!	#DIV/0!	#DIV/0!	#DIV/0!	#DIV/0!	106622.5000	45.4399	#DIV/0!	#DIV/0!	79957.0000	33.6814	51809.0000	#DIV/0!	71368.4000	25.8095	90546.0000	#DIV/0!	65970.5000	22.5305
PN_1312	negative	469.169	3400340.2000	4.2398	3651175.0000	5.2783	3689052.4000	12.6642	3410948.8000	2.6891	3807393.4000	4.9370	3405011.0000	6.6148	3416056.8000	14.5995	3340754.6000	8.9664	3530567.4000	6.3728	3303336.4000	7.3376
PN_1313	negative	469.23	4837522.4000	62.8610	958940.8000	22.3495	4268866.4000	63.1052	1560714.4000	27.2414	2208123.8000	32.5936	2458513.0000	85.9432	3426472.0000	78.7097	1976771.8000	25.5623	1606634.2000	48.5048	1678703.2000	16.5856
PN_1314	negative	469.979	2473028.4000	11.3682	2456613.0000	7.0387	2613636.8000	13.3639	2335977.6000	4.8168	2494597.8000	7.2484	2336404.8000	10.5693	2266595.2000	15.3938	2137199.4000	4.4012	2341297.4000	5.9734	2268026.4000	10.7029
PN_1315	negative	470.221	7033451.8000	24.6767	3794797.4000	10.3771	6463590.2000	14.7630	5058826.0000	10.1025	5134774.2000	14.3466	5037023.0000	29.7602	6056217.8000	28.0988	4875981.2000	10.5604	4667708.2000	11.7658	4754019.0000	12.1279
PN_1316	negative	470.987	3951882.2000	4.9258	4166149.8000	7.2734	4190902.8000	6.2269	3956566.6000	5.1246	4150130.0000	5.3674	3942791.6000	7.3761	3662981.4000	11.1028	3653687.2000	8.3042	3953883.4000	9.9388	3818726.2000	7.2716
PN_1317	negative	470.987	5064808.0000	15.4212	5300368.6000	20.2162	5227760.2000	11.4239	5183581.8000	15.0187	5253719.6000	6.3292	4880876.0000	7.4033	4769011.8000	13.4033	4109522.6000	10.3588	5003667.6000	9.1187	4868155.2000	5.5550
PN_1318	negative	470.987	5073206.2000	13.6960	5185797.0000	9.3330	5229055.2000	8.0174	5023454.2000	9.2233	5043156.6000	5.4503	4816090.0000	5.1435	5028177.4000	9.0255	4568708.0000	5.4864	4643291.6000	11.4196	4858641.2000	6.1392
PN_1319	negative	470.987	4821364.0000	14.2361	4746411.4000	6.7034	5155176.8000	13.3648	4706774.6000	9.4324	4892997.6000	10.0287	4707647.8000	6.6433	4515506.8000	18.7482	4492683.4000	5.0640	4678363.2000	7.9222	4517114.4000	10.4564
PN_1320	negative	470.987	2653960.8000	24.7628	3090763.2000	10.3008	3254609.4000	15.5804	3105403.0000	25.8751	3324928.2000	14.5840	3138241.2000	8.8286	2648019.0000	21.6286	2955958.4000	17.5538	3386525.6000	15.5297	2867695.0000	17.3235
PN_1321	negative	471.187	4967388.6000	13.9109	5577749.0000	16.4752	4070389.2000	24.4559	4022377.2000	27.5768	6241423.6000	25.5737	4590909.6000	34.6950	3929033.8000	33.9742	4528199.0000	20.9482	4261294.0000	22.7905	5288603.4000	20.9594
PN_1322	negative	471.187	33480119.6000	24.7156	52673591.8000	13.8924	44468613.0000	17.2897	45132421.0000	24.3624	45952742.2000	14.7403	45356261.2000	17.6606	38527653.4000	26.1340	44018720.8000	17.4753	49710264.8000	19.3013	44466637.0000	18.5375
PN_1323	negative	472.925	4111177.2000	20.4919	2364865.2000	13.9745	4345441.0000	24.5096	4100445.6000	18.7678	2860554.4000	18.8461	2975868.6000	14.3135	4069926.8000	25.0814	3291463.0000	9.5283	2697556.8000	11.6473	2856596.8000	19.6061
PN_1324	negative	473.109	12914379.4000	16.4819	8956660.0000	22.5913	11032582.2000	43.7876	33119693.6000	39.3053	9288219.4000	20.1333	19513137.6000	37.0514	13036530.0000	19.0827	18453267.2000	7.2447	10664980.2000	31.0052	32837507.0000	21.8763
PN_1325	negative	473.11	5892522.6000	17.0495	6756361.4000	10.7249	7190547.6000	34.2438	6828329.6000	18.0722	7178109.2000	21.7346	11475130.2000	83.6883	8274848.2000	19.7863	10397592.0000	18.0205	8866835.6000	28.8590	7682746.0000	21.2810
PN_1326	negative	473.13	2673580.0000	21.9048	2573588.2000	13.6136	2705772.2000	23.1975	2498742.4000	19.0246	2341848.6000	16.3475	2103241.2000	38.7573	2986063.4000	12.5013	2484479.2000	18.8486	2156522.6000	26.0215	2620142.2000	24.3356
PN_1327	negative	473.131	4696488.4000	32.4434	2847007.4000	11.9009	3935167.6000	18.9449	3265073.8000	23.9338	3357644.6000	33.1349	3405997.4000	35.8607	4364936.2000	31.2474	3475061.8000	17.3100	3078981.6000	26.5920	3502570.6000	23.0396
PN_1328	negative	473.151	1540637.2000	43.1072	2779300.2000	18.9962	2238619.0000	18.3161	2597962.4000	35.9921	2840194.8000	31.0191	2284873.8000	31.6868	2331907.4000	19.5839	2707252.2000	19.5297	2787000.2000	24.9693	2683924.8000	25.0749
PN_1329	negative	473.167	228135.2000	48.6961	566686.2000	20.3249	156931.4000	49.1565	513723.2000	61.5888	477643.2000	59.4767	558879.0000	51.0102	309337.4000	64.4128	415844.6000	23.5868	466573.6000	40.6365	633490.4000	32.8096
PN_1330	negative	473.167	17295728.8000	26.1719	10066640.0000	16.3712	22028822.0000	17.9515	16184662.2000	25.7612	13145115.6000	28.8481	16437995.2000	57.4252	21852746.4000	28.2098	17391939.0000	33.5151	13225826.6000	24.8500	14287515.0000	29.9412
PN_1331	negative	473.203	8798436.2000	7.5741	11194577.2000	3.5568	13278592.6000	17.1923	10905187.4000	16.0693	10369612.8000	12.8968	10570517.6000	7.7181	12768048.2000	25.8950	9583463.6000	12.2874	12394352.0000	17.1691	10328163.0000	17.6351
PN_1332	negative	473.203	2413036.4000	54.5578	4956024.0000	16.3969	3551663.6000	42.2768	3192381.0000	28.1885	4548704.0000	21.9627	4649783.2000	18.4970	3086995.0000	36.8420	4646743.4000	19.2295	5804966.8000	24.4524	4950527.2000	20.6525
PN_1333	negative	473.203	7433726.0000	24.9289	11077921.8000	9.4922	9037447.2000	12.1772	9381035.4000	21.0702	9753688.0000	16.5012	9817572.4000	22.2039	8268240.2000	19.2075	9417532.4000	11.8629	10903550.4000	13.6427	9513841.0000	23.3903
PN_1334	negative	473.204	2279738.4000	61.3075	5066555.6000	24.7407	3077880.4000	19.2239	3505030.6000	41.3283	4635480.8000	17.9251	3869744.0000	22.0637	2697889.2000	41.8695	4056393.0000	34.7765	4750763.4000	21.0104	4137166.6000	29.2115
PN_1335	negative	473.204	2003989.8000	26.8807	2675813.2000	13.2927	2503796.6000	9.9417	2693426.6000	24.9031	2629287.2000	6.9968	2705364.8000	10.6965	2504420.2000	15.1723	2886915.0000	9.3615	2959632.8000	10.6529	2643195.8000	16.5234
PN_1336	negative	473.204	1464319.2000	21.8895	2185990.4000	8.0034	2158319.4000	15.3224	1985346.0000	25.5995	2344359.0000	15.4127	2736276.2000	39.8934	2201186.6000	22.4645	2422782.8000	15.0005	2786458.4000	13.2973	2512516.6000	14.0829
PN_1337	negative	474.923	2484135.8000	21.5559	1402799.8000	15.8518	2638650.0000	27.0072	2429048.4000	20.2191	1664786.6000	21.7349	1799287.2000	12.6627	2417085.8000	22.1623	1936727.6000	9.4672	1670210.6000	12.9953	1733869.0000	22.6835
PN_1338	negative	475.124	4675117.4000	32.9725	3373084.2000	20.2632	4537813.4000	48.7647	5282819.6000	32.0181	3357898.0000	5.1411	3584913.8000	25.2810	4945712.2000	37.2327	4065097.4000	11.3883	4617569.8000	28.5761	4896061.8000	20.2415
PN_1339	negative	475.125	4378097.2000	61.7832	1429357.0000	32.1598	2382232.8000	64.2067	1970712.8000	88.0847	749938.0000	20.6613	2040664.6000	71.6749	3023076.8000	49.7583	1409400.4000	74.6210	1168899.8000	52.0143	1391621.0000	60.8286
PN_1340	negative	475.13	20414685.4000	12.1008	51992611.8000	16.1238	9488044.0000	19.4103	11562624.8000	15.7925	16729509.4000	10.3421	16248771.6000	24.0943	4114795.2000	33.0220	3512468.0000	18.1915	9890076.0000	25.6005	10807804.6000	26.5717
PN_1341	negative	475.146	1630518.6000	75.6873	2514929.2000	17.6630	1696829.8000	54.1591	1968670.8000	26.5256	2140427.8000	17.3895	2215017.2000	31.5227	2146636.0000	41.4301	2460734.2000	19.4033	2257401.2000	16.9329	2425976.2000	16.6237
PN_1342	negative	475.146	2683485.4000	33.5734	3065748.0000	19.4547	2898203.8000	27.8695	2937406.2000	21.8494	3011496.8000	20.5919	3305315.0000	37.5560	3085292.8000	25.8789	3049212.2000	27.3681	2806382.0000	26.2894	3152148.2000	22.8584
PN_1343	negative	475.146	839946.2000	12.8147	882396.2000	5.8802	996022.8000	19.6766	994149.4000	20.8064	956968.6000	17.2129	898666.8000	21.0144	1065707.6000	9.4729	1037383.8000	10.3432	893229.6000	20.8327	994597.4000	13.0120
PN_1344	negative	475.146	2679920.4000	41.0001	2920453.8000	24.2257	2974797.8000	26.5655	3101752.8000	27.0326	3338334.4000	23.4247	3764595.8000	41.2018	3471216.8000	26.2778	3342999.0000	36.5459	3051001.6000	30.3251	3423673.4000	21.6670
PN_1345	negative	475.147	1997822.2000	16.7075	1502664.2000	15.4890	1552761.2000	24.0850	1476899.0000	67.5445	1113710.2000	42.5721	1370058.4000	36.5335	1962473.4000	16.7264	1255716.2000	51.2620	1232222.0000	47.9026	946465.4000	80.6126
PN_1346	negative	475.147	49667681.0000	40.9488	28057600.0000	16.7276	51486022.8000	39.9606	39473322.6000	24.2837	33738280.4000	14.8207	43700100.6000	51.9212	46542381.4000	25.3905	41204832.8000	19.6461	34242422.6000	41.4047	34084466.4000	9.3506
PN_1347	negative	475.167	1805252.2000	27.9517	2066942.2000	22.9275	2045961.0000	12.0557	2621782.6000	33.7019	2054237.4000	9.6012	2211542.4000	25.9638	2051030.8000	16.0799	3159033.4000	28.8702	2095957.2000	17.9257	2137408.0000	16.1581
PN_1348	negative	475.183	1724470.4000	61.2114	2876657.6000	35.9531	2544416.0000	61.4003	3169391.0000	44.0515	2318043.4000	28.1899	3454854.4000	42.0540	3628547.6000	43.6488	4769330.0000	39.6393	2635878.0000	38.7479	3100006.6000	41.2126
PN_1349	negative	475.219	21692590.8000	12.3519	27488679.8000	4.9456	32954386.0000	14.9548	26923159.0000	19.2063	26282853.6000	14.9244	26706124.0000	14.0747	31632520.6000	21.7839	24016034.8000	12.2630	31089128.4000	11.3993	25924655.6000	19.9832
PN_1350	negative	475.219	11739530.4000	20.0193	14761660.0000	15.6931	20427525.2000	12.1885	16147298.4000	40.5895	15262856.4000	26.0991	15584387.0000	28.4482	17753394.2000	35.9213	13005097.0000	28.4482	21192571.4000	24.8865	14000751.4000	41.1968
PN_1351	negative	475.219	1402043.2000	64.7387	3183342.8000	18.5570	1837725.2000	18.8425	2084749.8000	42.7047	2797781.2000	21.7355	2427722.6000	28.4565	1612829.0000	43.1034	2487924.0000	39.4624	2885635.8000	23.0164	2588483.0000	33.3532
PN_1352	negative	475.219	2023498.4000	35.0717	3575631.0000	9.7815	2650057.4000	21.0138	2459079.8000	4.5776	3302946.8000	14.6319	3195803.0000	36.0134	2632833.4000	33.2508	2728913.0000	11.8077	3746319.2000	25.1968	3753198.8000	9.6592
PN_1353	negative	477.104	18469477.8000	34.0944	11485836.2000	18.5243	17015780.0000	67.2393	13983848.6000	57.4849	7942043.0000	28.1581	19517345.6000	65.8767	19161102.2000	40.7729	14112651.0000	43.2226	11633400.4000	33.1337	12315200.2000	59.5941
PN_1354	negative	477.104	286743.5000	31.5190	184978.0000	52.8877	536194.5000	3.7509	292583.0000	#DIV/0!	112835.5000	24.3806	366185.5000	52.0293	477399.2500	32.4010	256463.0000	79.2101	183108.7500	76.5636	242620.6667	78.7238
PN_1355	negative	477.105	2927328.3333	34.2783	2095239.5000	17.4867	2934383.0000	29.1020	3015638.6000	39.5059	2069977.4000	36.4308	4084956.2500	68.6687	3244951.3333	25.3763	2709430.0000	60.1625	3105776.2000	66.9991	2639928.0000	28.2972
PN_1356	negative	477.141	89751.4000	21.2460	81150.6000	36.8944	98762.5000	31.9290	114254.0000	58.7277	72688.7500	8.1239	81446.3333	10.0351	108891.8000	25.8981	85223.0000	22.3384	65678.2000	14.2454	88565.6667	33.8019
PN_1357	negative	478.141	3351195.8000	62.7023	6645580.2000	34.2248	2494648.2000	40.2738	1870952.6000	33.5421	3081043.4000	57.8979	3909978.2000	46.2474	2894269.8000	25.1390	1886685.4000	52.7391	2921247.2000	25.5572	2309871.4000	27.0213
PN_1358	negative	479.12	1169479.0000	43.9880	946684.4000	19.5615	1107390.8000	47.5202	1599567.0000	60.2110	1324146.6000	40.2291	1294903.0000	37.1444	1281938.8000	22.8746	1527371.0000	22.3370	1342655.4000	20.8467	1782060.2000	32.6789
PN_1359	negative	479.12	2527009.0000	34.7072	1584369.4000	22.1199	2905705.6000	32.9287	1877507.6000	14.2221	1549744.0000	28.3966	1835483.4000	46.2512	2834542.4000	27.3688	1625939.4000	23.8838	1936473.2000	22.2436	1547808.8000	13.9357
PN_1360	negative	479.12	3735827.2000	51.7171	1074552.8000	16.6506	2591371.6000	72.1166	2922123.6000	39.3626	1355916.8000	46.8187	1460667.0000	33.6087	2845484.2000	74.5204	1364234.8000	29.2261	1315206.0000	39.4135	1857549.8000	21.4502
PN_1361	negative	479.25	3626329.8000	13.3327	2058479.0000	27.6800	3488435.0000	29.1372	2768065.4000	13.7242	2846496.4000	19.7423	3908704.6000	52.3990	3130788.6000	25.5400	2942373.2000	10.5302	3212823.0000	20.1169	2447127.2000	14.0806
PN_1362	negative	479.25	4139617.0000	7.4956	2608811.6000	15.6777	4022064.8000	30.6822	4148905.0000	19.4845	3739975.0000	22.2347	4963714.6000	52.9272	4290922.6000	35.6613	3818790.6000	17.3668	4043946.2000	17.1302	3717760.2000	29.9812
PN_1363	negative	481.135	3425756.0000	45.1859	4523516.4000	16.0778	4443724.0000	4.9114	5093443.4000	24.9742	5197247.4000	24.4245	5392873.0000	26.5332	4830021.4000	29.0561	6820690.0000	27.1570	5344230.2000	15.4583	6231701.6000	17.9124
PN_1364	negative	481.173	10345505.6000	46.5307	6578251.6000	10.0732	9086437.0000	10.7230	7330903.4000	43.7662	9593304.8000	42.2262	7822034.8000	44.0462	9838363.8000	48.1197	10530985.6000	26.2114	7669217.8000	48.6012	7339376.6000	23.9612
PN_1365	negative	483.044	2454459.4000	15.4591	2194763.0000	7.7297	2548300.8000	12.5774	2113874.0000	11.4533	2616412.8000	10.2969	2466724.4000	11.3940	2196479.8000	18.5524	2272125.6000	15.3627	2441770.6000	13.6054	2547695.4000	5.6753
PN_1366	negative	483.045	2376356.8000	14.0913	1933246.8000	8.4850	2557956.4000	13.6774	2050969.6000	15.3050	2315488.4000	9.9782	2145609.2000	17.8711	2178582.2000	13.5068	2244444.8000	14.8496	2067755.2000	10.4446	2210294.4000	9.4405
PN_1367	negative	483.045	4166524.4000	16.4050	3718559.2000	7.3249	4494600.2000	12.3949	4005080.2000	6.7845	4578714.0000	12.0259	4030626.4000	9.0735	4011056.6000	7.4434	4384095.2000	10.5795	4254818.2000	6.9293	4201582.6000	8.3786
PN_1368	negative	483.045	1968554.8000	12.0370	1984864.4000	13.1161	2277179.8000	6.4440	1905127.8000	4.5467	2125155.0000	5.6468	2016808.8000	11.4223	2021459.2000	10.2523	1963617.2000	9.0199	2173090.8000	6.5219	2028323.2000	6.4309
PN_1369	negative	483.045	6539499.0000	10.4447	5667152.4000	10.4876	6463718.6000	12.5290	5624365.8000	9.6236	6169734.4000	5.5670	5625551.0000	7.0207	6164984.6000	15.5653	5927446.4000	9.4197	5813297.8000	6.2251	6060790.6000	2.8001
PN_1370	negative	483.045	5670913.8000	12.5937	4186836.4000	8.6153	5156139.2000	13.1080	4722859.6000	14.6967	4640398.4000	15.6560	4557722.8000	8.1994	4969571.6000	17.1196	4952552.8000	11.0627	4207241.2000	14.5776	4707611.2000	13.7683
PN_1371	negative	483.102	3909145.4000	39.4617	2302943.6667	7.3237	3190674.6000	29.3042	3743465.8000	38.1154	2558250.8000	15.0908	2232861.2000	31.3864	4778717.8000	28.3963	4348079.6000	34.9298	3238865.6000	19.7579	4979306.2000	35.0490
PN_1372	negative	483.201	13330816.2000	16.8388	11653665.2000	6.7929	13511353.0000	22.8976	12103309.4000	13.2564	13506948.2000	10.6650	11432762.0000	12.6368	13403830.6000	26.4625	11983444.0000	19.1895	11769368.6000	17.6071	10844778.0000	17.5765
PN_1373	negative	483.209	2750448.6000	33.1553	3632069.0000	14.8602	2836890.0000	12.8731	3273282.4000	23.4442	3495351.0000	22.6412	3575794.4000	4.4367	3209349.2000	25.4272	3664325.0000	3.3711	3286710.2000	12.6262	3371972.4000	14.8149
PN_1374	negative	484.203	8351601.2000	12.0374	7870718.8000	5.3475	8625784.8000	8.8990	8572605.2000	21.6367	8220500.0000	12.3844	7799790.8000	3.0126	8185078.4000	8.9703	6904197.4000	4.8210	7667745.6000	11.7295	7723515.4000	9.6489
PN_1375	negative	485.003	4764756.6000	17.1380	4670600.2000	12.4671	4836363.6000	4.6515	4628748.2000	7.3702	4986617.6000	11.0143	4879119.8000	2.5773	4629677.6000	11.3146	4347776.2000	7.7650	4720772.6000	9.8960	4781813.8000	6.4150
PN_1376	negative	485.003	4294741.2000	12.3934	3532391.8000	7.9900	4348048.6000	7.9031	4217134.0000	13.0216	3595897.0000	18.7780	3695499.0000	10.6285	4282998.0000	16.7799	3857755.0000	9.5295	3741912.8000	11.6083	3561092.0000	22.1478
PN_1377	negative	485.003	5401191.6000	13.0737	4868018.6000	7.4884	4765903.8000	10.2136	5062055.2000	13.6951	4833836.0000	4.4967	4343441.8000	9.1622	5226194.2000	7.8047	4722645.4000	5.5100	4575118.2000	6.7028	4622256.4000	7.4445
PN_1378	negative	485.003	4249037.2000	16.5432	3806414.8000	12.5059	4610858.4000	5.6735	4162721.0000	13.8392	4237701.8000	17.1444	3953553.4000	10.5272	4100610.8000	14.2470	3935922.6000	11.7308	3873915.0000	12.8399	3857747.6000	8.2771
PN_1379	negative	485.003	3075222.8000	6.1938	3223851.4000	6.0254	3571791.0000	7.1890	3247496.4000	6.5898	3396383.8000	9.0921	3196315.6000	9.1838	3175377.4000	13.0567	3081547.6000	8.6642	3496783.2000	6.8412	3102918.6000	11.8653
PN_1380	negative	485.003	5115666.8000	12.8459	4806068.4000	9.1337	5417821.0000	6.4299	5185900.0000	10.8749	5214536.0000	9.1527	4692840.0000	8.6018	5092068.4000	8.8317	5072386.8000	10.1251	4937573.8000	11.0914	4854720.0000	4.6187
PN_1381	negative	485.003	2484752.8000	11.0806	2345854.0000	8.2189	2574958.8000	15.4394	2321039.6000	13.2939	2604382.0000	12.9038	2553190.0000	12.0527	2362821.8000	7.8955	2534081.8000	12.3381	2439357.2000	8.2829	2465698.4000	7.8495
PN_1382	negative	485.132	3630858.2000	21.2445	2624281.4000	18.3943	3393253.6000	15.6734	2988732.2000	24.4729	4379769.4000	71.9836	2815906.0000	19.9301	3173238.0000	28.8153	2821961.2000	19.5651	2804227.0000	11.2245	2778999.6000	12.2894
PN_1383	negative	485.167	2695549.6000	13.0014	2147069.8000	22.4008	2707272.6000	24.7910	2719504.0000	29.6385	2355256.2000	21.4947	2290615.2000	21.5645	2860057.8000	13.5072	2478703.4000	22.8980	2188054.8000	18.7123	2273681.4000	18.8467
PN_1384	negative	485.198	3810999.8000	17.2205	3278170.8000	9.1251	3849984.4000	20.6949	3345892.6000	11.7873	3783928.6000	12.0230	3299192.6000	10.9306	3840836.8000	28.6232	3435179.6000	18.3492	3403250.0000	16.7461	3112060.8000	13.8001
PN_1385	negative	487.091	4275265.2000	20.3049	3669271.2000	9.8379	4206616.4000	8.3192	4011414.6000	13.1195	3883761.6000	10.1518	3665667.4000	9.5967	3928995.6000	19.8549	3499011.8000	14.5536	3580607.4000	11.1399	3537835.2000	5.9591
PN_1386	negative	487.13	2297837.6000	92.8278	4691204.4000	32.0940	1967286.0000	68.5035	3617903.2000	47.7867	3888811.6000	27.2702	2662996.6000	66.3400	1581754.4000	106.2188	2611664.4000	75.9705	3574221.4000	30.5880	3232352.8000	43.6221
PN_1387	negative	487.182	1987426.4000	49.2452	4218344.4000	34.3147	2597575.4000	8.7252	2836873.2000	45.6858	3944088.8000	24.1862	3076416.0000	32.1160	2171150.2000	39.6102	3724124.0000	47.9043	3906029.0000	33.4697	3670932.0000	33.0368
PN_1388	negative	487.218	3474311.2000	22.4650	4593010.4000	10.4520	5582456.0000	8.3730	4843508.0000	21.8798	5459414.6000	8.4710	5337752.0000	16.8422	5017547.8000	24.1523	5062919.4000	7.9622	7009893.0000	18.4631	5681122.4000	17.0407
PN_1389	negative	487.22	1353609.2000	34.0545	2106688.6000	14.5480	1899527.6000	9.1710	2063850.2000	35.8364	2274676.0000	18.7099	2220110.8000	25.3986	1836975.2000	33.5354	2170988.4000	19.6861	2868459.8000	24.0052	2322723.8000	26.3996
PN_1390	negative	487.22	1528737.4000	28.1101	2071658.2000	15.0334	2149361.8000	11.1739	2187277.4000	32.7998	2289874.8000	18.9850	2341301.2000	25.7045	1803118.8000	28.6738	2079184.2000	18.0934	2586539.4000	20.1774	2264401.0000	26.6903
PN_1391	negative	487.255	4117919.0000	39.6857	1201079.6000	18.7107	3836408.0000	90.5554	2102562.0000	36.8172	1848065.0000	30.8989	4835988.8000	106.7395	3419494.8000	47.6002	2146456.4000	35.3541	2187898.0000	30.7189	1877549.6000	39.2071
PN_1392	negative	487.256	89301.0000	20.7118	77735.0000	14.4558	107133.2000	16.9480	90082.8000	14.6257	90445.0000	10.7475	95719.0000	24.5381	91824.6000	16.5890	92651.4000	19.0188	107803.6000	11.7695	88437.6000	30.4969
PN_1393	negative	488.162	1956175.0000	22.4534	3267074.4000	15.7616	2785244.0000	6.8248	2577469.2000	15.5694	2381061.6000	12.3117	2334465.8000	12.8520	3788809.6000	21.3893	3619408.4000	10.4853	3732876.4000	9.4967	3039357.2000	36.9481
PN_1394	negative	489.105	472552.8000	59.0487	110820.6000	24.1096	287542.6000	45.1932	241727.8000	106.8140	132825.6000	40.7163	132278.2000	45.7416	306722.6000	76.9163	129148.6000	43.8360	146671.4000	38.7154	133600.8000	20.1447
PN_1395	negative	489.163	2754441.2000	32.9064	1446702.2000	6.6209	2742267.2000	28.6270	2153510.0000	27.7211	1674231.4000	9.9290	2197778.0000	49.9395	2654353.2000	28.3293	2349479.6000	19.1970	1884629.8000	38.6090	1793966.8000	9.8739
PN_1396	negative	489.183	1596261.2000	47.5551	2215908.2000	18.9615	1923085.2000	13.8390	2471841.0000	37.0658	2325544.0000	16.1245	2400029.8000	30.8012	1915340.2000	34.8130	2819291.6000	33.4542	2598090.6000	25.3282	2326568.4000	25.3584
PN_1397	negative	489.198	314324.2000	27.9818	324199.2000	17.4817	238507.4000	28.4730	263337.8000	9.3968	356963.0000	25.2846	231756.2000	32.1423	218182.8000	23.2976	269991.4000	26.2309	198277.6000	19.2803	260580.6000	27.1657
PN_1398	negative	491.115	2811809.0000	18.6157	4943464.0000	25.0796	4188013.0000	51.1909	2854422.0000	24.1423	4962480.0000	9.5079	5715813.6000	15.2904	3564753.0000	20.8531	3309239.2000	24.8655	5356705.0000	16.1514	4257858.6000	12.6063
PN_1399	negative	491.12	3476606.0000	39.6545	1749525.8000	16.4267	3220490.2000	63.8925	2865198.8000	36.3815	1617027.0000	21.7630	4359117.4000	93.5245	3658028.0000	38.6172	3015131.2000	44.2728	2388228.4000	58.9221	2422361.6000	29.0298
PN_1400	negative	491.141	3662779.8000	52.0016	4669612.6000	13.4303	3820378.0000	38.9660	3966152.2000	15.0178	4036753.2000	10.0204	4200829.6000	36.4682	4352712.6000	33.6795	4735139.4000	13.6974	4283533.4000	19.2042	4179950.0000	16.2752
PN_1401	negative	491.156	108410.2000	25.0698	102021.8000	29.1662	96164.8000	38.2840	107397.6000	48.6202	112872.2500	30.9269	101838.8000	41.7971	133882.4000	31.2625	112396.6000	32.4014	93608.6000	40.4565	120005.6000	33.7449
PN_1402	negative	491.162	371319378.4000	15.9511	669773548.2000	7.2476	278891577.4000	35.1657	319605283.6000	12.0864	442345440.0000	11.0463	448659517.0000	17.2110	209542041.0000	32.9829	211090398.8000	15.8819	409612206.2000	11.2010	387801437.2000	22.2385
PN_1403	negative	491.169	4374190.0000	16.9375	4645550.2000	9.7688	5187834.8000	16.6788	3384481.6000	17.6368	4500734.0000	12.3504	3874600.0000	17.9173	4504425.2000	20.5450	3498287.8000	8.4537	4281373.0000	10.4616	3045266.0000	30.1192
PN_1404	negative	491.177	1896617.8000	21.5075	1542384.4000	35.8034	2410081.2000	23.7635	2229819.4000	53.3406	2437511.0000	54.4448	2177276.8000	11.0842	2199125.8000	31.4136	1843596.6000	7.8153	2150809.6000	17.1134	1931398.8000	22.8659
PN_1405	negative	491.178	5735226.4000	10.7951	7761309.0000	29.2481	5103135.2000	38.5881	5282968.2000	48.7809	5470749.0000	28.5375	5030955.2000	48.5735	6728209.0000	19.6602	6380857.6000	34.6495	4469379.4000	28.7244	7017424.6000	40.5359
PN_1406	negative	491.214	2100789.0000	40.8333	3578093.8000	19.0039	2832544.8000	13.1478	3369977.6000	31.7987	3378461.0000	14.9604	3289807.8000	18.6881	3217455.2000	29.4259	3742265.4000	17.4853	3980933.4000	15.8505	3320479.2000	19.2445
PN_1407	negative	491.214	2189769.0000	43.5293	4637423.2000	10.3650	2261394.0000	23.2651	2758376.8000	12.6217	4366703.2000	7.6753	3553173.6000	33.9104	2365974.6000	22.1142	3250695.2000	9.5973	3963193.4000	13.4868	4418100.0000	8.0429
PN_1408	negative	492.137	2560921.4000	19.6891	2426905.6000	23.9061	2640786.6000	19.6171	2610365.4000	29.7644	2442742.0000	19.9909	2551437.8000	29.2607	2767483.4000	22.5885	2228907.4000	33.1586	2192340.4000	28.8015	2211075.0000	29.1073
PN_1409	negative	493.1	1796239.0000	79.0574	1657989.6667	14.2842	565808.8000	78.8690	1339958.6667	78.4537	1470037.6667	20.9356	1318288.6667	48.9379	1484300.3333	74.3027	2445783.0000	91.9633	1542742.2500	86.0585	926850.7500	66.0566
PN_1410	negative	493.193	3515647.0000	39.4818	2159075.6000	22.4165	2558904.8000	20.6864	2340378.8000	48.9705	2404988.2000	38.8066	2133035.8000	31.4023	3041133.8000	23.4891	2462965.0000	33.0335	1739360.4000	40.6043	2012216.2000	40.1309
PN_1411	negative	493.23	213945514.6000	27.9135	160866905.2000	10.3671	220827950.8000	25.1555	178301273.2000	13.2636	206727682.8000	15.2929	165888950.4000	22.1148	214453736.2000	36.3919	190008324.8000	20.8709	172100985.6000	20.2955	154699636.6000	12.6574
PN_1412	negative	493.23	2755709.4000	18.8454	2745815.6000	19.3970	4177806.0000	21.1229	3322699.8000	22.6425	2345572.2000	25.3292	3239167.0000	33.7558	4236731.4000	43.3408	3130732.4000	46.8774	3534082.2000	25.9739	2368754.4000	29.1001
PN_1413	negative	493.23	3460918.4000	23.5886	3572683.6000	15.6029	3138065.4000	14.8806	3306935.6000	15.1493	3909377.4000	19.4821	3493541.4000	9.5083	3709321.2000	21.1635	4079019.4000	27.0176	3202822.0000	22.3842	3211702.8000	15.0789
PN_1414	negative	494.17	2451320.8000	21.7800	4559434.2000	7.6093	1948886.6000	29.8404	2145958.8000	12.4965	3006211.8000	8.1462	2997407.8000	22.4544	1649913.0000	16.7764	1363199.2000	16.4374	2717345.0000	14.2370	2741759.0000	18.4342
PN_1415	negative	497.06	1843969.0000	14.9366	2014726.4000	12.4573	1876475.0000	6.0066	1910742.6000	18.4069	1898176.8000	8.0342	1996450.0000	7.7914	2095846.4000	10.5381	2024429.4000	7.4057	2232746.2000	14.8975	2151883.6000	8.1147
PN_1416	negative	497.13	255790.2500	40.6168	#DIV/0!	#DIV/0!	182085.2000	19.5502	187442.0000	#DIV/0!	149003.0000	12.3608	189919.0000	33.2718	200950.6667	23.3863	151768.6667	14.3893	137861.0000	14.2632	132681.3333	20.4702
PN_1417	negative	497.167	13806520.4000	62.7549	6977469.4000	23.9932	12504465.6000	34.0054	8746936.4000	35.0352	10153574.6000	57.3337	11272400.0000	75.0639	14414766.2000	67.6744	12466028.2000	38.6398	8118005.0000	32.4924	9039922.2000	43.5505
PN_1418	negative	499.019	2496853.6000	13.9658	2485846.2000	10.5781	2327070.6000	4.9951	2615135.0000	12.5145	2477705.4000	16.0831	2396169.4000	5.2079	2439669.2000	4.2054	2358990.4000	8.4137	2537129.0000	3.9237	2394558.8000	8.3250
PN_1419	negative	499.019	3693590.0000	10.8242	4221634.6000	2.9997	3805191.0000	4.0013	4162168.0000	15.8707	3970414.8000	7.9893	3861218.0000	4.6896	4003769.0000	9.6327	3836322.8000	7.2267	4005796.2000	10.2271	4058918.6000	7.2465
PN_1420	negative	499.183	4710272.4000	21.4448	4125855.2000	5.7005	4000443.2000	22.7324	4463822.0000	22.0680	4629832.6000	22.0366	3778108.0000	24.9745	4469278.6000	28.6531	4409098.0000	18.0417	3536807.6000	16.7748	4479859.4000	13.5454
PN_1421	negative	500.92	12960743.8000	19.5315	7354495.2000	15.9044	13789695.8000	28.6165	13135589.4000	18.2792	8803817.4000	25.9196	9489201.6000	15.0518	12929727.4000	26.2371	10393035.0000	12.1496	8483589.4000	13.0084	9063731.4000	19.9521
PN_1422	negative	501.105	296851.7500	34.2148	362977.0000	64.2059	358684.6000	80.9711	6505956.8000	58.8098	390240.8000	50.4160	2810736.4000	85.6216	533758.5000	44.4321	2355758.0000	38.2299	468316.6000	56.0666	7263060.0000	35.4281
PN_1423	negative	501.107	1705259.0000	5.7812	2112708.6000	9.6258	2116573.8000	15.9033	2003968.2000	20.7049	2427695.8000	14.7910	2437901.0000	15.2125	2111554.0000	26.7904	2626488.4000	29.9434	2685432.2000	25.3734	2291808.0000	23.4259
PN_1424	negative	501.152	45574526.0000	18.8972	43297332.2000	9.5270	39495213.6000	25.1870	38855405.6000	27.1217	38859774.8000	30.9378	40653376.8000	33.1432	55767182.4000	15.1429	47902295.6000	14.4736	35269468.6000	17.9657	40815891.8000	19.5435
PN_1425	negative	501.199	2299841.6000	31.8404	2750745.6000	10.8564	2511102.6000	20.4726	3094238.2000	29.6374	3290028.6000	9.7013	3137062.0000	15.1219	2392051.2000	11.9600	3252822.4000	25.0248	3091568.2000	14.3323	2726841.2000	15.0247
PN_1426	negative	501.235	1826517.6000	34.9237	2309864.4000	14.3727	1670004.0000	46.4161	1944755.4000	30.0041	2570294.0000	14.3883	2093371.8000	15.7430	1670017.6000	21.7294	2606811.8000	17.5386	2123518.8000	31.1088	2185947.4000	18.6458
PN_1427	negative	501.235	3641240.2000	18.7337	2228887.4000	2.5288	3723976.8000	55.9267	3093448.4000	26.5581	2496615.6000	18.7565	5292212.0000	82.9635	4075392.2000	27.2172	2598366.0000	19.1327	3017520.6000	33.9917	2673314.6000	24.5152
PN_1428	negative	502.918	8369057.4000	21.8237	4658201.8000	13.6890	8846400.0000	28.4282	8292339.4000	19.5089	5610500.8000	20.7131	5936143.8000	13.9015	8251257.0000	25.4053	6596592.6000	11.4056	5468959.0000	10.8171	5634639.2000	21.2726
PN_1429	negative	503.125	2750312.0000	15.7327	2884027.4000	18.5921	2805681.6000	24.1333	2673598.6000	11.9787	2739143.0000	12.4285	2225360.2000	22.3051	1468949.4000	16.0978	1599289.2000	16.8772	2135888.0000	11.7284	2151126.6000	11.2544
PN_1430	negative	505.157	1172929.2000	33.2082	2178788.2000	45.5993	1245442.4000	31.5427	2712593.6000	46.3311	1776365.2000	27.6478	2267193.2000	39.6858	1765564.0000	37.3048	2616044.4000	24.1650	2136593.2000	37.7362	2434502.0000	18.8400
PN_1431	negative	505.177	3138800.6000	39.6619	4283663.6000	11.9559	3006339.8000	19.9698	3793904.2000	32.8372	4579802.6000	13.0713	3985945.4000	30.0703	3900297.4000	37.7604	6369089.6000	19.0593	4453034.6000	27.9654	5908705.0000	25.0558
PN_1432	negative	506.877	4204625.4000	29.0570	2672681.8000	8.0737	4231572.0000	37.2400	4322618.2000	18.3082	2672012.2000	19.6880	3198619.8000	12.1101	4197646.4000	24.3672	3230706.6000	8.9799	2883666.4000	8.2612	2904125.4000	27.8320
PN_1433	negative	507.115	4291253.6000	48.3210	1525375.2000	13.2422	3172820.8000	69.5989	3271438.6000	35.5452	1823882.4000	31.8536	4318300.8000	96.9614	3925368.8000	33.4283	3167619.0000	45.7255	2832802.4000	66.8916	2807988.2000	39.3142
PN_1434	negative	507.151	150602.0000	34.2896	180713.8000	17.9687	148938.2500	46.1375	154180.8000	40.4911	135060.2000	11.3358	175311.2500	37.0890	178187.6000	35.0845	170301.0000	22.7738	157960.2000	32.4547	179877.8000	42.4703
PN_1435	negative	507.156	1730267.6000	15.7226	1842692.8000	15.6951	2382567.8000	15.4860	2132377.2000	18.0897	2392891.4000	12.0351	2209228.8000	22.9556	3025009.6000	10.5012	4122295.6000	10.7521	3353937.4000	8.5539	2984940.6000	32.3177
PN_1436	negative	507.209	2972663.0000	49.7568	6881596.2000	8.6302	2838362.0000	23.1732	3586153.0000	26.5445	6047461.4000	11.1101	4906795.8000	28.1488	2933088.6000	27.5450	4452105.6000	26.4227	6266339.8000	14.1658	6108675.6000	11.9224
PN_1437	negative	507.245	1917407.0000	61.1543	3146817.2000	11.3771	2531441.4000	25.7760	3309536.0000	40.5182	3450505.0000	16.0831	3400640.0000	26.5657	2350344.0000	34.6928	3673778.8000	22.6387	4223480.8000	23.6629	3284066.8000	10.3520
PN_1438	negative	508.874	2711198.2000	26.3289	1660627.6000	9.2860	2965313.6000	29.4243	2812734.2000	23.5680	1741561.4000	23.7071	2038365.2000	15.4593	2747147.0000	26.1547	2220054.8000	11.8673	1881299.0000	7.1922	1885594.4000	23.6477
PN_1439	negative	509.18	2600218.0000	18.1274	2698295.0000	12.9911	3318465.8000	10.7784	2721484.0000	11.6750	2674676.2000	18.3951	2556537.8000	15.0105	3256176.4000	17.9454	2158287.6000	14.8765	2701945.6000	7.3306	2428414.6000	21.0640
PN_1440	negative	509.19	3600692.8000	38.7677	4681259.8000	18.7957	4007554.0000	20.0834	5816463.2000	24.2637	4855759.8000	14.6660	5156244.0000	23.4302	4458646.4000	28.1868	6081119.2000	17.6489	5075830.6000	17.7318	5255063.6000	18.1171
PN_1441	negative	509.224	2786179.0000	39.5952	2100422.0000	8.7912	2986732.8000	24.8666	2180814.8000	27.3790	3100446.0000	29.6609	2088103.6000	33.6599	2932855.4000	40.9523	2697593.8000	17.3051	2299453.0000	36.0453	2155412.4000	18.3829
PN_1442	negative	510.134	4558041.2000	46.5113	4814513.0000	28.6343	2762054.8000	27.0202	2096316.8000	36.1410	2525554.4000	34.2693	2731202.8000	33.7108	3139354.4000	20.3550	2474201.2000	33.2769	3128371.4000	26.1633	2816803.8000	28.1042
PN_1443	negative	510.219	5446957.6000	20.9912	4249455.4000	12.3826	5442247.8000	19.3819	4473914.4000	10.6049	5081057.2000	14.1324	4296176.0000	11.2587	5275403.6000	27.3566	4402222.8000	13.1823	4317853.8000	12.5137	3858379.6000	6.6978
PN_1444	negative	511.109	308651622.0000	30.4681	209183793.0000	27.4602	219244794.4000	26.0842	200821118.8000	32.8072	237004124.4000	42.8652	238948198.4000	35.7110	262921364.0000	17.0064	243860019.6000	33.8641	170670552.8000	39.0350	212379165.0000	41.4465
PN_1445	negative	512.204	1709702.2000	41.8403	2693274.6000	7.7898	2339971.2000	14.4899	2582878.8000	29.2567	2868797.0000	13.3153	2580455.4000	24.6764	2226979.0000	26.0986	2717342.0000	17.0143	3169159.0000	15.2245	2751602.0000	20.2944
PN_1446	negative	512.205	2133867.2000	37.3036	3082109.6000	8.4256	2729671.4000	12.2878	3057938.0000	30.8236	3260552.2000	11.3262	3195635.6000	13.8898	2825121.0000	21.1438	3469533.2000	10.7973	3531898.6000	11.5295	3158019.6000	17.7634
PN_1447	negative	512.833	3075183.6000	17.3697	1749188.2500	13.3260	3201636.6000	22.4318	2766920.2000	34.6751	2349729.0000	21.7377	1992605.4000	18.4922	2994863.2000	22.0956	2421372.2000	19.9775	1962502.8000	26.4677	2203290.8000	24.5549
PN_1448	negative	513.147	2234209.2000	35.2184	1921701.0000	14.6703	2535782.0000	33.1296	2555617.6000	27.2333	2086199.6000	15.1969	1945616.2000	19.6943	2351791.0000	18.0396	2183253.2000	11.4294	1754343.0000	8.5103	2139651.2000	21.0918
PN_1449	negative	513.198	2607720.4000	23.3930	3307726.8000	11.6066	2088293.0000	27.9658	2435043.0000	21.8597	3584562.0000	27.6029	2747596.2000	36.7880	2255246.2000	33.0838	3192856.2000	9.9483	2767113.0000	21.5745	3393112.4000	21.3280
PN_1450	negative	515.125	8915213.4000	48.8421	2939330.4000	25.0432	12167413.0000	69.0474	9017223.8000	19.4708	4251953.8000	25.0696	3906544.2000	27.9717	6591678.0000	53.4386	4607286.2000	28.5556	3080178.6000	12.6052	3133471.0000	26.4237
PN_1451	negative	515.163	9529198.8000	43.3421	12441743.8000	9.4225	12083343.0000	24.3713	14552759.8000	33.0860	12594314.4000	25.4935	11056645.8000	46.5671	12892345.0000	29.4708	13935172.4000	19.6929	10539041.0000	19.7351	12387761.4000	25.8646
PN_1452	negative	515.177	131554.6000	39.9648	242989.2000	21.8802	141161.4000	27.1969	214198.2000	33.3229	204212.4000	31.9947	230754.0000	34.5770	178286.8000	47.7514	210793.4000	28.2918	271837.0000	32.9172	238518.0000	36.1826
PN_1453	negative	515.209	2200335.6000	25.1023	1401846.2000	22.2798	2884936.2000	59.2963	2687656.0000	27.3718	2289758.4000	13.4981	1862138.2000	23.9347	2103576.0000	30.0422	2948063.8000	23.6660	1892670.6000	17.9054	2552098.0000	39.4478
PN_1454	negative	516.157	3926619.4000	42.2955	3593259.0000	25.1283	2973082.6000	28.4398	2402884.0000	37.4408	4016626.2000	16.9135	4521228.4000	30.1593	3057990.6000	26.6085	2914740.8000	35.1392	3667346.6000	42.2011	3332442.0000	41.0090
PN_1455	negative	516.897	17536615.2000	10.2463	18226579.0000	3.0354	17772291.6000	3.7566	17475229.2000	6.6205	18311297.2000	3.7988	17388977.0000	6.5546	16429520.2000	4.4171	16043313.2000	2.4043	17447364.4000	5.3816	16911730.0000	5.1665
PN_1456	negative	517.099	5116669.6000	18.4726	3534837.4000	27.1738	4395980.0000	52.8605	15956114.8000	45.1218	3557905.0000	22.6670	8384326.8000	42.4340	5299659.2000	21.4053	7982262.4000	8.7910	4304117.8000	36.0941	15691855.8000	27.6329
PN_1457	negative	517.1	6074991.0000	18.6914	7010478.6000	14.8247	7439723.0000	32.6741	7004117.8000	20.0226	7417570.2000	26.8438	11938283.8000	84.2629	8670166.8000	18.1147	10869185.2000	16.4090	9253401.6000	27.6907	7866767.0000	25.9673
PN_1458	negative	517.157	3820754.0000	13.8407	2685247.2000	18.1932	2431691.2000	14.6682	2138962.2000	52.5637	2115686.0000	23.9754	2655825.4000	43.3707	2490738.8000	30.6647	2412245.2000	34.7132	2164142.6000	44.7288	2178219.4000	40.2035
PN_1459	negative	517.193	1100085.6000	9.8632	1552461.6000	9.9790	1399625.4000	15.1645	1298071.6000	14.3262	1733476.8000	16.4860	1516848.0000	13.7562	1614389.8000	20.7374	1755647.4000	5.3335	1933350.6000	19.2315	1870693.0000	18.2701
PN_1460	negative	517.193	2117084.0000	24.0034	2392297.2000	15.2697	2445934.2000	7.5697	2623504.2000	18.0702	2489522.0000	13.7765	2380520.6000	9.5378	2398849.2000	14.2782	2825304.8000	15.4033	2544425.2000	5.4342	2246083.4000	19.2730
PN_1461	negative	517.193	62950960.8000	10.3911	55685499.0000	7.1923	68274810.8000	23.2566	65769372.4000	12.3884	63856862.6000	13.6267	59582392.0000	11.4075	73849636.6000	23.1338	72537627.8000	10.8020	67071358.6000	11.9674	66520776.2000	10.3277
PN_1462	negative	517.193	26857315.0000	5.9883	27152747.6000	5.9776	30796666.4000	14.9939	29264750.4000	10.4093	30349838.0000	9.5381	27585038.2000	7.6710	31122609.8000	22.2256	31787702.4000	10.1774	30140103.6000	12.7181	29048171.8000	12.9549
PN_1463	negative	517.194	12530491.4000	9.3563	11231984.8000	11.5944	13247101.6000	14.0343	13286683.6000	8.5857	12120343.8000	13.6305	11393453.0000	7.6887	13570156.6000	23.8448	13147734.8000	11.7405	12401827.2000	9.7850	11730277.0000	4.3819
PN_1464	negative	517.229	13202442.0000	40.9754	18870564.4000	2.5810	12990133.0000	23.4435	16128146.4000	26.4298	19703021.4000	6.9787	17310565.2000	18.8157	13133617.6000	18.5594	19787034.4000	20.3967	19221986.8000	14.0844	18967215.4000	10.7596
PN_1465	negative	517.23	2002815.4000	51.0550	2979856.8000	21.7373	2851777.2000	9.7526	3214905.4000	32.8391	3168538.8000	16.6622	3032808.6000	29.1356	2584858.2000	31.8675	2597509.4000	14.1003	3357192.6000	22.9800	2935711.0000	18.0517
PN_1466	negative	517.23	5627191.4000	44.4965	8785146.0000	12.6848	8166288.0000	9.5948	8433472.2000	36.1106	8711957.0000	17.9715	8745609.4000	29.2574	7074613.6000	33.4880	7849537.6000	16.6508	9837191.2000	25.2264	8154661.0000	25.2902
PN_1467	negative	517.23	16943948.4000	45.8503	25680455.6000	9.7225	27715258.6000	11.0030	28948862.0000	29.4380	28465747.2000	9.5178	27885855.8000	26.3217	26097081.2000	25.0172	28348457.0000	14.1679	34074921.4000	18.0255	30017622.0000	19.5236
PN_1468	negative	518.188	2875273.0000	20.3377	2877460.4000	12.3629	3332180.2000	19.6645	1966909.0000	18.8629	2710660.6000	10.8475	2313898.4000	18.2036	2861966.4000	24.4658	2005290.4000	13.3265	2594135.8000	19.6761	1691940.2000	22.7157
PN_1469	negative	518.895	8111564.4000	8.8327	8481016.8000	3.4522	8105663.4000	5.2835	8176907.6000	6.5799	8526247.0000	4.6696	8091407.4000	6.4222	7731185.8000	5.8353	7523791.4000	2.2342	8180333.8000	6.0812	7930894.2000	3.0503
PN_1470	negative	519.114	11315632.6000	33.8105	7874258.8000	22.6727	10500345.8000	41.5780	12690711.6000	31.8597	8164086.2000	5.5928	8457831.4000	19.0445	11712345.8000	33.4042	9683755.0000	9.1340	10705493.4000	28.8041	11461765.2000	19.1403
PN_1471	negative	519.115	2229516.4000	14.2432	1584784.2000	16.3849	1904475.6000	48.1872	5788106.6000	36.5882	1646741.6000	20.7469	3579892.4000	41.2695	2272666.0000	18.6168	3273647.6000	10.0456	1892324.6000	30.5136	5854650.6000	16.8425
PN_1472	negative	519.116	446838.8000	33.1470	204512.2000	5.4567	311508.6000	59.4973	325093.8000	85.7216	192511.2000	39.4085	188245.2500	38.0923	438293.5000	73.5409	191304.0000	53.9089	235550.5000	23.3838	221839.2500	70.4760
PN_1473	negative	519.157	2133187.4000	63.7908	1904789.2000	50.2279	2350228.8000	38.4081	2233925.0000	44.5446	2814437.2000	53.6791	2448711.4000	45.2637	1537939.8000	28.1809	3115847.2000	36.3671	3345722.2000	30.9915	3268382.0000	39.7785
PN_1474	negative	519.173	2152079.2000	20.0753	1996759.0000	9.3751	1951475.6000	17.5105	2070862.0000	13.7429	2289603.6000	28.5637	1837618.8000	17.4977	2000687.2000	27.3783	2268345.2000	13.1387	1639533.2000	22.1946	2121555.0000	17.2490
PN_1475	negative	519.174	3290398.2000	11.4067	2564967.6000	3.9628	3343593.2000	8.4683	2893807.4000	11.5933	3031499.6000	6.4816	2861769.6000	16.2134	2666100.6000	11.3738	2727053.8000	8.4285	2755020.0000	7.0943	2792473.2000	7.8903
PN_1476	negative	519.188	3382718.6000	18.8396	4065235.6000	5.2998	3529839.6000	7.8554	3683354.6000	6.7794	3917823.0000	8.7094	3791628.4000	14.9580	3725945.4000	14.2999	3700985.2000	4.1894	3903422.0000	9.2833	3703735.4000	7.9634
PN_1477	negative	519.209	7679527.6000	58.5546	1010209.2000	33.9036	5819712.0000	85.0527	2680852.4000	66.4652	1145669.8000	42.5785	3352030.2000	112.8581	4431655.0000	87.2763	1928263.4000	49.3115	2152483.2000	50.3892	1558612.4000	30.7964
PN_1478	negative	519.245	3579555.4000	38.5232	5043779.4000	6.7966	3602837.4000	16.5056	4631658.6000	23.5092	4974345.0000	3.9869	4602033.8000	16.9520	3775463.2000	18.4820	4946941.4000	9.5617	4961236.4000	13.0765	4992929.8000	5.2804
PN_1479	negative	520.994	#DIV/0!	#DIV/0!	3477423.0000	29.7378	1053126.5000	34.8963	781779.0000	#DIV/0!	2943019.3333	30.3199	2580820.7500	47.7613	1476203.5000	68.3792	1314394.0000	16.8158	1691959.8000	27.9311	3019886.0000	#DIV/0!
PN_1480	negative	521.126	4230640.2000	34.4976	6637198.6000	9.6987	2396058.0000	41.2755	1849263.4000	31.2265	1928590.8000	29.0612	2156095.8000	28.6952	1422363.2000	38.9118	1389727.0000	79.0142	1508008.8000	34.4044	1437743.0000	29.1359
PN_1481	negative	521.172	23594061.2000	20.1926	29407809.2000	11.7877	15937630.8000	18.1792	16750199.6000	15.1420	25536805.4000	15.9644	25964355.8000	19.2680	10134343.8000	12.8397	11038800.6000	24.2352	22031256.4000	19.2714	20790663.2000	22.4596
PN_1482	negative	521.172	11895005.0000	17.0371	14194003.4000	9.9091	8136396.0000	21.0329	10636884.4000	14.6837	9207821.6000	12.2376	8700275.6000	14.3661	6985412.6000	24.7889	6939715.4000	17.6279	6999092.4000	10.9454	8400079.8000	22.8934
PN_1483	negative	521.225	2506572.8000	36.2346	4229598.2000	9.2279	2210602.2000	25.5139	2481328.0000	22.2945	4149215.6000	14.0226	2921134.2000	27.7376	2421525.2000	20.7375	3193633.6000	10.1243	3682525.8000	16.3964	4182057.4000	12.3264
PN_1484	negative	522.854	5239254.2000	6.2377	5923909.8000	9.5392	5295182.0000	9.1732	5572990.6000	11.9013	5163352.2000	5.9989	5618668.0000	9.6089	4815974.2000	6.1148	4809414.2000	8.4103	5423309.0000	12.2842	5074477.8000	9.6588
PN_1485	negative	523.18	2595004.8000	14.0892	2512712.0000	6.3749	2984902.8000	14.6439	1982565.8000	10.0866	2545980.4000	10.8638	2214378.0000	10.9004	2619426.0000	20.8509	1949988.0000	7.1873	2455328.4000	17.4205	1781126.0000	15.5005
PN_1486	negative	524.852	2587940.4000	10.3868	3076822.4000	3.6352	2715182.8000	10.5226	2784209.8000	10.5202	2561808.8000	10.8803	2753248.8000	9.2029	2469917.2000	7.0932	2428612.0000	10.8716	2795204.6000	9.8052	2445891.2000	11.4211
PN_1487	negative	525.121	15989465.2000	57.5856	4446989.8000	31.1002	9866052.6000	41.4563	8465189.2000	48.7849	11100652.6000	66.3971	10996215.8000	78.6756	9935930.4000	57.1615	11111348.8000	28.2280	8376182.8000	50.8094	9540636.8000	49.4001
PN_1488	negative	525.121	10553829.4000	56.2367	2221477.4000	33.2249	6877805.0000	56.9496	6064555.0000	57.8884	5292669.6000	75.7818	4920149.0000	64.3350	6438072.0000	66.2434	5959623.0000	25.1806	3855314.6000	49.1853	4227661.0000	47.8041
PN_1489	negative	526.157	5441894.4000	14.2188	6055048.8000	14.6035	8018573.0000	9.2590	7437044.0000	30.3590	6693802.8000	12.6574	7151603.8000	13.1306	7555603.2000	21.7009	6839137.8000	10.3333	8548773.2000	16.2151	6467265.4000	21.7147
PN_1490	negative	528.173	1330099.4000	40.2591	2286822.2000	6.6367	1552256.4000	35.4899	1974528.8000	36.1886	1875019.4000	24.7756	2041524.0000	7.2231	1988304.4000	45.1029	2794506.2000	13.6002	2207304.2000	11.4729	2352900.0000	7.3280
PN_1491	negative	528.2	1664204.6000	30.5478	2657857.6000	8.2726	2406633.6000	9.4601	2522856.0000	31.5128	2796113.0000	15.6560	2461357.6000	9.2025	2338277.0000	28.2972	2671381.8000	13.9517	3130101.8000	18.7191	2553225.6000	24.9173
PN_1492	negative	528.2	1784994.8000	37.2919	2704224.6000	12.3549	2416543.0000	8.6958	2774968.0000	33.4670	2762159.4000	15.8162	2768808.0000	11.2227	2505900.4000	26.0808	3113573.8000	11.0620	3255147.2000	16.5815	2910577.2000	21.2585
PN_1493	negative	528.811	5585083.2000	14.8305	4792237.4000	25.5519	5461787.8000	11.1152	4911793.0000	25.5130	5851963.6000	4.8429	4807893.0000	12.4383	5085292.0000	7.9629	4770449.8000	10.6340	4849160.2000	21.0752	5230754.6000	20.9229
PN_1494	negative	530.808	3192833.8000	18.7743	2759784.2000	25.9203	3186931.2000	17.5478	2978238.2500	8.6662	3384960.0000	4.0624	2768319.2000	11.5324	2942435.8000	7.1001	2849969.6000	9.2292	2843193.0000	22.2981	3059991.6000	24.2521
PN_1495	negative	531.12	5402804.0000	29.8436	9803955.0000	37.0891	4226804.6000	21.3666	3310170.2000	23.5531	6980700.8000	25.5102	5416757.2000	43.0981	1510532.0000	24.9329	880481.4000	41.3888	2660833.2000	15.9136	2554595.6000	45.6393
PN_1496	negative	531.209	4746675.6000	5.7252	4269751.6000	10.4980	5119964.6000	8.9375	4738014.8000	16.8456	4984682.2000	13.0199	4352585.0000	18.4089	5361981.6000	20.1513	5150446.6000	9.8321	4622362.4000	16.3997	5011638.2000	8.9918
PN_1497	negative	531.209	2533755.2000	7.7410	2537377.6000	7.5890	2904006.4000	7.3033	2674227.6000	10.7013	2921857.6000	9.0002	2524676.8000	14.6570	2944613.8000	14.8701	2940137.2000	12.9146	2752786.8000	11.8001	2852207.8000	7.8038
PN_1498	negative	532.875	7551859.8000	30.1294	12760666.0000	13.5372	6965467.0000	20.8594	7525563.2000	27.7626	11417243.4000	29.0347	9974424.8000	14.5456	6750311.4000	22.6377	7164630.2000	12.3257	10966626.2000	18.1539	10101070.6000	20.9246
PN_1499	negative	533.091	9906624.0000	25.4263	6920146.2000	26.5339	7391361.8000	19.4457	6983108.2000	37.1385	7320851.0000	33.4000	6969372.8000	28.6404	8356925.6000	19.4495	6963734.0000	29.2134	5248586.2000	35.8872	6302991.4000	42.1781
PN_1500	negative	533.094	3012801.2000	20.2014	3662208.4000	15.0928	3655941.4000	2.9836	3247831.4000	11.6432	3504253.6000	20.3101	3315998.4000	12.7437	3239480.2000	17.3825	3891442.4000	11.4121	3950266.4000	13.9953	3534191.2000	28.2493
PN_1501	negative	533.136	6974749.0000	27.9289	8071796.8000	17.5836	4990137.4000	26.4890	4650809.8000	8.0369	4561016.0000	15.0319	4331929.6000	19.8182	3318383.2000	23.3051	2945820.6000	21.9223	4096930.0000	6.4653	3999127.2000	20.1626
PN_1502	negative	533.168	3674655.0000	48.8235	6636347.0000	11.8851	4219334.6000	26.4884	4872375.0000	23.1361	5061535.2000	23.3683	5352074.4000	27.9743	4495623.0000	29.6773	5062158.6000	14.9726	5962872.6000	17.5519	5378239.4000	12.6672
PN_1503	negative	533.203	12970625.4000	32.2370	13714333.6000	22.5986	12399303.0000	93.8500	12101514.6000	65.9744	7893396.8000	41.1379	10818774.6000	43.8923	20013153.8000	47.7342	10155812.0000	51.7990	8442346.6000	12.4568	12415197.8000	71.2828
PN_1504	negative	533.204	6645937.4000	26.1514	7734319.4000	21.5274	6132658.0000	115.6256	6203481.8000	86.4238	3778027.2000	54.9405	5209917.4000	52.4742	9890796.4000	55.0918	4590097.4000	72.0427	3640456.4000	19.9075	6526233.2000	74.1525
PN_1505	negative	533.225	8560011.8000	62.2983	16740269.2000	18.4395	11848373.6000	29.7538	15900828.2000	50.3411	15719505.8000	29.1976	15829689.8000	34.0413	11195956.6000	48.8666	15902241.4000	29.6774	20256339.6000	29.0666	14562427.0000	31.9128
PN_1506	negative	533.225	3959360.8000	64.6968	7869622.6000	18.8474	5497559.0000	25.4950	7687238.4000	53.1452	7573782.6000	30.2729	7662396.6000	34.9648	5615526.6000	51.6342	7601627.8000	32.3586	9966027.6000	28.0748	7501887.2000	36.0506
PN_1507	negative	533.225	14200693.6000	63.8482	29211095.2000	22.5950	25190582.8000	26.2552	31633579.0000	48.1878	32116916.0000	23.4388	31687297.8000	30.2648	26639931.6000	44.0394	35160179.8000	31.7743	45088333.6000	24.0659	34368357.8000	32.0843
PN_1508	negative	533.225	10547199.2000	64.3470	21209558.4000	16.3188	14088447.2000	27.4577	19982162.8000	50.6385	19873364.6000	26.5226	20401157.2000	34.0381	14009083.6000	52.7113	20676296.2000	34.9107	26501172.2000	27.9787	19427830.8000	34.6963
PN_1509	negative	534.767	2995773.4000	34.9162	2326131.0000	45.5382	2957723.5000	46.4491	2406911.0000	10.4909	3166320.4000	25.6540	2845704.5000	58.4681	2670914.7500	37.6232	2993219.0000	9.7734	2175854.5000	26.2145	2796659.8000	45.0317
PN_1510	negative	534.873	2339621.4000	29.1272	4159392.4000	9.1745	2200292.8000	22.5177	2285241.6000	24.8165	3617131.8000	25.0607	2964993.0000	13.7323	2134346.8000	23.7871	2310381.0000	13.7664	3386404.0000	20.9312	3090515.8000	20.1975
PN_1511	negative	535.183	2729292.0000	25.8747	967318.0000	61.1170	3679249.2000	29.7585	3200128.4000	49.4560	1217442.0000	28.6941	1149754.8000	22.2169	3197311.6000	41.6380	3081629.4000	19.5329	1870920.0000	10.7915	1604537.6000	59.4146
PN_1512	negative	535.201	10693192.6000	11.5354	8833660.8000	5.5320	10429057.4000	8.3049	9556194.4000	11.0685	9803624.0000	6.3860	8567551.8000	3.8148	8997409.2000	10.1186	8223196.4000	6.4540	8612202.6000	7.7789	8735342.2000	7.1195
PN_1513	negative	535.204	8020927.0000	53.1384	2463907.0000	29.3678	8775897.4000	70.1349	4703352.6000	41.5003	2397516.6000	41.6040	5889392.4000	90.6518	6600575.6000	63.4281	3663908.6000	46.8323	5236501.6000	43.2860	3147497.6000	42.6653
PN_1514	negative	537.198	4198467.0000	16.3780	4707680.6000	18.9114	4615097.2000	20.7541	3423695.8000	30.3781	4982895.2000	14.0738	3970158.4000	23.3143	3608324.8000	25.4203	3409914.4000	18.7809	4057478.8000	14.3777	3519334.2000	25.3085
PN_1515	negative	537.199	5829648.6000	32.5907	8648059.2000	15.0205	6828024.8000	19.4049	6121262.6000	37.3641	9234468.2000	16.6328	7166694.8000	27.1789	5397665.6000	30.8334	6919641.0000	24.2502	7394962.4000	14.7151	6471999.2000	25.1577
PN_1516	negative	537.212	2891760.0000	25.7932	3676319.4000	5.4649	3120632.8000	24.5704	3189702.2000	19.8904	3921400.8000	8.8010	3208439.0000	14.2550	2835429.8000	18.5548	3396254.0000	17.7090	3409925.6000	14.1671	3160707.6000	21.1947
PN_1517	negative	537.212	3856070.0000	28.5832	4966529.8000	10.6877	3793991.2000	38.8193	4199030.8000	23.8083	5385220.8000	5.6879	4406938.2000	17.8935	3793577.0000	23.8986	4847581.0000	10.3500	4188189.6000	20.1712	4549586.6000	14.4881
PN_1518	negative	537.212	2236922.8000	38.8918	3217277.6000	5.7791	2288182.2000	37.2173	2539442.4000	24.3986	3276994.0000	10.8060	2447691.0000	33.2931	2230346.4000	20.9247	2837668.0000	22.3801	2831301.6000	15.3160	2666443.4000	15.6194
PN_1519	negative	537.22	9828966.4000	15.8528	12261271.4000	6.6405	10997383.8000	15.3659	11227365.4000	8.4917	12675560.0000	12.0452	11152653.6000	5.6910	10487690.8000	10.6620	13866573.6000	18.3593	12263311.2000	10.8582	12224433.8000	16.9483
PN_1520	negative	538.832	2238635.4000	18.4480	4688487.2000	21.8329	2079114.4000	29.3451	2309371.4000	35.1405	3462622.4000	23.1013	3105120.6000	16.3017	2141801.7500	16.2688	2297545.8000	23.3352	3415967.6000	26.4433	3039067.6000	24.9028
PN_1521	negative	539.175	2397978.0000	20.1052	1861217.8000	11.8313	2538061.2000	17.6982	2265600.0000	22.1815	2147164.2000	15.0206	1949438.0000	10.9444	2406155.6000	28.5309	2112553.8000	13.4273	2002480.6000	10.1592	2076965.2000	4.6565
PN_1522	negative	539.178	4592357.4000	24.6928	4131413.2000	21.3299	4713880.6000	44.1627	3892620.8000	44.0038	4258148.6000	32.2710	5646236.0000	60.2758	5099303.8000	58.0335	5725827.2000	40.9030	4342628.0000	43.1782	5086135.2000	39.4675
PN_1523	negative	539.214	2958877.2000	39.6033	4342408.8000	10.5231	3358293.2000	26.4008	3248289.2000	25.0188	4836576.4000	7.1522	4041997.8000	29.0523	2703609.2000	15.3978	4498836.2000	26.0861	3681854.2000	11.2438	3701236.0000	24.2676
PN_1524	negative	539.214	2761726.0000	43.4403	4423010.8000	8.0896	2981267.4000	20.0227	3182356.6000	27.1419	4413804.4000	10.2723	3776585.8000	33.6771	2473513.6000	24.1503	4077916.0000	23.7195	3427585.8000	8.3830	3671636.6000	20.0932
PN_1525	negative	540.111	2928376.6000	11.8117	2995669.0000	10.4290	3310062.6000	11.3123	3135450.0000	16.4515	3305021.4000	12.6555	3230389.0000	14.3543	3064481.0000	17.3570	3513868.2000	14.5070	3354140.6000	9.6288	3271710.0000	18.4041
PN_1526	negative	541.168	3299756.4000	17.7746	2420309.2000	8.5147	3056364.8000	21.0422	2846338.2000	19.3374	2485271.4000	21.7268	2695020.8000	21.5863	3258397.6000	12.8402	2766913.4000	12.1739	2644066.4000	25.5361	2643101.2000	13.8583
PN_1527	negative	541.193	2120500.8000	16.2452	1623611.2000	11.5540	2470635.0000	21.7581	1994474.4000	20.2335	2043489.2000	13.6527	2393352.8000	44.7492	2248287.0000	14.5375	2415676.0000	12.5368	2496376.8000	32.8779	2025200.0000	12.2861
PN_1528	negative	542.188	1786793.2000	33.6884	1892178.8000	19.0517	2926050.8000	20.2368	2682943.6000	32.2749	2742620.4000	19.8211	2662089.4000	15.6416	2991023.0000	38.5309	3591118.0000	22.2111	3588514.2000	6.3308	2712438.8000	15.0031
PN_1529	negative	543.1	6133753.4000	77.9751	2829197.0000	93.4712	3597847.8000	64.1630	3084150.6000	118.6564	2411770.6000	97.0399	2328231.0000	68.5971	4353767.6000	41.0264	3451920.2000	87.4766	1364898.2000	70.8527	3244245.4000	101.1664
PN_1530	negative	543.208	1555965.8000	41.1726	2446573.0000	17.6083	2328855.8000	10.7904	2027419.0000	42.2698	2478113.4000	16.8614	2023246.0000	22.6146	2118968.2000	31.0709	2667386.4000	28.7972	3001241.0000	23.3785	2601608.4000	25.1426
PN_1531	negative	543.209	1184837.8000	45.1811	1872848.6000	19.3762	2103936.0000	10.7097	1790407.8000	41.7007	2143886.4000	16.3994	1753900.4000	22.4671	2121595.6000	27.3860	2488387.6000	22.0435	2782056.8000	17.5598	2581722.6000	22.8294
PN_1532	negative	543.245	1564396.2000	61.2696	2582484.6000	13.2193	1439131.8000	28.0824	2349342.0000	38.6452	2442388.6000	19.1348	2335074.6000	20.2814	1571413.2000	37.9150	2727473.6000	12.3359	2389784.0000	15.9796	2383825.0000	12.8707
PN_1533	negative	543.246	1554484.6000	73.7922	3305102.6000	26.7727	1818318.2000	28.1496	2725748.4000	48.8522	2804929.8000	31.0201	2664929.0000	31.6073	1934920.0000	48.9642	3008199.2000	27.5079	3249566.4000	24.1555	2774929.0000	38.0441
PN_1534	negative	543.275	164443763.2000	23.6663	146749835.2000	32.4219	278189646.8000	30.1778	195643869.6000	33.0655	205018066.4000	23.7922	207012521.0000	25.0030	292614566.6000	43.4826	262002882.6000	30.9416	281352135.2000	49.4328	210700539.8000	40.1563
PN_1535	negative	544.788	2353523.8000	31.4937	3423863.4000	25.0662	2340578.0000	11.6364	2043884.2500	30.2170	3713964.8000	21.7064	2550604.8000	17.0245	1971985.8000	18.0673	2226031.4000	10.0877	2824812.0000	25.7341	2931362.6000	29.6170
PN_1536	negative	546.162	4303176.0000	45.3984	9057367.6000	3.5725	4433865.6000	33.0932	5750907.8000	32.9925	8534124.4000	13.1299	9318331.4000	31.6247	5174183.0000	38.4966	7465563.4000	21.1567	8830229.2000	17.4397	7944328.6000	15.8297
PN_1537	negative	546.284	1887907.4000	29.3370	1625083.8000	26.8352	3209405.2000	27.9751	2263368.2000	36.0286	2407807.8000	25.5725	2423923.6000	24.0722	3359247.6000	39.2789	3117831.0000	29.7570	3474670.4000	49.7493	2434153.4000	39.2954
PN_1538	negative	547.131	1348359.4000	19.6096	2901433.2000	30.0312	1755487.6000	22.1505	1807916.0000	47.7236	2201370.0000	31.6425	1836655.8000	22.8581	1465727.2000	21.5922	2515603.0000	46.8051	2579906.4000	27.9328	1922012.2000	51.8042
PN_1539	negative	547.157	2907654.6000	29.3023	2917740.8000	6.2945	3804432.8000	8.6195	4080156.8000	22.0186	3243411.8000	9.9335	3043460.8000	22.7596	3694587.2000	18.4628	3763457.2000	13.4769	3275543.2000	12.8531	3055296.4000	15.4755
PN_1540	negative	547.24	2529228.0000	76.1367	5322125.8000	18.3875	3257530.4000	28.8002	3363726.8000	49.5878	5080662.8000	25.2580	4158001.2000	28.5591	3046069.4000	50.4855	4070747.2000	33.1687	6047645.6000	22.4636	3563029.4000	40.0171
PN_1541	negative	547.24	4165204.4000	40.1172	6372794.4000	33.3158	4826541.0000	21.1500	5237092.8000	38.7566	5624528.2000	10.5559	4834326.6000	18.8346	4925874.4000	32.7423	5361275.4000	16.0698	7335648.4000	39.9751	5567787.4000	9.2571
PN_1542	negative	547.24	5846949.0000	30.4671	7327282.8000	11.2043	6808824.8000	11.6723	7045581.8000	31.7361	7842488.4000	9.2081	7137682.2000	10.1399	6885380.4000	21.6347	7357158.8000	12.6468	8402108.4000	13.3963	7389867.8000	13.6294
PN_1543	negative	547.24	16952707.2000	28.7177	20466055.6000	15.5445	15407429.0000	47.0859	17395632.4000	31.0252	23310379.8000	18.7066	18582832.0000	22.0514	15223939.4000	20.2118	22953634.0000	15.7765	18031913.4000	36.1608	19518333.4000	19.2722
PN_1544	negative	547.24	6795786.8000	40.1025	9598064.6000	6.1027	11191102.8000	11.7967	10960372.2000	30.6524	12058780.4000	11.9545	11205806.8000	14.3020	11864416.4000	26.0251	13778521.2000	13.6130	14025312.8000	8.8020	13022080.0000	14.3638
PN_1545	negative	547.241	1830665.6000	52.8592	2585168.6000	13.3173	2221930.6000	24.6183	2840171.0000	45.1051	2632665.0000	16.1852	2455133.0000	21.6054	2381395.4000	33.8277	2886289.2000	14.3126	3107973.4000	20.8925	2725384.8000	15.2956
PN_1546	negative	547.241	11393809.6000	22.3028	14292438.0000	9.8011	11610065.6000	25.0295	11585253.6000	9.4263	15328741.0000	12.4077	12302779.0000	6.8457	10825518.6000	9.3871	13978055.0000	15.1044	13201250.2000	17.1440	12286604.2000	13.3144
PN_1547	negative	547.241	6633696.8000	33.0538	9504522.0000	9.5788	6990875.0000	30.4483	7848761.6000	21.5173	9657720.6000	10.8650	7762566.0000	17.0598	6779945.0000	18.9356	9501259.0000	22.5287	9074950.8000	13.5308	8394737.6000	15.8604
PN_1548	negative	549.131	6152981.8000	18.2591	5282769.6000	27.5880	8170492.0000	42.8274	6832407.0000	21.7766	5797152.8000	19.8172	5455332.6000	20.3568	5038963.6000	26.4487	5068831.2000	12.7742	5161115.4000	16.8992	5123322.0000	21.2454
PN_1549	negative	549.199	2224302.0000	10.3163	2438903.2000	5.6295	2402690.2000	4.9376	2354277.2000	8.5758	2456326.2000	14.6943	2385017.6000	8.1668	2330769.6000	11.0585	2336029.8000	8.9080	2373101.4000	6.5185	2287791.8000	6.9850
PN_1550	negative	551.104	3253532.0000	35.7677	5619317.8000	5.5674	4204098.6000	15.9254	4348463.4000	13.9424	4877519.4000	13.6887	4569417.6000	20.5035	4015115.4000	24.2911	4641247.6000	9.7060	5381998.8000	8.3272	4990345.2000	17.9057
PN_1551	negative	551.104	2006302.6000	43.5773	4218390.2000	18.1469	2494172.2000	22.5609	2947302.6000	33.0410	3327041.0000	18.7137	3359942.0000	35.0413	2389553.6000	39.3134	3099077.2000	24.2980	4032586.4000	12.6188	3691046.6000	24.0850
PN_1552	negative	551.105	4993420.2000	33.6445	10702929.4000	10.3271	7164327.0000	19.9392	7127931.2000	27.6167	8956140.4000	21.9129	9059528.2000	20.3107	6660575.0000	30.0376	8966599.8000	14.8315	11738590.2000	15.4175	10355320.8000	28.5109
PN_1553	negative	551.105	9808208.2000	24.9173	16948113.2000	9.5497	13357387.8000	15.4821	12468368.6000	18.3597	14877724.6000	18.4608	14424706.4000	12.4891	12245610.6000	24.0842	14944241.6000	7.9866	18897920.0000	13.9230	16685722.0000	23.6905
PN_1554	negative	551.162	423821.8000	86.3324	3325494.8000	62.4774	1355473.2500	39.3914	2872398.0000	6.6185	2430543.8000	22.6816	2238524.8000	57.2023	1266689.2500	91.8806	1843104.6000	56.8512	2226928.2000	39.9723	2857807.6000	32.3446
PN_1555	negative	551.178	3318092.2000	42.0766	4919812.2000	15.6004	4891094.6000	26.9251	4557022.2000	16.2759	4433888.2000	12.2134	4004261.2000	35.5865	4513613.8000	16.8105	4574092.4000	16.3766	4389941.2000	17.3324	4465922.0000	24.0673
PN_1556	negative	551.178	4764896.4000	63.7672	2375867.4000	20.4110	4671789.0000	51.5717	2968300.6000	93.4437	1872468.0000	47.5766	1635966.6000	46.9353	2028449.6000	40.8667	901322.0000	45.9886	1073075.0000	46.7823	772846.4000	20.3171
PN_1557	negative	551.178	3411248.2000	64.2596	1829024.5000	10.0849	2989485.7500	44.7649	2785684.5000	73.6688	1587531.0000	#DIV/0!	1305274.0000	#DIV/0!	1767934.0000	1.4790	#DIV/0!	#DIV/0!	#DIV/0!	#DIV/0!	#DIV/0!	#DIV/0!
PN_1558	negative	551.178	2653272.6000	64.7432	5297647.8000	7.9722	2584676.2000	19.0431	3132149.2000	51.1202	4960610.0000	15.0192	3959808.6000	39.1182	2840836.8000	34.7901	4522702.4000	16.5065	4646230.2000	17.0172	4669344.4000	19.4996
PN_1559	negative	553.076	2403226.2000	16.4092	1756106.4000	6.7305	1872442.2000	29.3634	3056613.8000	8.9961	1822154.8000	18.2392	2534168.4000	21.5031	2184614.4000	22.1185	2296837.0000	11.1274	1679675.8000	20.5637	2832299.0000	10.6146
PN_1560	negative	553.12	7368388.4000	40.9748	3754338.0000	16.6189	4962141.2000	12.8906	4831414.8000	60.5323	4759521.4000	25.7336	4684322.2000	28.2457	5533334.0000	31.9426	4043355.6000	37.0113	3821024.4000	17.6075	4741757.6000	23.8295
PN_1561	negative	553.207	9669306.8000	18.4633	10050750.4000	11.6622	9312698.4000	24.2832	10093701.2000	13.3840	10652447.4000	8.9248	9007363.4000	23.5236	9114081.4000	16.2614	8831253.4000	13.9867	8576526.2000	11.1243	9282764.6000	15.4443
PN_1562	negative	555.117	1892380.2000	18.5080	2135031.0000	5.5544	2426094.2000	11.3083	1982769.8000	17.3646	2059180.2000	7.9534	2217275.0000	3.4568	2304068.0000	20.7947	2097848.0000	14.5681	2390324.4000	20.1205	1949195.8000	12.8748
PN_1563	negative	555.136	2977780.4000	15.5852	2042042.4000	13.8429	3222473.2000	13.7653	2619618.6000	27.0369	2522782.2000	26.8037	2540068.6000	38.3422	3371396.2000	21.7303	2505341.8000	26.5751	2298433.6000	16.1946	2356771.2000	25.2082
PN_1564	negative	555.165	4411006.6000	19.6570	4887142.0000	13.0700	4623763.4000	13.3925	4384336.4000	9.2131	4954070.0000	10.7781	4693606.4000	20.1120	4434216.2000	12.4834	4289437.8000	6.9384	4651611.0000	7.0987	4464744.4000	12.6671
PN_1565	negative	555.165	4352872.8000	16.5525	4793386.2000	12.6301	4052338.8000	11.2306	4301478.0000	23.9304	4358982.0000	17.7676	4454976.6000	14.4436	4612367.8000	8.1151	3998388.6000	11.0984	4034497.4000	5.6054	4025240.8000	20.4071
PN_1566	negative	555.173	2069732.6000	36.6514	2576228.0000	34.0427	1933932.4000	62.0714	1997130.8000	41.6529	1781077.2000	40.4026	2423969.2000	58.4329	2867916.0000	64.0922	2436840.4000	48.2216	1768605.6000	34.7887	2925171.2000	67.7286
PN_1567	negative	555.204	2762927.0000	17.9628	2819767.8000	15.1136	2626350.6000	26.8545	2830258.2000	12.4946	3003277.2000	9.4894	2524728.6000	21.9205	2573169.6000	16.5879	2540506.0000	12.0375	2392509.0000	10.9297	2628565.4000	12.1735
PN_1568	negative	557.311	1662703.0000	54.6141	2614848.8000	9.5962	2118835.8000	20.9014	2501492.8000	33.2722	2707323.2000	17.1964	2486339.6000	22.4928	2119632.0000	28.5525	2718582.8000	18.8648	2889296.8000	15.1923	2412518.0000	23.8891
PN_1569	negative	559.13	8634833.0000	39.2784	2445364.4000	17.6951	5854675.0000	86.1787	6605979.6000	74.1924	4217579.2000	57.2845	8051402.0000	91.5991	4910574.4000	56.0005	5103900.4000	50.0434	4343389.0000	72.4413	4881233.4000	20.1603
PN_1570	negative	559.13	3741714.0000	40.0000	1657544.4000	50.6944	2155650.4000	20.9393	3201118.2000	88.9166	1733022.6000	62.8096	1620554.6000	33.3421	3803282.8000	61.1162	2129933.0000	47.2670	986150.2000	43.5151	1720579.2000	71.9755
PN_1571	negative	559.162	1846079.2000	35.3238	1877517.8000	13.0685	2360189.2000	16.3291	2661777.2000	31.9545	2292827.4000	17.9400	2405818.4000	21.9386	2042745.2000	38.3504	2354257.2000	23.5904	2470054.0000	15.1162	2373691.8000	9.4422
PN_1572	negative	559.24	4566993.8000	51.2324	7303705.4000	13.7384	4782822.6000	12.5583	6648758.0000	37.5372	6686420.0000	16.0117	6606390.0000	24.0626	5002784.0000	32.5220	7508215.0000	18.8939	7221728.8000	17.1436	7246865.6000	18.4174
PN_1573	negative	559.24	337172.0000	21.6830	310248.8000	16.7166	362977.2000	36.6968	356782.4000	23.4725	316168.2000	20.3581	380223.0000	23.3027	348515.6000	17.2708	373067.2000	24.7649	347651.2000	22.5552	342418.0000	23.4332
PN_1574	negative	559.313	6555785.0000	130.8251	8004677.0000	124.0452	5395962.4000	200.4760	1367830.8000	19.0143	4213165.4000	144.1016	3215918.8000	178.3017	248662.4000	81.2136	4804964.6000	211.0663	1771634.2000	95.1355	2819295.0000	170.9680
PN_1575	negative	561.146	6106648.6000	34.2460	8281213.2000	26.2607	4175807.8000	37.1295	5135718.0000	66.4612	6315225.0000	24.4513	6354934.2000	44.2459	4919310.6000	11.4139	3408875.4000	34.6124	4447276.8000	11.3548	6886695.0000	36.5619
PN_1576	negative	561.198	6013509.5000	69.9413	12208631.5000	18.8583	6392384.0000	30.1627	6622276.5000	27.1600	8153774.4000	27.5695	7695871.5000	21.9487	6121276.5000	50.3471	7688193.2500	22.6191	8667282.7500	25.3230	7300518.5000	14.3452
PN_1577	negative	561.216	6017975.6000	22.6499	4685110.6000	9.3177	6122281.8000	22.3838	5097691.4000	10.8033	5759172.8000	13.4640	4613725.4000	14.9898	5668514.0000	31.8252	4911069.4000	15.5118	4653919.8000	15.6107	4336869.0000	8.5730
PN_1578	negative	561.255	12108400.0000	52.2110	18936571.0000	9.7346	14005506.8000	12.6869	18416014.6000	31.8022	18108178.8000	14.7890	17587523.8000	19.7966	14582985.6000	28.6266	19167612.8000	10.0356	19083974.6000	8.8313	18683255.0000	14.4895
PN_1579	negative	561.255	7450315.4000	49.2420	13028127.4000	11.2557	9592237.8000	11.7910	11130036.2000	32.7848	12484385.6000	18.1689	11460358.6000	26.4546	9269567.8000	31.2424	11659578.0000	25.5267	13797435.8000	14.8155	11990528.0000	20.5846
PN_1580	negative	563.089	2226155.4000	29.6159	3951189.6000	32.3635	2901304.0000	12.2234	3069468.8000	34.7851	5186702.6000	53.7125	4003484.4000	24.4288	2462397.4000	28.0878	2682477.2000	21.9379	4093312.8000	26.7109	3695389.4000	23.9456
PN_1581	negative	563.089	2092510.4000	27.4741	3658219.6000	27.1149	2720208.4000	13.7178	2750183.6000	30.9128	3658420.2000	26.9514	3628700.0000	26.0980	2309132.0000	29.2393	2367162.4000	23.7475	4130891.8000	21.7639	3224463.8000	22.3057
PN_1582	negative	563.089	2718262.0000	27.7456	4691063.0000	23.2919	3546713.4000	16.8977	3650307.8000	27.7639	4851529.8000	22.9294	4816567.8000	25.9648	3073278.0000	33.8669	3178983.0000	17.7119	5475825.0000	24.7853	4292652.4000	21.4456
PN_1583	negative	563.089	2657174.4000	30.7114	4670165.8000	31.9298	3562648.0000	23.5213	3299150.6000	37.9262	4761175.8000	28.9479	4838130.4000	29.5753	2892685.4000	38.9195	3276015.4000	25.2983	5383313.8000	28.6397	4421250.6000	40.8520
PN_1584	negative	563.141	5816946.2000	17.7752	4012258.6000	7.4821	5950587.4000	16.7735	4404515.8000	17.7693	4658640.4000	21.2186	4889408.6000	19.1709	5610856.0000	21.6839	4992096.0000	26.4958	4721959.0000	9.5357	4859555.2000	5.0517
PN_1585	negative	563.162	67613586.0000	18.7808	91824434.2000	12.9873	76741964.8000	43.3341	83441236.8000	47.3177	93147780.8000	11.0639	91345488.6000	20.7048	72539506.6000	54.9118	99491411.6000	9.5050	87569223.8000	9.7860	95361284.0000	7.0377
PN_1586	negative	563.235	98111.0000	13.0158	114635.2000	6.4517	93176.0000	9.2328	108349.8000	26.3653	119848.0000	10.1726	120930.7500	20.8983	92508.0000	21.9201	133362.6000	18.4703	133008.4000	19.5130	117587.4000	9.9804
PN_1587	negative	563.235	1297791.4000	50.4634	2367140.4000	22.7267	1401436.4000	27.7600	1798084.2000	42.6209	2444799.2000	17.2927	1909574.6000	28.6024	1322258.2000	30.6455	2582828.0000	42.0081	2373040.6000	28.9273	2164140.4000	24.3379
PN_1588	negative	563.235	74167150.2000	40.4565	106921053.0000	2.9550	75961678.8000	22.9320	90884184.4000	26.1040	112229511.2000	6.0515	97192501.2000	16.0644	75036303.0000	18.5736	110441723.4000	17.4171	108598194.6000	12.4629	105820781.6000	10.4839
PN_1589	negative	563.236	6815869.6000	70.4372	11578955.6000	18.8166	4813300.2000	50.0982	8258177.2000	50.1293	11612098.2000	14.8073	9003576.8000	25.4572	5156975.2000	52.9214	13372103.6000	25.5232	9881818.0000	30.8996	11087464.8000	27.0401
PN_1590	negative	565.048	21797434.0000	12.3268	10328292.0000	18.0072	18266504.0000	48.6294	29528764.0000	31.3985	12452059.6000	20.4590	13572712.0000	53.4841	12127750.6000	29.9863	12967984.2000	23.9841	9577516.8000	31.3800	14594113.2000	41.7914
PN_1591	negative	565.048	3023638.2000	75.5082	908329.8000	59.1484	4683302.8000	99.5783	5285660.8000	32.2368	1389895.2000	49.3321	2136495.2000	64.9614	4280398.0000	64.7832	3078866.4000	25.7338	2037101.6000	53.8965	2522350.8000	64.8739
PN_1592	negative	565.048	5253476.2000	20.9385	2439080.2500	32.0991	2985660.7500	53.6169	5402086.5000	6.8296	2422816.7500	22.7540	1807587.0000	68.3156	2674616.4000	34.6837	2145394.0000	2.7022	1161453.0000	5.3350	2417879.5000	39.1276
PN_1593	negative	565.12	4578451.8000	38.5111	3924245.8000	22.7164	4278110.4000	12.3275	4085760.4000	44.0693	3943631.2000	25.9689	3522710.2000	30.0869	4915166.2000	22.5497	4035656.2000	25.7246	3131102.0000	26.4059	4199659.8000	30.4908
PN_1594	negative	565.121	2207219.0000	11.4446	2733206.4000	10.1626	2575440.8000	17.2108	2150629.4000	17.1154	2823973.2000	15.0522	2507104.6000	21.1301	2308272.0000	7.8863	3001262.6000	6.5119	2741531.2000	16.6131	2851181.4000	21.6975
PN_1595	negative	565.121	5377886.2000	55.0419	2166844.0000	24.9979	3545961.2000	15.4927	2915758.4000	79.7654	2316993.2000	25.6513	2075821.8000	41.1401	3842903.8000	36.6961	2416323.4000	23.8306	1888725.0000	19.4024	2508333.4000	33.1576
PN_1596	negative	565.162	89129122.4000	26.2313	55841070.2000	17.3313	77289950.4000	17.4937	78605165.4000	36.8193	76788781.8000	27.5696	65949292.4000	31.3477	70945436.0000	17.2300	71102938.6000	20.3224	57760456.6000	23.8758	77012295.0000	18.9158
PN_1597	negative	565.193	3859147.8000	21.2338	3003328.2000	20.3306	6752927.8000	66.3977	5016693.2000	39.7035	3876999.4000	14.2933	8147490.2000	98.9789	5325451.0000	27.9422	6460620.0000	24.8744	6989294.2000	63.8187	5425117.8000	23.5313
PN_1598	negative	565.193	9241001.8000	37.9970	13648490.0000	10.1118	10002097.0000	18.8301	11884361.2000	26.9561	12619180.8000	18.7638	12847453.6000	23.1201	10248309.0000	22.2143	12592979.4000	14.5871	12465223.2000	10.4730	11422002.2000	11.0011
PN_1599	negative	565.193	63712685.6000	17.8352	75880737.6000	6.4967	68693568.2000	8.1369	69238644.6000	7.4212	71551207.0000	11.3713	72416995.4000	13.8963	71219464.0000	13.6984	72287130.8000	6.0979	75922962.0000	9.4078	69538428.6000	5.7903
PN_1600	negative	565.193	2653122.2000	23.9589	3368467.2000	2.1806	2885535.6000	12.1315	3067131.6000	8.5184	3238146.2000	11.2013	3004632.8000	16.4931	3148153.6000	14.1032	3285462.4000	8.8596	3431766.8000	11.2410	3260942.4000	3.6740
PN_1601	negative	565.193	59850414.2000	13.0656	71241826.4000	13.6453	61975700.4000	12.3939	67796150.0000	15.0219	65185374.6000	9.5047	64987428.8000	20.0370	71125383.4000	16.1287	64825983.4000	8.0966	63189355.2000	4.8748	59813966.4000	13.6399
PN_1602	negative	565.194	2533225.8000	25.4416	3463124.4000	7.9258	2742991.2000	12.6966	2921129.0000	11.0597	3036109.8000	10.4655	3008318.6000	20.7537	3030164.8000	21.1355	2940477.4000	8.3985	2816518.0000	6.3659	2919490.4000	14.8300
PN_1603	negative	565.194	2178476.2000	24.9815	1524286.8000	8.8834	3080977.6000	54.2793	2268131.4000	40.0406	1814535.0000	16.2536	3535815.2000	96.3149	2309205.2000	18.0969	2550555.8000	19.4746	2921768.0000	63.0623	2040042.8000	22.9913
PN_1604	negative	565.249	26063337.6000	41.2752	37223564.2000	6.2401	26757644.4000	19.3864	33997768.4000	25.4911	38207524.6000	2.5623	33917720.0000	16.3251	27469155.2000	18.9767	36350742.8000	11.3821	35650493.0000	11.2360	36721458.8000	6.1860
PN_1605	negative	565.251	5132575.0000	46.6773	9176840.8000	22.8715	5528585.4000	19.2465	7783536.6000	32.1802	8334761.0000	16.4638	7583851.0000	29.4103	5927715.4000	29.9025	8867941.8000	36.9689	9152224.6000	14.6143	8497401.2000	20.8092
PN_1606	negative	567.193	1512395.6000	53.7761	2552306.0000	6.0980	1779921.4000	23.3888	2363753.0000	26.2936	2602001.0000	24.0485	2284679.6000	25.0896	1824894.4000	32.1796	2789645.4000	11.1500	2343507.6000	10.9612	2491382.4000	13.0369
PN_1607	negative	567.209	186407.0000	36.4711	285808.4000	21.6074	185170.4000	20.9413	234676.8000	28.8753	241949.8000	19.6443	254948.0000	33.5147	183867.8000	33.9263	249902.4000	20.5434	241635.6000	16.7912	204996.8000	21.5477
PN_1608	negative	567.209	10544387.6000	18.4112	12490144.8000	4.2809	11169195.0000	18.2963	9408823.4000	20.3574	10889445.0000	4.8831	10217706.6000	22.3292	11306125.8000	15.9281	10223365.6000	8.7626	10293889.8000	5.9133	8235544.6000	18.4619
PN_1609	negative	567.209	3586478.4000	43.5172	6042123.0000	14.4391	4235123.0000	22.6688	4624012.4000	33.7599	5418067.8000	29.0301	5269582.0000	35.3352	3999328.4000	36.3248	5132988.8000	22.8638	5270810.4000	14.1477	4816469.0000	30.6921
PN_1610	negative	567.34	1761501.2000	38.5911	2972954.0000	11.7377	2301777.6000	17.7789	2532770.8000	39.2639	3185887.2000	12.0271	2853958.2000	20.2954	2125370.4000	26.0608	3012857.4000	31.5647	3266064.2000	11.7859	2665787.2000	22.0375
PN_1611	negative	567.34	4217799.2000	51.3733	6580709.0000	11.5305	5580582.4000	18.9995	6832891.6000	32.3266	6661390.2000	16.4568	6856363.6000	15.0180	5529943.2000	29.3518	7331770.4000	16.3729	7785857.2000	9.9439	6409862.4000	18.2175
PN_1612	negative	569.355	2541556.4000	50.2772	4129534.0000	8.6735	3523929.6000	15.1017	4252691.0000	32.9245	4308837.0000	18.3307	4405622.0000	19.8794	3398656.0000	31.6717	4763569.8000	18.6714	4893488.4000	13.7663	4115522.6000	22.3095
PN_1613	negative	575.265	5594937.4000	30.0105	1558265.2000	52.2781	7144453.6000	52.3600	6053868.4000	55.6211	3504698.8000	38.1706	2999978.4000	34.7475	6113897.8000	71.9571	6410820.6000	35.6294	5129720.6000	16.0736	3637436.6000	71.0112
PN_1614	negative	577.141	72768158.4000	21.0357	72134388.0000	27.1202	61371044.4000	54.6096	62546703.8000	52.9715	54374287.0000	27.6378	59525688.4000	25.9339	81315207.6000	15.7946	54572430.2000	44.8395	51321089.8000	17.4498	61157210.6000	29.2196
PN_1615	negative	577.157	184748.7500	51.1910	349682.0000	5.9176	165334.8000	42.4790	221069.4000	34.0327	273585.8000	30.7948	351325.4000	55.1267	194581.6000	43.3106	264163.6000	23.4738	323077.0000	21.9921	292430.2000	12.6078
PN_1616	negative	577.194	2139793.2000	40.7922	2198431.8000	10.9554	2063243.0000	31.3195	2405597.2000	40.8879	2795113.4000	21.8151	2558412.4000	23.8648	2332181.2000	43.0147	3146788.8000	16.8796	2685662.8000	29.6586	2786214.2000	15.6473
PN_1617	negative	579.136	259923.2000	32.0876	402237.0000	9.7355	264574.8000	22.0499	266832.0000	39.4759	374202.4000	35.4168	319206.6000	15.7081	268953.2000	34.2373	432997.8000	19.6774	334066.2000	33.7746	375455.6000	23.6999
PN_1618	negative	579.173	217973.2000	13.2818	282977.4000	40.6593	214073.2000	10.4092	196206.4000	26.8141	230877.2000	17.6485	187358.2000	20.4654	223332.0000	14.5279	225523.2000	25.3912	217359.4000	19.9632	209832.6000	16.0373
PN_1619	negative	579.173	1360566.8000	48.7329	2552660.4000	15.5200	1744682.4000	31.2535	1925982.6000	14.2997	2072746.4000	19.4614	2289511.4000	26.1698	2025617.0000	31.9606	2253320.6000	15.0118	2615612.8000	16.8546	2558415.4000	10.5689
PN_1620	negative	579.209	586577.2000	41.1789	963284.0000	16.0580	716837.2000	28.9833	774536.0000	36.2533	934965.4000	20.1364	885510.4000	29.7520	688530.2000	37.5305	918520.0000	17.3322	1087767.2000	26.1389	947623.2000	16.7912
PN_1621	negative	579.209	276178.8000	43.4821	522289.6000	12.2325	412803.0000	20.3453	502797.4000	47.6759	513856.4000	20.9098	515493.8000	30.1316	367665.8000	43.9226	496215.2000	26.0486	711844.0000	26.2691	535226.4000	36.2519
PN_1622	negative	579.209	425493.8000	48.1431	803467.8000	17.0188	631491.4000	35.7832	658097.2000	49.1035	856497.2000	23.6726	709456.0000	31.0253	557765.6000	43.7866	869436.8000	21.4523	1061673.6000	23.8491	908485.0000	23.0533
PN_1623	negative	580.225	2984650.4000	6.2500	2560481.2000	15.5816	2907339.8000	25.2032	2831785.4000	15.8628	2782902.4000	10.4136	2304425.8000	15.5287	2773311.6000	17.9365	2148762.0000	6.1508	2101704.0000	6.6918	2384755.8000	13.5263
PN_1624	negative	581.188	2861219.6000	36.1867	2175142.6000	19.6606	3759906.8000	50.6196	3108584.0000	36.0487	2927223.0000	20.5329	4364791.0000	77.5361	3785357.8000	22.3899	3738348.6000	18.0886	4248702.8000	31.8975	3518463.8000	35.3257
PN_1625	negative	582.183	2555807.0000	19.1303	2605433.2000	18.3276	2620143.6000	8.2830	2215693.0000	5.4670	2586790.6000	1.0943	2429180.2000	14.0388	2637114.2000	11.0035	2196574.0000	10.2082	2468165.2000	18.1243	2272648.6000	9.8112
PN_1626	negative	582.183	2166494.0000	12.2769	2260346.2000	16.6698	2210486.6000	8.1184	2172537.4000	31.0710	2075773.8000	5.2648	2119519.4000	14.1064	2346137.0000	16.0002	1825414.2000	11.2465	1913441.6000	16.2765	1881926.2000	21.8813
PN_1627	negative	583.203	563326.4000	14.4524	648561.6000	15.2906	549717.8000	13.9597	423853.4000	24.3524	569478.6000	10.2238	473788.4000	14.3387	433633.6000	21.3440	370848.2000	17.1223	419505.2000	19.8884	434108.0000	12.7112
PN_1628	negative	583.203	344218.0000	31.8903	416287.0000	8.0215	363414.6000	13.7179	374913.0000	12.7237	392071.4000	22.2302	351550.2000	24.9582	292053.2000	19.1358	360592.2000	17.7503	331914.2000	4.7668	331970.6000	8.9880
PN_1629	negative	583.204	1167559.4000	23.0969	1582762.2000	10.2972	1219433.0000	11.3456	1090203.0000	16.4373	1513821.2000	6.5807	1243246.0000	15.1598	1063767.8000	25.2644	1166348.6000	12.8486	1143113.4000	7.6705	1209227.2000	6.7173
PN_1630	negative	583.204	2351902.8000	22.8029	2998260.8000	24.4135	3501327.6000	37.8141	2578884.6000	24.9364	3147066.4000	13.4520	3015485.0000	25.3347	3238485.8000	16.9381	3265689.8000	14.6860	2769000.2000	20.8103	3063323.2000	16.3134
PN_1631	negative	585.198	3415181.2000	26.9672	4790987.4000	15.3413	3635381.0000	10.0860	4186362.2000	7.9577	4315864.0000	22.0979	4062648.2000	23.3044	3617482.8000	18.3189	3988966.4000	25.2842	4432153.6000	18.6329	4190540.4000	11.7983
PN_1632	negative	585.198	1599605.6000	25.6547	2172791.8000	16.3595	2005313.6000	15.8201	1854039.2000	24.1652	2310784.4000	27.3805	2035981.2000	18.7787	1956698.6000	14.0434	2191868.0000	23.1797	2438989.6000	24.5572	2271796.6000	19.4164
PN_1633	negative	585.198	2001032.8000	31.5077	2694266.0000	5.4175	2342766.0000	11.9380	2738279.4000	21.2227	2907363.4000	30.1134	2563026.4000	12.4672	2605066.0000	21.3710	3428835.2000	14.7800	3432329.4000	23.3333	3410275.0000	20.6215
PN_1634	negative	585.198	4608096.6000	39.1708	7052503.4000	13.1857	4784003.4000	9.0613	5685219.0000	10.1603	6198435.0000	28.4064	5834182.0000	24.1613	4968870.0000	26.6763	5916325.0000	21.4314	6228244.6000	20.7703	6094034.4000	15.8832
PN_1635	negative	585.198	1803857.0000	34.4923	2974130.6000	6.1924	1881768.0000	13.3160	2524709.2000	14.8216	2486884.2000	25.1199	2175149.2000	28.0261	1916465.6000	21.9168	2184961.6000	26.3776	2614521.6000	19.8169	2266774.4000	15.7834
PN_1636	negative	585.22	2279284.8000	29.0310	2354140.4000	15.1206	2875711.6000	28.0146	2818532.6000	40.2843	2884650.0000	11.4714	3425787.0000	62.4825	2618002.2000	34.4505	4210717.0000	13.8532	3468661.6000	54.5132	2994518.8000	1.6702
PN_1637	negative	585.22	156633.4000	36.2790	240833.0000	6.0086	174092.2000	24.0502	173149.6000	14.4797	219812.0000	13.1711	211141.4000	23.3482	131338.2000	33.6606	191720.8000	8.9181	177150.8000	10.9928	187083.0000	11.8281
PN_1638	negative	587.235	1517154.2000	54.4276	2068009.5000	29.9656	1808097.0000	24.1632	2307452.8000	43.3405	2241656.4000	39.7741	1864325.0000	15.8107	1832876.6000	31.4144	2358915.6000	17.4520	1950228.4000	12.4639	1857059.0000	49.9523
PN_1639	negative	587.235	35262652.6000	57.8330	58411026.0000	13.4764	33844611.0000	24.2784	52373902.8000	36.6154	54827638.8000	16.8895	52205790.6000	17.5632	36622612.2000	34.8018	61035407.4000	12.3701	53732248.4000	12.5074	53585597.8000	13.0985
PN_1640	negative	587.236	27506167.0000	62.6791	58260707.8000	24.8844	34924579.8000	23.0983	47644194.6000	43.4610	52029075.6000	27.2542	48115476.2000	27.2850	35468091.0000	42.6375	55076049.0000	22.9069	56791063.8000	20.7607	50067142.0000	31.2940
PN_1641	negative	587.236	27653075.4000	68.8733	56824585.6000	27.3565	32088523.6000	26.4399	46911597.4000	45.5345	47977060.4000	27.8402	46109427.8000	29.4021	34360604.6000	46.2433	51724054.0000	25.8500	55562935.4000	22.0603	47855983.0000	34.1243
PN_1642	negative	589.25	8582113.2000	57.8687	15867541.2000	20.9629	9692500.6000	21.8667	13500509.2000	34.0470	13850633.6000	24.0086	12614600.6000	21.2604	10970197.4000	36.7453	14433465.8000	16.8536	14832709.4000	14.4009	14119642.2000	24.1624
PN_1643	negative	590.173	5895255.2000	18.9954	6175772.2000	11.7341	6397956.4000	13.7337	4865694.4000	10.4596	7309771.0000	11.3033	5860017.4000	7.3463	7290556.2000	9.1362	7594272.6000	2.3805	8642949.0000	8.4626	7203429.6000	6.4335
PN_1644	negative	591.157	7837465.6000	33.7378	5770734.6000	34.6727	5087252.8000	38.8510	5620595.2000	69.9310	4702909.4000	40.2288	5034655.6000	31.4092	7532452.8000	20.4504	5000359.0000	50.6511	3948978.8000	25.3912	5797661.6000	50.1505
PN_1645	negative	591.173	11206708.4000	80.1503	38941923.4000	16.0296	10380332.0000	53.4787	19622876.6000	48.1890	34514608.8000	25.4700	40257134.2000	39.2107	12051781.0000	81.8911	21918238.8000	27.7889	37726470.2000	24.7391	31616214.6000	33.9276
PN_1646	negative	591.178	2361383.6000	16.5801	1745733.0000	7.0632	3342874.2000	9.6827	3028873.4000	21.6622	2256853.8000	13.5070	2548608.2000	17.4462	3680967.4000	9.3259	3544129.2000	12.6869	2409710.6000	27.5298	2666621.0000	16.1024
PN_1647	negative	591.339	3795757.0000	37.5676	6117705.8000	22.2566	5420482.6000	8.5168	6007298.0000	43.2998	5549643.2000	30.9852	5576903.6000	21.3763	5326154.0000	28.8714	6822423.8000	28.0484	7417391.8000	22.3419	5654883.4000	35.6112
PN_1648	negative	591.34	6265098.4000	46.6543	7697998.0000	19.3868	9011515.2000	23.2917	9832249.4000	40.7330	8721438.0000	28.8341	8468947.2000	29.9663	8589721.2000	30.0843	10169654.8000	18.5164	9805269.4000	33.7516	9090107.6000	45.4146
PN_1649	negative	593.152	592400418.6000	12.3928	461569955.8000	22.6123	592578508.2000	16.7748	480373428.8000	12.6309	532722182.4000	9.8087	513762479.2000	9.8122	551917584.0000	12.5701	482652585.6000	9.3436	542948343.4000	7.9971	439754737.0000	9.4147
PN_1650	negative	593.152	516121754.2000	16.4590	404981835.8000	3.4593	529085661.2000	15.9564	460591188.4000	12.7271	426161173.6000	8.3032	441685248.6000	8.2526	474762954.2000	14.2229	408287338.4000	8.1943	452151137.2000	8.0298	418424632.4000	10.3555
PN_1651	negative	593.152	765143.8000	43.1972	563636.6000	20.1968	605369.8000	14.6260	421525.6000	34.0621	451706.6000	36.8066	516379.4000	17.0731	629209.4000	29.2590	525982.2000	36.3823	457603.6000	29.8777	408200.8000	18.2453
PN_1652	negative	593.355	3695560.2000	38.6106	5603474.2000	23.2957	4912955.6000	19.5852	6246231.8000	52.9547	5151655.0000	30.9990	5464435.4000	37.3942	5534017.4000	33.0026	6739042.4000	22.3348	6889664.4000	22.1545	5200050.6000	36.9061
PN_1653	negative	595.131	10869424.8000	19.8079	10394778.0000	18.0585	9548034.8000	21.9561	10211400.2000	25.3003	11719918.2000	30.7999	9200554.0000	28.1980	11936527.2000	17.5149	12528417.0000	15.3437	9378780.4000	23.1038	11198223.4000	23.0913
PN_1654	negative	595.132	14401025.4000	48.5182	6790156.2000	31.6746	9310333.6000	28.7277	8399110.8000	53.9433	7577567.0000	32.0379	6123578.0000	29.4357	11683465.2000	46.2384	8246748.6000	15.1983	6148352.8000	22.7397	7417424.6000	26.5733
PN_1655	negative	595.261	1676496.8000	37.0816	2704948.6000	12.7693	2650877.6000	12.2636	2538988.4000	33.6592	2657978.8000	19.1174	2634880.8000	21.9068	2492696.2000	27.8096	2552012.2000	17.6369	3227278.0000	11.5257	2612189.2000	24.7540
PN_1656	negative	595.262	1988254.6000	27.6065	3413479.6000	12.3516	3970855.0000	9.8151	3334019.6000	42.3100	3430222.2000	23.9449	3609569.8000	27.2066	3510035.6000	43.6629	3031280.6000	32.0480	5112674.0000	22.6181	3301657.0000	36.9430
PN_1657	negative	596.159	6381436.6000	15.3323	4965017.4000	3.1053	6354046.0000	19.5773	5701914.6000	12.8779	5225422.0000	8.8640	5429019.2000	9.2024	5649516.8000	21.1406	5020634.8000	8.0438	4851444.8000	21.0958	5221348.2000	10.8471
PN_1658	negative	596.159	6762773.6000	8.8057	6225371.8000	4.1925	7177597.2000	16.5448	5860011.0000	11.6461	6499891.0000	9.4348	6377458.0000	10.7816	6824461.0000	13.8219	5951692.8000	10.5148	6655847.2000	9.4224	5486197.0000	10.1464
PN_1659	negative	597.043	3746813.2000	54.8346	6118964.4000	57.4833	3360538.6000	52.5281	4764370.8000	46.5507	4271215.0000	49.2487	4770438.6000	43.0337	4019790.8000	45.9281	2818157.2000	55.3569	4809995.8000	58.8823	4983118.2000	50.9993
PN_1660	negative	599.162	24563780.2000	62.2991	4596327.0000	27.7496	24838014.2000	110.6833	10328005.4000	50.0098	4842378.0000	22.2433	26574294.6000	144.0831	20772232.2000	76.2399	10168516.4000	76.9041	10274559.8000	100.7995	7299127.0000	47.9016
PN_1661	negative	599.214	2544108.6000	15.0325	3267594.0000	11.5937	2563992.8000	17.0018	2471166.2000	17.9095	3468124.0000	16.8057	2795676.0000	17.7236	2393868.4000	14.2851	2661405.0000	14.0732	2871941.2000	17.0608	2938975.0000	12.2211
PN_1662	negative	599.214	3511097.4000	8.9865	3997400.0000	13.6812	3575490.2000	10.5597	3273309.6000	17.9519	4227894.2000	11.0324	3602703.4000	17.2161	3292539.4000	7.1255	3394680.8000	18.6602	3532786.4000	10.6171	3671642.0000	9.0748
PN_1663	negative	600.12	1429092.8000	38.7570	2183764.2000	17.2852	1878596.8000	8.7711	2045898.2000	31.2248	1979076.6000	15.4184	2045083.0000	19.6353	1890534.4000	25.0547	2379092.6000	17.0309	2432136.6000	12.8002	2060492.4000	18.6034
PN_1664	negative	602.883	2627720.2000	9.0764	2531162.6000	7.0396	2647548.4000	4.8323	2705615.2000	6.5459	2572905.6000	5.6866	2538384.0000	7.1243	2495858.4000	3.0965	2380939.4000	2.6639	2494825.2000	6.1307	2427064.6000	7.6566
PN_1665	negative	603.23	3974748.6000	54.6220	7086157.0000	14.8590	4106512.4000	12.0875	6168621.2000	38.7788	6238351.8000	21.5294	5889736.0000	26.9496	4292779.0000	36.8663	6885880.2000	19.5648	6734276.8000	18.7116	6592775.2000	19.9606
PN_1666	negative	603.23	89816253.0000	49.5000	145007124.2000	14.9924	96011513.2000	11.7150	131995855.8000	37.0045	134472545.2000	14.7817	129362134.8000	22.5376	98550638.4000	31.8759	149310384.8000	17.4154	144737605.2000	15.4263	142874878.2000	16.8215
PN_1667	negative	603.231	2327072.4000	37.9562	4051863.6000	30.3799	2395382.6000	16.0387	2986000.2000	40.9592	3672870.0000	22.0159	3264382.2000	25.9934	2461154.6000	32.8778	3927841.2000	31.2208	3976825.4000	28.4012	3524524.8000	26.8021
PN_1668	negative	603.231	1058367.0000	74.8677	2978659.2000	43.6380	1272130.2000	31.8503	2083293.0000	50.2438	2238382.0000	39.9829	2103425.8000	39.7119	1471033.2000	55.5112	2671778.2000	47.1794	2771917.6000	30.8243	2431839.0000	44.5363
PN_1669	negative	604.131	4477627.2000	30.5255	2513376.8000	41.0745	6838307.8000	70.9584	5781631.8000	30.3440	4266790.4000	45.4138	4504803.8000	26.0238	6029939.6000	30.5884	6538091.8000	24.4868	3141659.0000	71.6598	3386504.0000	57.8888
PN_1670	negative	604.173	41148663.8000	35.7410	21756551.0000	25.1797	29186087.8000	36.8225	27535632.2000	29.3211	26539726.4000	39.6050	22874117.4000	31.9885	25660962.0000	39.2193	24467120.0000	7.9301	19116976.8000	30.4264	22601267.2000	30.3546
PN_1671	negative	604.173	9441035.0000	34.7631	7704526.0000	28.8233	5677790.2000	34.5972	4616316.6000	17.7185	8859704.0000	71.7021	8064812.2000	45.5227	1825362.3333	35.3880	1758897.2000	10.0230	3462759.0000	74.0742	4071688.8000	39.2861
PN_1672	negative	605.188	14720104.0000	59.4649	31174274.0000	18.0028	15472437.2000	35.5616	19006405.4000	31.7698	20502158.6000	25.9631	21129287.6000	25.7741	17881040.4000	45.2743	19753442.4000	18.0724	22467095.6000	22.2691	19877789.8000	16.9316
PN_1673	negative	605.188	2318751.2000	67.6760	6484820.6000	20.9623	2649360.4000	72.4373	3748089.4000	36.5579	3731189.2000	33.7178	4384989.0000	21.3626	2801499.0000	58.2947	2894620.8000	29.1978	4078295.0000	31.2061	4252597.4000	10.8242
PN_1674	negative	605.194	6061983.4000	14.4718	7757836.4000	12.0173	7229784.6000	19.5433	6385815.0000	10.1119	7388554.6000	22.3327	6706114.8000	14.6954	6930601.6000	13.9137	7980837.0000	18.0624	7857413.2000	19.3119	7584434.0000	22.9166
PN_1675	negative	605.246	98930193.4000	49.2826	152437555.2000	11.3222	117197840.4000	11.7796	151816523.2000	31.5103	146578146.6000	12.3252	142238862.8000	17.1946	120927356.8000	27.1001	156658579.8000	11.0263	154670620.2000	7.2211	152652222.6000	12.4946
PN_1676	negative	605.246	56823850.0000	46.5304	98574148.0000	12.2298	74404547.6000	12.7023	85259609.2000	31.3547	94409448.2000	16.1126	86008797.2000	24.3537	70760377.6000	29.1741	88147994.2000	24.8359	102772298.2000	13.2912	90366967.4000	19.6563
PN_1677	negative	605.246	1421392.0000	80.5474	3052588.8000	34.2384	1145585.6000	40.7269	2017132.8000	56.2115	2601710.0000	24.1644	2208060.2000	36.3598	1165867.0000	58.2347	2833595.8000	38.6957	2289063.0000	27.0031	2576402.6000	24.0121
PN_1678	negative	606.074	3572867.2000	16.1003	1650990.8000	23.7047	4391892.0000	56.0019	4041854.4000	17.3959	2747402.6000	16.2894	2051266.2000	32.7163	7446052.6000	18.0166	4466979.6000	14.7697	2848156.2000	11.7486	2503453.6000	20.2594
[truncated: 5,276 more rows]
