# Supplementary material for: Water Limitation Causes Early-Stage Metabolic Perturbation in the Interaction of Soybean and Asian Soybean Rust
Source: J Agric Food Chem. 2026 Jan 23;74(4):4045–58. doi: 10.1021/acs.jafc.5c07944 (PMC12879939; doi:10.1021/acs.jafc.5c07944)
Supplement: Supplementary file 2 [file jf5c07944_si_002.xlsx]

## Sheet: Supp.T3
Peak_ID	mode	Anotated transition	0 hai					12 hai								24 hai
			C		WL		C		IN		WL		INWL		C		IN		WL		INWL
			AVG Intensity	RSD %	AVG Intensity	RSD %	AVG Intensity	RSD %	AVG Intensity	RSD %	AVG Intensity	RSD %	AVG Intensity	RSD %	AVG Intensity	RSD %	AVG Intensity	RSD %	AVG Intensity	RSD %	AVG Intensity	RSD %
PP_1089	positive	(+)-geniposide	92489.3333	9.1136	110360.2000	16.1616	98927.2000	25.4983	103703.0000	33.8395	111798.0000	33.1530	109317.8000	24.1425	103584.7500	25.7846	135168.0000	22.1599	122386.6000	27.2653	110871.0000	17.5546
PN_0680	negative	(10E,15Z)-9,12,13-trihydroxyoctadeca-10,15-dienoic acid	316849.6000	30.7542	1340246.8000	68.3573	239203.0000	141.2926	157698.0000	68.8239	134773.6000	44.7332	213113.0000	27.9230	264230.2000	45.0424	188774.4000	62.6464	198251.2000	16.6407	315802.4000	56.7699
PN_0689	negative	(15Z)-9,12,13-Trihydroxy-15-octadecenoic acid	536735.4000	28.4800	1096525.6000	54.4104	438074.2000	74.4925	424558.0000	61.5909	308614.4000	32.8960	465988.8000	30.2151	430138.2000	34.2602	325856.8000	36.7735	380792.4000	19.9738	567119.0000	57.4160
PN_1212	negative	(1beta,5xi,9xi,11beta,12alpha,15beta)-1,11,12,14,15-Pentahydroxypicras-3-ene-2,16-dione	81816.2500	27.4515	128207.0000	6.9421	68635.0000	13.0943	85277.4000	25.1090	110299.0000	14.3853	105945.0000	21.9939	78636.7500	26.8357	108836.8000	19.3687	113978.8000	17.5786	118025.6000	9.6490
PP_2049	positive	(1R,2R,4S,5R,8R,9S,10R,11S,12S)-4,12-Dihydroxy-11-methyl-6-methylene-16-oxo-15-oxapentacyclo[9.3.2.1~5,8~.0~1,10~.0~2,8~]heptadec-13-ene-9-carboxylic acid	1106136.2000	15.5216	1272785.0000	22.8860	1220678.4000	15.3588	845570.0000	31.0965	1361668.8000	14.1243	1052482.2000	11.2504	953865.0000	20.2393	927472.2000	12.6919	1101165.4000	13.0390	898994.6000	16.9090
PN_1617	negative	(1S)-1,5-Anhydro-1-[2-(3,4-dihydroxyphenyl)-5,7-dihydroxy-4-oxo-4H-chromen-8-yl]-2-O-beta-D-xylopyranosyl-D-glucitol	259923.2000	32.0876	402237.0000	9.7355	264574.8000	22.0499	266832.0000	39.4759	374202.4000	35.4168	319206.6000	15.7081	268953.2000	34.2373	432997.8000	19.6774	334066.2000	33.7746	375455.6000	23.6999
PP_2296	positive	(1S,3R,4R,5R)-1,3,4-trihydroxy-5-[(E)-3-(4-hydroxyphenyl)prop-2-enoyl]oxycyclohexane-1-carboxylic acid	1583041.0000	40.1383	602929.2000	25.6380	1154696.8000	19.6385	839558.0000	51.9820	775470.2000	39.7602	791207.2000	39.2656	1253814.2000	48.1332	870929.6000	42.0812	690256.0000	33.0707	728742.0000	32.5693
PP_2512	positive	(1S,3R,4S,5R)-1,3,5-Trihydroxy-4-{[(2E)-3-(4-hydroxy-3-methoxyphenyl)-2-propenoyl]oxy}cyclohexanecarboxylic acid	141454.6000	50.4845	317872.2000	34.2605	100533.6000	46.6078	261096.8000	63.9568	282225.2000	59.5574	299422.8000	57.8252	184153.2000	52.0233	237788.2000	27.4450	289646.4000	48.0672	326743.4000	23.7070
PN_1167	negative	(1S,4aS,5S,7aS)-7-(Acetoxymethyl)-1-(beta-D-glucopyranosyloxy)-5-hydroxy-1,4a,5,7a-tetrahydrocyclopenta[c]pyran-4-carboxylic acid	391653.4000	25.3939	560642.8000	6.2904	450428.4000	25.6895	493785.6000	25.8764	585982.6000	15.3705	561324.4000	16.1066	489034.0000	13.4697	652406.6000	22.3080	577069.8000	12.0927	537741.6000	12.1354
PP_0497	positive	(1S,4S)-4,7,7-Trimethyl-3-oxo-2-oxabicyclo[2.2.1]heptane-1-carboxylic acid	321670.4000	45.1489	520135.6000	9.0119	305854.6000	26.3051	342711.4000	25.5137	497310.6000	6.7638	400846.2000	24.5668	295315.8000	24.3632	409406.6000	20.6355	478584.0000	10.5546	471671.2000	22.8630
PP_2214	positive	(2,6,6-Trimethyl-4-oxo-2-cyclohexen-1-yl)methyl beta-D-glucopyranoside	189992.0000	8.3310	216390.0000	18.6359	185147.5000	15.6314	197509.7500	9.8421	203264.5000	23.1522	220888.0000	20.2432	217312.3333	6.6335	223325.0000	13.5036	229506.2000	20.2250	190174.0000	15.4062
PP_1457	positive	(2E,4E)-5-[(1S)-1-hydroxy-2,6,6-trimethyl-4-oxocyclohex-2-en-1-yl]-3-methylpenta-2,4-dienoic acid	1285538.6000	40.2796	3931328.4000	15.1025	223492.4000	23.8336	115559.8000	59.1118	824857.6000	33.2386	163355.8000	53.3046	96178.2000	25.9786	88566.8000	12.8741	117368.8000	34.4107	138781.8000	28.5326
PP_1298	positive	(2R)-4-methoxy-2-[(E)-2-phenylethenyl]-2,3-dihydropyran-6-one	832453.6000	116.1725	306281.8000	20.8203	311049.0000	11.6999	341589.0000	6.7198	313053.4000	23.2113	430034.2000	20.6911	449177.0000	14.4805	372715.8000	6.7401	336320.6000	17.1299	339225.4000	19.2690
PN_0671	negative	(2R,3R,4S,5S,6R)-2-(4-hydroxyhexoxy)-6-(hydroxymethyl)oxane-3,4,5-triol	668152.2500	16.5461	443344.5000	22.5541	647566.5000	19.7534	572978.4000	32.5865	426047.8000	36.8199	941781.5000	88.3703	667893.0000	20.2439	579492.0000	6.8920	535296.0000	20.0839	472359.2000	16.0463
PP_1966	positive	(2R,3R,4S,5S,6R)-2-(4-hydroxyhexoxy)-6-(hydroxymethyl)oxane-3,4,5-triol	116954.3333	20.9958	118488.2000	23.6972	127948.3333	62.9476	143375.0000	33.9551	114994.5000	9.0996	251194.0000	96.9684	115480.5000	15.8364	105469.0000	29.2952	145669.0000	55.1146	107929.7500	27.8800
PN_1247	negative	(2R,3R,4S,5S,6R)-2-[(1S,3R,4R)-3,4-dihydroxy-4-[(E,3R)-3-hydroxybut-1-enyl]-3,5,5-trimethylcyclohexyl]oxy-6-(hydroxymethyl)oxane-3,4,5-triol	189838.6667	7.2502	216995.5000	21.9450	246023.6000	28.4466	256935.8000	23.2475	231157.5000	19.3056	238365.8000	22.8474	253513.0000	13.5282	241133.4000	25.7169	255910.0000	15.3244	210111.6000	14.8847
PN_1629	negative	(2R,3R,4S,5S,6R)-2-[(2R,3R)-3-hydroxy-3-(4-hydroxy-3-methoxyphenyl)-2-[4-[(E)-3-hydroxyprop-1-enyl]-2-methoxyphenoxy]propoxy]-6-(hydroxymethyl)oxane-3,4,5-triol	1167559.4000	23.0969	1582762.2000	10.2972	1219433.0000	11.3456	1090203.0000	16.4373	1513821.2000	6.5807	1243246.0000	15.1598	1063767.8000	25.2644	1166348.6000	12.8486	1143113.4000	7.6705	1209227.2000	6.7173
PP_2486	positive	(2R,3R,4S,5S,6R)-2-[(E)-3-(4-hydroxy-3-methoxyphenyl)prop-2-enoxy]-6-(hydroxymethyl)oxane-3,4,5-triol	100318.6000	15.9277	120176.6000	22.6219	117730.6000	14.6710	80343.7500	22.0547	136077.4000	44.5028	109783.6000	28.2139	129450.0000	20.8589	128779.2000	20.3038	115024.2000	49.4450	98979.0000	32.1547
PN_1329	negative	(2R,3S,4S,5R,6R)-2-(hydroxymethyl)-6-[[(2R,3S,4S,5R,6S)-3,4,5-trihydroxy-6-(2-hydroxy-4-prop-2-enylphenoxy)oxan-2-yl]methoxy]oxane-3,4,5-triol	228135.2000	48.6961	566686.2000	20.3249	156931.4000	49.1565	513723.2000	61.5888	477643.2000	59.4767	558879.0000	51.0102	309337.4000	64.4128	415844.6000	23.5868	466573.6000	40.6365	633490.4000	32.8096
PN_1413	negative	(2R,3S,4S,5R,6R)-2-[[(2R,3R,4R,5S)-3,4-dihydroxy-5-(hydroxymethyl)oxolan-2-yl]oxymethyl]-6-[(2E)-3,7-dimethylocta-2,6-dienoxy]oxane-3,4,5-triol	3460918.4000	23.5886	3572683.6000	15.6029	3138065.4000	14.8806	3306935.6000	15.1493	3909377.4000	19.4821	3493541.4000	9.5083	3709321.2000	21.1635	4079019.4000	27.0176	3202822.0000	22.3842	3211702.8000	15.0789
PN_1459	negative	(2R,3S,4S,5R,6S)-2-[[(2R,3R,4R)-3,4-dihydroxy-4-(hydroxymethyl)oxolan-2-yl]oxymethyl]-6-[4-hydroxy-3-(3-methylbut-2-enyl)phenoxy]oxane-3,4,5-triol	1100085.6000	9.8632	1552461.6000	9.9790	1399625.4000	15.1645	1298071.6000	14.3262	1733476.8000	16.4860	1516848.0000	13.7562	1614389.8000	20.7374	1755647.4000	5.3335	1933350.6000	19.2315	1870693.0000	18.2701
PN_1036	negative	(2S,3R,4S,5S,6R)-2-[3-hydroxy-5-(4-hydroxypentyl)phenoxy]-6-(hydroxymethyl)oxane-3,4,5-triol	1311142.2000	19.7358	1510109.0000	7.8078	1552517.6000	4.8621	1569440.6000	21.0254	1555306.8000	14.8458	1554923.2000	14.3356	1449169.8000	16.3965	1676102.4000	12.7183	1657295.8000	5.7340	1450809.8000	19.6353
PN_1627	negative	(2S,3R,4S,5S,6R)-2-[4-[(3R,4S)-4-hydroxy-4-[(4-hydroxy-3-methoxyphenyl)methyl]-3-(hydroxymethyl)oxolan-2-yl]-2-methoxyphenoxy]-6-(hydroxymethyl)oxane-3,4,5-triol	563326.4000	14.4524	648561.6000	15.2906	549717.8000	13.9597	423853.4000	24.3524	569478.6000	10.2238	473788.4000	14.3387	433633.6000	21.3440	370848.2000	17.1223	419505.2000	19.8884	434108.0000	12.7112
PN_1193	negative	(2S,3R,4S,5S,6R)-2-[4-[(E)-2-(3,5-dihydroxyphenyl)ethenyl]phenoxy]-6-(hydroxymethyl)oxane-3,4,5-triol	0	0	0	0	0	0	481162.8000	77.2854	0	0	165627.7500	100.9622	0	0	105072.4000	40.0413	0	0	348396.0000	52.9268
PN_0897	negative	(2S,3S,4S,5R,6R)-6-(3-benzoyloxy-2-hydroxypropoxy)-3,4,5-trihydroxyoxane-2-carboxylic acid	4554868.2000	38.3101	1797024.0000	18.3668	3240965.0000	117.1092	3029514.8000	70.1864	1858810.8000	27.2407	5859831.0000	105.3934	2548983.4000	49.3018	3386314.2000	51.6339	2554348.0000	102.5747	2586163.0000	19.0441
PN_0505	negative	(2Z,4E)-5-[(1R,3R,5R,8S)-3,8-Dihydroxy-1,5-dimethyl-6-oxabicyclo[3.2.1]oct-8-yl]-3-methyl-2,4-pentadienoic acid	9113837.8000	23.2245	24420724.2000	20.5421	5774564.8000	19.3224	7434130.6000	20.0219	22674149.4000	11.8904	16738365.2000	32.4323	5541528.4000	13.4379	9621036.0000	16.5997	19815955.8000	22.7056	20353326.4000	26.1917
PN_1982	negative	(3beta,8xi,9beta,24E)-3-{[(1R)-2-O-Hexopyranosylhexopyranosyl]oxy}-12,15-dihydroxy-9,19-cyclolanost-24-en-26-oic acid	319927.6000	27.0788	213902.8000	19.0640	262220.4000	24.5658	215732.2000	23.3111	218272.6000	13.3497	205810.0000	13.2380	241888.6000	28.6490	204301.2000	17.1240	232282.0000	10.6832	216152.2000	6.1872
PP_0394	positive	(3-Carboxypropyl)trimethylammonium	2000431.0000	6.6619	0	0	852146.5000	61.5584	2211748.8000	23.3217	785855.0000	0	927140.2000	21.8317	1119377.0000	0	1143909.8000	33.4938	644953.5000	15.7262	1316423.7500	35.9756
PN_0300	negative	(3R)-3-Hydroxydodecanoic acid	167121.8000	28.9842	171319.2000	17.7256	145703.2000	16.5091	144794.8000	30.0492	140511.4000	30.2730	135946.0000	28.6711	131699.6000	28.2690	143785.2000	27.7881	139728.6000	33.0988	160670.4000	23.9396
PN_1245	negative	(3R,3'R,4R,6'S,7R)-5-Hydroxy-6',7-dimethyl-6,8-dioxo-3',4,4',5',6,6',7,8-octahydrospiro[isochromene-3,2'-pyran]-3',4,7-triyl triacetate	153236.0000	0	106757.0000	37.9594	133814.6667	55.4699	117311.0000	53.1224	121752.0000	0	161845.0000	12.0568	184021.5000	31.9771	111942.2500	40.0610	91151.0000	14.2120	105940.0000	37.9465
PP_0922	positive	(3R,4R)-4,7,8-Trihydroxy-3-methyl-3,4-dihydro-1H-isochromen-1-one	3108928.2000	28.6196	4793226.2000	18.5373	4886542.8000	2.0045	4121720.6000	29.7939	4489732.0000	17.2675	4479944.2000	18.4410	4183094.2000	19.8767	4574227.4000	23.3647	5387644.0000	11.8463	4509402.4000	24.2847
PP_1075	positive	(3Z)-3-Butylidene-6,7-dihydroxy-4,5,6,7-tetrahydro-2-benzofuran-1(3H)-one	59456.0000	17.2197	99650.8000	27.0199	67699.5000	16.2322	103255.0000	0	78597.3333	35.8319	89137.3333	22.2156	84799.0000	13.4268	79072.0000	49.4325	82007.6667	23.7989	82077.7500	17.7393
PP_0607	positive	(5E,8Z)-4,7-dihydroxy-2-methyl-2,3,4,7-tetrahydrooxecin-10-one	1520483.6000	8.5581	1872839.0000	20.6654	1671612.6000	16.0876	1467122.6000	24.3184	1668545.6000	18.9870	1641618.2000	27.6778	1854149.4000	18.4338	1428771.2000	21.7101	1374936.8000	19.4882	1643238.4000	31.4466
PN_1289	negative	(6E)-2,10-Dihydroxy-2,6,10-trimethyl-6,11-dodecadien-3-yl beta-D-glucopyranoside	1529397.2000	45.4728	295995.6000	49.5238	600990.8000	41.2907	469139.0000	64.2910	436857.6000	43.9682	487754.4000	61.2268	573766.6000	31.9828	339025.8000	56.1998	363660.2000	49.5376	429715.2000	59.6595
PN_0501	negative	(7R,8S)-7,8-dihydroxy-3,7-dimethyl-6-oxo-8H-isochromene-5-carbaldehyde	213425.6000	19.8615	284554.0000	18.5490	234059.4000	62.3173	259248.0000	36.7346	170900.2000	6.0070	216177.2000	35.1328	313420.4000	29.5005	247875.0000	36.7257	215359.8000	14.8723	259231.6000	26.2123
PN_1311	negative	(9R,10R)-10-hydroxy-8,8-dimethyl-9-[(2S,3R,4S,5S,6R)-3,4,5-trihydroxy-6-(hydroxymethyl)oxan-2-yl]oxy-9,10-dihydropyrano[2,3-f]chromen-2-one	0	0	0	0	0	0	106622.5000	45.4399	0	0	79957.0000	33.6814	51809.0000	0	71368.4000	25.8095	90546.0000	0	65970.5000	22.5305
PN_0533	negative	(D-Glycero-alpha-D-Manno-Heptopyranosyl)-Dihydrogenphosphate	130507.6000	45.8228	0	0	137440.0000	0	214886.0000	42.3398	0	0	121070.0000	0.4672	0	0	0	0	0	0	0	0
PN_0297	negative	(E)-undec-2-enedioic acid	135717.2000	31.4447	139941.6000	32.8279	116203.7500	12.7610	153241.6000	38.4735	96386.0000	49.2417	146299.6000	29.6059	158652.6667	16.4719	77498.4000	46.1776	82835.0000	37.6733	110615.8000	70.4005
PP_0243	positive	(S)-Piperidine-2-carboxylic acid	213438567.0000	30.6440	240023662.4000	31.4911	98596692.0000	37.3859	146715176.6000	109.7904	238998651.8000	44.1228	151107404.2000	36.4731	120003767.0000	21.1478	114937363.8000	28.8093	133486818.0000	29.4394	195128978.0000	45.7584
PN_1573	negative	[(10Z)-3,6-dimethyl-2-oxo-10-[[3,4,5-trihydroxy-6-(hydroxymethyl)oxan-2-yl]oxymethyl]-3a,4,5,8,9,11a-hexahydro-3H-cyclodeca[b]furan-4-yl] 3-hydroxy-2-methylpropanoate	337172.0000	21.6830	310248.8000	16.7166	362977.2000	36.6968	356782.4000	23.4725	316168.2000	20.3581	380223.0000	23.3027	348515.6000	17.2708	373067.2000	24.7649	347651.2000	22.5552	342418.0000	23.4332
PP_2558	positive	[(10Z)-6,10-bis(hydroxymethyl)-3-methylidene-2-oxo-3a,4,5,6,7,8,9,11a-octahydrocyclodeca[b]furan-4-yl] 2-methylprop-2-enoate	87977.4000	20.9637	76968.5000	13.3029	159885.0000	0	98748.3333	56.9472	59466.0000	19.1186	74653.0000	16.7780	130900.2500	40.8881	77260.6667	25.4590	56725.5000	4.5087	91583.7500	67.0704
PN_1416	negative	[(1aS,1bS,2S,5aR,6S,6aS)-1a-(hydroxymethyl)-2-[(2S,3R,4S,5S,6R)-3,4,5-trihydroxy-6-(hydroxymethyl)oxan-2-yl]oxy-2,5a,6,6a-tetrahydro-1bH-oxireno[5,6]cyclopenta[1,3-c]pyran-6-yl] 3,4-dihydroxybenzoate	255790.2500	40.6168	0	0	182085.2000	19.5502	187442.0000	0	149003.0000	12.3608	189919.0000	33.2718	200950.6667	23.3863	151768.6667	14.3893	137861.0000	14.2632	132681.3333	20.4702
PN_1401	negative	[(1S,4aR,5S,7aS)-5-hydroxy-1-[(2S,3R,4S,5S,6R)-3,4,5-trihydroxy-6-(hydroxymethyl)oxan-2-yl]oxy-1,4a,5,7a-tetrahydrocyclopenta[c]pyran-7-yl]methyl (E)-3-(4-hydroxyphenyl)prop-2-enoate	108410.2000	25.0698	102021.8000	29.1662	96164.8000	38.2840	107397.6000	48.6202	112872.2500	30.9269	101838.8000	41.7971	133882.4000	31.2625	112396.6000	32.4014	93608.6000	40.4565	120005.6000	33.7449
PP_3439	positive	[(1S,4aS,5R,7S,7aS)-4a,5-dihydroxy-7-methyl-1-[(2S,3R,4S,5S,6R)-3,4,5-trihydroxy-6-(hydroxymethyl)oxan-2-yl]oxy-1,5,6,7a-tetrahydrocyclopenta[c]pyran-7-yl] (E)-3-phenylprop-2-enoate	365890.4000	67.3000	0	0	187298.2500	42.5948	212057.5000	63.0632	156655.0000	0	133908.0000	0	270114.0000	36.6804	127268.5000	29.8342	134399.0000	4.2069	0	0
PN_1343	negative	[(2R,3R,4S,5R,6S)-6-[(3S,4S,5S,6R)-4,5-dihydroxy-6-(hydroxymethyl)oxan-3-yl]oxy-3,4,5-trihydroxyoxan-2-yl]methyl benzoate	839946.2000	12.8147	882396.2000	5.8802	996022.8000	19.6766	994149.4000	20.8064	956968.6000	17.2129	898666.8000	21.0144	1065707.6000	9.4729	1037383.8000	10.3432	893229.6000	20.8327	994597.4000	13.0120
PP_3850	positive	[(2S,3R,4R,5S,6S)-3,5-dihydroxy-2-[5-hydroxy-2-(4-hydroxyphenyl)-4-oxo-7-[(2S,3R,4R,5R,6S)-3,4,5-trihydroxy-6-methyloxan-2-yl]oxychromen-3-yl]oxy-6-methyloxan-4-yl] acetate	886949.0000	52.0992	1509192.2000	7.0413	1003446.8000	20.0876	1295897.6000	32.2674	1444175.6000	15.3135	1334647.8000	21.6253	1015791.2000	26.2284	1469208.8000	9.0986	1349033.6000	6.5212	1308094.2000	6.2649
PN_2034	negative	[(2S,3R,4S,5S,6R)-3,4,5-trihydroxy-6-(hydroxymethyl)oxan-2-yl] (4aR,5R,6aS,6bR,10R,12aR)-10-[(2R,3R,4S,5S,6R)-4,5-dihydroxy-6-(hydroxymethyl)-3-[(2S,3R,4S,5S,6R)-3,4,5-trihydroxy-6-(hydroxymethyl)oxan-2-yl]oxyoxan-2-yl]oxy-5-hydroxy-2,2,6a,6b,9,9,12a-heptamethyl-1,3,4,5,6,6a,7,8,8a,10,11,12,13,14b-tetradecahydropicene-4a-carboxylate	363076.2000	21.3468	346481.4000	14.3276	444651.0000	40.1516	470955.4000	33.7392	358563.0000	7.1518	548325.0000	48.5895	376453.2000	18.9364	406167.6000	40.0367	358625.4000	42.3337	377301.2000	46.0427
PN_0991	negative	[(3aR,4S,6aR,9R,9aR,9bR)-9-methyl-3,6-dimethylidene-2,8-dioxo-3a,4,5,6a,7,9,9a,9b-octahydroazuleno[4,5-b]furan-4-yl] 2-(hydroxymethyl)prop-2-enoate	91280.0000	33.5270	107716.0000	0	78533.2500	5.9081	68817.2500	24.9900	73630.0000	0	61120.0000	7.8763	91554.6000	27.4105	73894.4000	19.3260	66800.4000	10.4899	72420.0000	17.8407
PN_0850	negative	[(3aS,4S,5S,6E,10E,11aR)-6-formyl-5-methoxy-10-methyl-3-methylidene-2-oxo-3a,4,5,8,9,11a-hexahydrocyclodeca[b]furan-4-yl] 2-methylpropanoate	355675.0000	45.2570	310486.6000	12.8627	388596.6000	26.0406	320030.8000	16.3601	376924.0000	16.5998	337446.8000	43.5825	381174.2000	34.7575	307611.4000	22.3674	280519.2000	28.9511	324329.2000	39.8439
PN_0958	negative	[(E)-3-acetyloxy-6,7-dihydroxy-7-(6-oxo-2,3-dihydropyran-2-yl)hept-4-en-2-yl] acetate	170801.6000	18.8409	208245.4000	22.4326	262204.4000	16.2593	621005.6000	121.5183	196327.0000	28.2195	213877.8000	28.0846	305825.2000	30.1567	268587.0000	20.4985	318597.4000	36.6236	228279.8000	42.6494
PP_3465	positive	[2-hydroxy-3-[(9Z,12Z)-octadeca-9,12-dienoyl]oxypropyl] 2-(trimethylazaniumyl)ethyl phosphate	4062664.0000	172.5701	3004777.4000	162.4224	4592992.4000	203.0255	400547.5000	4.1537	3193747.3333	120.1987	1968786.8000	196.3573	229755.8000	71.5271	6743954.0000	0	464841.2000	76.5263	4879154.0000	0
PN_1345	negative	[3,4,5-trihydroxy-6-(2,3,4,5-tetrahydroxypentoxy)oxan-2-yl]methyl (E)-3-(3,4-dihydroxyphenyl)prop-2-enoate	1997822.2000	16.7075	1502664.2000	15.4890	1552761.2000	24.0850	1476899.0000	67.5445	1113710.2000	42.5721	1370058.4000	36.5335	1962473.4000	16.7264	1255716.2000	51.2620	1232222.0000	47.9026	946465.4000	80.6126
PP_2023	positive	[3,4,6-trihydroxy-5-[3,4,5-trihydroxy-6-(hydroxymethyl)oxan-2-yl]oxyoxan-2-yl]methyl (E)-3-(4-hydroxyphenyl)prop-2-enoate	4324196.4000	32.5441	4658235.2000	19.6143	4404987.0000	30.9511	5066730.2000	48.1499	4681196.8000	16.5439	5549256.2000	17.5921	4999277.6000	24.0749	5001900.8000	25.9062	5485712.2000	55.0269	5731903.6000	54.0699
PN_1201	negative	[5-Hydroxy-2-(3-hydroxybutyl)-3,3-dimethylcyclohexyl]methyl-beta-D-glucopyranoside	262435.2000	58.5895	565387.0000	21.2213	328477.6000	21.3134	477002.6000	45.6940	566945.0000	32.2695	491890.0000	34.9043	366747.0000	44.5851	614492.8000	30.4349	580833.2000	17.4250	529666.6000	33.4240
PN_0908	negative	{3-(Hexopyranosyloxy)-2-[(2Z)-2-penten-1-yl]cyclopentyl}acetic acid	452290.4000	14.3862	506711.2000	23.4744	646896.0000	30.2703	505295.4000	26.1572	494170.8000	39.2476	600668.4000	23.0631	720167.2000	47.4761	573213.0000	15.3773	688000.2000	48.4191	571212.2000	31.7582
PN_0678	negative	1-(4-hydroxyphenyl)-3-[(2R,3R,4S,5S,6R)-3,4,5-trihydroxy-6-(hydroxymethyl)oxan-2-yl]oxypropan-1-one	1477866.6000	21.2998	2155573.4000	4.8297	1535737.6000	21.9843	1848066.6000	12.7151	2119674.4000	8.8438	1885888.4000	25.3659	1643321.6000	20.4103	1897213.0000	5.8575	2105314.2000	8.8295	2005603.6000	5.9627
PP_2511	positive	1,3,5-trihydroxy-4-[(E)-3-(3-hydroxy-4-methoxyphenyl)prop-2-enoyl]oxycyclohexane-1-carboxylic acid	521451.0000	36.2559	817562.8000	14.7903	527243.2000	49.8063	553467.2000	35.4512	584565.2000	44.3119	657996.4000	8.8785	605778.0000	19.5708	572186.8000	29.4617	566530.6000	25.3444	644302.8000	39.1852
PP_3726	positive	1,5-Anhydro-1-[5,7-dihydroxy-2-(4-hydroxyphenyl)-4-oxo-4H-chromen-8-yl]-2-O-hexopyranosylhexitol	62017910.2000	16.0014	46027087.6000	3.1279	65583706.0000	15.8417	47313766.8000	15.6322	50418401.4000	13.2232	47703146.4000	13.2766	56772870.6000	17.1453	48638366.0000	14.1716	49770717.4000	7.7676	46983065.4000	0.6821
PP_1422	positive	1,8-Dihydroxy-9-oxo-1,2,3,9-tetrahydrocyclopenta[b]chromene-6-carboxylic acid	127072.4000	21.9892	67254.3333	26.7116	127078.2000	52.5571	104148.8000	35.2412	116078.6667	50.2823	81962.8000	15.7284	115145.0000	43.4626	93963.2000	18.5583	76546.5000	17.9348	71244.3333	22.3301
PP_0305	positive	1-[4-[(2S,3R,4S,5S,6R)-3,4,5-trihydroxy-6-[[(2S,3R,4S,5R)-3,4,5-trihydroxyoxan-2-yl]oxymethyl]oxan-2-yl]oxyphenyl]ethanone	278828.0000	35.3746	389773.6667	28.7084	147494.0000	10.6411	203975.0000	1.6446	236289.4000	34.0255	292513.5000	8.3594	144653.0000	0	199562.5000	9.6508	310645.0000	8.8692	243657.6667	24.2027
PP_0024	positive	1-Aminocyclopropanecarboxylic acid	15203578.6000	19.9803	16480761.2000	8.8118	18111319.6000	17.6550	15990555.0000	14.6291	12392070.4000	49.0295	13550339.8000	38.4833	19359325.4000	9.2527	18470055.4000	8.5995	17712171.8000	4.8925	14804046.0000	16.8032
PP_0804	positive	1-O-[(2E)-3-(3,4-Dihydroxyphenyl)-2-propenoyl]-beta-D-glucopyranose	21288288.2000	28.1775	18003294.6000	23.5681	18934448.0000	13.4988	15236635.2000	23.6909	18500253.6000	34.7086	17424904.2000	20.3815	22247682.8000	26.8814	18904345.8000	26.0032	14749375.4000	26.7570	17595170.0000	34.3957
PN_0381	negative	1-Pentofuranosyl-2,4(1H,3H)-pyrimidinedione	23255655.4000	64.3089	37391355.6000	20.2066	36909393.2000	36.6293	30679780.0000	21.7808	37284255.4000	16.8399	35191501.0000	40.7197	34747472.2000	7.7059	38965773.8000	14.1037	45754968.8000	21.9732	48122293.8000	19.3329
PN_1034	negative	2-(1,3-Benzodioxol-5-yl)-3-hydroxypropyl-beta-D-glucopyranoside	177796.4000	21.2964	190715.4000	28.0487	164997.0000	22.7918	485612.6000	51.8225	183993.2000	16.8607	220346.6000	40.5689	172526.0000	27.7537	291787.2000	15.0033	227158.0000	22.3994	521868.2000	38.7216
PN_1653	negative	2-(3,4-dihydroxyphenyl)-5,7-dihydroxy-3-[(2S,3R,4S,5S,6R)-3,4,5-trihydroxy-6-[[(2S,3R,4S,5R)-3,4,5-trihydroxyoxan-2-yl]oxymethyl]oxan-2-yl]oxychromen-4-one	10869424.8000	19.8079	10394778.0000	18.0585	9548034.8000	21.9561	10211400.2000	25.3003	11719918.2000	30.7999	9200554.0000	28.1980	11936527.2000	17.5149	12528417.0000	15.3437	9378780.4000	23.1038	11198223.4000	23.0913
PN_1354	negative	2-(3,4-dihydroxyphenyl)-5,8-dihydroxy-7-methoxy-3-[(2S,3R,4R,5R,6S)-3,4,5-trihydroxy-6-methyloxan-2-yl]oxychromen-4-one	286743.5000	31.5190	184978.0000	52.8877	536194.5000	3.7509	292583.0000	0	112835.5000	24.3806	366185.5000	52.0293	477399.2500	32.4010	256463.0000	79.2101	183108.7500	76.5636	242620.6667	78.7238
PN_1356	negative	2-(3,4-Dihydroxyphenyl)ethyl-4-O-[(2E)-3-(3,4-dihydroxyphenyl)-2-propenoyl]-beta-D-glucopyranoside	89751.4000	21.2460	81150.6000	36.8944	98762.5000	31.9290	114254.0000	58.7277	72688.7500	8.1239	81446.3333	10.0351	108891.8000	25.8981	85223.0000	22.3384	65678.2000	14.2454	88565.6667	33.8019
PN_0664	negative	2-(beta-D-glucosyloxy)-cis-cinnamic acid	73855720.8000	22.2899	109152958.2000	6.2138	81848901.2000	13.3634	90226796.8000	15.4025	103160276.0000	14.3628	104036677.8000	13.2590	84360587.2000	17.7506	103710986.2000	5.0570	104685820.0000	5.4724	101481643.2000	11.7559
PN_1607	negative	2-(hydroxymethyl)-6-[5-[3-(hydroxymethyl)-5-(3-hydroxypropyl)-7-methoxy-2,3-dihydro-1-benzofuran-2-yl]-2-methoxyphenoxy]oxane-3,4,5-triol	186407.0000	36.4711	285808.4000	21.6074	185170.4000	20.9413	234676.8000	28.8753	241949.8000	19.6443	254948.0000	33.5147	183867.8000	33.9263	249902.4000	20.5434	241635.6000	16.7912	204996.8000	21.5477
PN_1131	negative	2,3-Dihydroxy-3-(4-hydroxy-3-methoxyphenyl)propyl-beta-D-glucopyranoside	6500873.2000	51.3982	11639732.2000	4.1736	7158646.8000	20.8108	8961745.0000	30.9126	10443719.8000	23.1533	9719687.4000	28.9601	6771369.6000	36.3118	10399509.4000	20.4309	10478893.2000	17.7890	9198016.6000	23.2575
PP_1258	positive	2-[(1R,2R)-2-[(Z)-5-hydroxypent-2-enyl]-3-oxocyclopentyl]acetic acid	11054189.8000	24.0737	13357759.6000	29.9544	5476480.0000	64.3177	4169906.0000	139.4493	4494098.8000	19.1882	4402976.2000	39.9645	7818413.2000	35.5884	3461823.6000	96.0356	4896653.8000	48.1504	4810900.8000	83.1453
PN_0959	negative	2-[(1R,2R)-3-oxo-2-[(Z)-5-[3,4,5-trihydroxy-6-(hydroxymethyl)oxan-2-yl]oxypent-2-enyl]cyclopentyl]acetic acid	24340701.2000	29.3784	16057103.6000	6.9144	22336744.2000	20.9243	21171233.4000	15.1433	19534881.2000	18.0609	18119839.4000	17.7070	23059007.4000	21.7570	18370487.6000	20.0616	16345511.0000	16.0570	17063224.2000	19.5173
PP_2645	positive	2-[(2E,5E,7E,11E)-10-Hydroxy-3,7,9,11-tetramethyl-2,5,7,11-tridecatetraen-1-yl]-6-methoxy-3,5-dimethyl-4H-pyran-4-one	293953.8000	26.7239	227547.2000	32.2668	366045.2000	32.6569	199583.2000	27.4452	228468.0000	12.2929	243948.2000	46.2492	275705.4000	61.4075	298320.2000	41.0934	270758.4000	35.5277	203416.6000	26.7260
PN_0989	negative	2-[(4-hydroxy-3,5-dimethoxyphenyl)methoxy]-6-(hydroxymethyl)oxane-3,4,5-triol	997919.0000	22.3776	542898.4000	49.4931	774386.6000	54.4046	781001.7500	18.2049	784033.0000	27.0178	694930.4000	64.7249	840131.0000	59.5055	780604.0000	59.7200	746632.2500	25.1668	732701.0000	29.4043
PN_1196	negative	2-[(E)-4-(1,4-dihydroxy-2,2,6-trimethylcyclohexyl)but-3-en-2-yl]oxy-6-(hydroxymethyl)oxane-3,4,5-triol	177725.8000	19.5973	264632.0000	21.1972	197063.3333	6.5049	247411.0000	37.7189	234564.0000	26.6793	238448.8000	25.9191	191192.2500	12.1069	233986.2500	23.6003	269044.6000	26.5708	265033.2500	30.8846
PN_0819	negative	2-Acetyl-3-methylphenyl beta-D-glucopyranoside	2656378.8000	35.2114	1470802.8000	6.4139	2591781.6000	65.6889	2140272.6000	32.5975	1526166.2000	11.9230	2805469.2000	75.1398	2365508.4000	28.9815	2221323.4000	29.5838	2055392.2000	56.4392	1785174.0000	9.9415
PN_1213	negative	2-hexoxy-6-[(3,4,5-trihydroxyoxan-2-yl)oxymethyl]oxane-3,4,5-triol	926336.0000	56.5071	542808.4000	5.1293	1006879.2000	75.7541	657679.4000	34.9694	695384.0000	18.8364	1337652.2000	87.7423	891620.8000	51.0084	894750.6000	28.2043	783486.8000	44.2411	607366.4000	12.3980
PP_2097	positive	2-Hydroxy-4,5',8a'-trimethyl-1'-oxo-4-vinyloctahydro-1'H-spiro[cyclopentane-1,2'-naphthalene]-5'-carboxylic acid	232579.6000	21.5037	141553.8000	31.7066	276670.0000	16.8024	184964.0000	20.3881	156511.8000	18.6620	174795.6000	33.0821	286164.2000	51.0722	190350.0000	14.1852	174596.0000	4.4631	158864.7500	20.0463
PN_1302	negative	2-oct-1-en-3-yloxy-6-[(3,4,5-trihydroxyoxan-2-yl)oxymethyl]oxane-3,4,5-triol	1116920591.6000	24.3500	603433135.8000	11.4366	1018926120.0000	16.5123	789275027.0000	9.8029	804272304.0000	13.4869	800680296.6000	29.9696	950322122.6000	27.6619	770832311.8000	10.1001	744293601.2000	11.2845	737578219.4000	8.9375
PN_0121	negative	2-Oxoadipic acid	1186049.2000	27.7171	3330339.2000	19.4748	603384.4000	17.5913	1231503.6000	51.4392	2159548.8000	28.6486	1893076.8000	39.8962	641138.4000	29.9942	1054110.6000	23.1626	1875300.0000	16.0590	1975920.6000	29.4143
PN_1149	negative	2-Phenylethyl 3-O-(4-carboxy-3-hydroxy-3-methylbutanoyl)-beta-D-glucopyranoside	107142.7500	22.1852	78889.4000	26.9834	154523.4000	36.4696	86748.0000	24.3143	71434.5000	7.9521	151761.0000	39.9949	151509.6000	30.5491	112409.6667	18.7237	112574.6667	38.2111	81948.0000	0
PP_3050	positive	2-Phenylethyl 6-O-[(2S,3R,4R)-3,4-dihydroxy-4-(hydroxymethyl)tetrahydro-2-furanyl]-beta-D-glucopyranoside|(2S,3R,4S,5R)-2-[(2R,3R,4S,5S,6R)-4,5-dihydroxy-6-(hydroxymethyl)-2-(2-phenylethoxy)oxan-3-yl]oxyoxane-3,4,5-triol	34082804.6000	61.2156	20986354.8000	17.7963	28026268.4000	14.1414	23152912.2000	23.9728	29083215.0000	23.1079	23329700.6000	41.1518	29306717.0000	21.5788	28926403.4000	22.3012	20356370.8000	46.4989	19571285.6000	21.0532
PP_0197	positive	2-Picolinic acid	4656830.0000	45.9281	9498788.6667	9.4488	6011739.6667	36.5854	9865190.0000	87.9523	5267442.6667	23.7664	6189121.5000	18.3337	5152006.0000	0	3498158.3333	20.9938	5131896.0000	27.4635	4618575.0000	29.0307
PP_2200	positive	2prime,3prime-Cyclic Adenosine monophosphate	221241.2000	31.7131	100034.2000	18.6127	369482.6000	53.2759	292252.6000	40.3920	128499.8000	26.7082	195680.2000	27.7205	255771.4000	19.3016	218514.0000	20.4787	117377.6667	16.1871	195508.0000	28.7035
PP_1987	positive	2prime,3prime-Cyclic Cytidine monophosphate	6512751.2000	25.4952	1214337.4000	43.2563	10668243.0000	50.1631	8336924.8000	51.8405	2904242.0000	46.6491	3644435.4000	23.8911	7281851.4000	26.2320	3986284.8000	21.3716	1591469.6000	42.8159	1780468.0000	73.0070
PN_0540	negative	3-(1H-Indol-3-yl)-2-(trimethylammonio)propanoate	179299.0000	12.7802	182531.8000	16.7685	154321.8000	25.1849	162631.0000	13.5467	138159.6000	26.7194	150873.8000	4.6944	124572.8000	15.0206	137172.8000	20.3888	118678.8000	26.3839	96830.0000	25.3866
PP_0818	positive	3-(2,4-Dihydroxyphenyl)propanoic acid	168586.4000	47.0724	291417.8000	10.1818	188126.8000	15.4066	216665.0000	18.3200	257177.0000	23.9944	211910.6000	8.8311	176041.4000	26.8959	251147.0000	16.9201	220277.0000	17.6259	220157.6000	9.1175
PP_1412	positive	3-(3,4,5-Trimethoxyphenyl)-1,2-propanediol	158281.6000	19.0698	124830.8000	20.6473	145366.4000	27.3727	136019.5000	15.5148	138928.2000	18.7605	121423.2000	18.1951	138282.2000	18.7516	144013.0000	13.6583	110161.0000	31.3040	147460.8000	27.9235
PN_1472	negative	3-(6-methoxy-1,3-benzodioxol-5-yl)-7-[(2S,3R,4S,5S,6R)-3,4,5-trihydroxy-6-(hydroxymethyl)oxan-2-yl]oxychromen-4-one	446838.8000	33.1470	204512.2000	5.4567	311508.6000	59.4973	325093.8000	85.7216	192511.2000	39.4085	188245.2500	38.0923	438293.5000	73.5409	191304.0000	53.9089	235550.5000	23.3838	221839.2500	70.4760
PN_0720	negative	3-(Carboxymethyl)-1-(beta-D-glucopyranosyl)-1H-indole	81896.6000	24.7935	134157.4000	14.3772	96539.2000	31.1148	106246.2000	29.4400	120416.4000	20.2419	120791.4000	22.2763	99661.6000	34.2481	129001.2000	12.8324	121491.0000	10.7217	130605.2000	28.5186
PP_1672	positive	3',4',7-Trihydroxyflavone	300019.8000	52.4500	62724.2000	15.3803	161523.4000	73.1812	119096.0000	27.4086	87837.8000	23.3194	242070.0000	80.5062	127302.2000	44.3797	113226.8000	43.4190	104582.8000	52.3053	85868.4000	25.2274
PP_1086	positive	3,4-Dimethoxycinnamic acid	109429.6000	27.1445	89376.8000	5.2010	113303.2000	18.0255	97776.2000	13.6528	111088.0000	30.7982	142822.4000	48.4168	111619.4000	31.7615	127976.6000	19.4976	103554.6000	27.5099	104693.2000	24.2937
PP_2534	positive	3,5,5-trimethyl-4-[(E)-3-[(2R,3R,4S,5S,6R)-3,4,5-trihydroxy-6-(hydroxymethyl)oxan-2-yl]oxybut-1-enyl]cyclohex-2-en-1-one	15509746.0000	30.3490	19069192.2000	12.4884	14803673.6000	42.0503	15384849.8000	25.7840	21022795.6000	15.4183	16892731.6000	17.9914	15305056.6000	16.8889	20727310.0000	12.6734	18230214.2000	31.2747	18508541.6000	20.5240
PN_1409	negative	3,5,6-Trihydroxy-2-(4-hydroxy-3-methoxyphenyl)-4-oxo-4H-chromen-7-yl beta-D-glucopyranoside	1796239.0000	79.0574	1657989.6667	14.2842	565808.8000	78.8690	1339958.6667	78.4537	1470037.6667	20.9356	1318288.6667	48.9379	1484300.3333	74.3027	2445783.0000	91.9633	1542742.2500	86.0585	926850.7500	66.0566
PN_1879	negative	3-[(2S,3R,4S,5R,6R)-6-[[(2R,3R,4R,5S,6S)-3,5-dihydroxy-6-methyl-4-[(2S,3R,4R,5R,6S)-3,4,5-trihydroxy-6-methyloxan-2-yl]oxyoxan-2-yl]oxymethyl]-3,4,5-trihydroxyoxan-2-yl]oxy-5,7-dihydroxy-2-(4-hydroxyphenyl)chromen-4-one	143256.6667	34.6161	152259.2000	86.5618	486916.5000	143.0302	257028.2500	82.3489	123991.7500	22.2310	1236972.8000	199.2852	377002.7500	104.1826	281858.6000	107.8780	317375.4000	117.3616	638072.0000	187.1301
PP_0965	positive	3-[2-(beta-D-Glucopyranosyloxy)-4-methoxyphenyl]propanoic acid	802683.4000	38.1637	307013.2000	12.4756	589854.6000	120.0185	496109.2000	71.6735	324651.2000	28.5339	1008798.6000	102.3529	445013.4000	50.6870	587562.4000	60.0145	465254.2000	110.2337	453393.2000	23.8511
PN_1083	negative	3-[3-[3,4-dihydroxy-5-(6-oxo-3H-purin-9-yl)oxolan-2-yl]propanoyl]benzoic acid	131489.3333	13.3119	109251.0000	53.0833	163253.0000	0	172084.6667	43.7076	170204.6667	13.8821	177718.3333	13.9609	180377.0000	34.4112	199378.8000	35.9472	134026.0000	14.7309	176136.3333	17.9900
PP_3988	positive	3-[4,5-dihydroxy-3-[(2R,3R,4R,5R,6S)-3,4,5-trihydroxy-6-methyloxan-2-yl]oxy-6-[[(2R,3R,4R,5R,6S)-3,4,5-trihydroxy-6-methyloxan-2-yl]oxymethyl]oxan-2-yl]oxy-5,7-dihydroxy-2-(4-hydroxyphenyl)chromen-4-one	719506475.4000	14.1046	554480151.8000	3.4689	744330158.8000	12.8929	561432977.4000	12.8701	603883823.4000	12.9217	565947969.8000	12.2114	667779632.8000	15.8269	569521754.4000	13.0776	583939206.8000	6.5202	552686530.0000	2.6137
PN_1651	negative	3-[4,5-dihydroxy-6-(hydroxymethyl)-3-[(2S,3R,4R,5R,6S)-3,4,5-trihydroxy-6-methyloxan-2-yl]oxyoxan-2-yl]oxy-5,7-dihydroxy-2-(4-hydroxyphenyl)chromen-4-one	765143.8000	43.1972	563636.6000	20.1968	605369.8000	14.6260	421525.6000	34.0621	451706.6000	36.8066	516379.4000	17.0731	629209.4000	29.2590	525982.2000	36.3823	457603.6000	29.8777	408200.8000	18.2453
PP_2383	positive	3-[5-(3,4-dihydroxy-4-methyl-5-oxooxolan-2-yl)-2-hydroxy-4-methoxyphenyl]propanoic acid	570447.0000	42.9840	276733.8000	19.8370	381084.8000	28.3091	342413.4000	51.4824	374032.8000	17.1467	384690.8000	35.8197	411922.0000	47.0824	292787.8000	41.4798	294926.2000	33.5507	340602.2000	20.6521
PP_1321	positive	3-hydroxy-2-phenyl-2,3,3a,7a-tetrahydrofuro[3,2-b]pyran-5-one	499890.4000	51.3543	884810.8000	4.7789	556994.6000	32.4664	631400.8000	23.7377	670314.4000	19.3959	691238.0000	25.2077	592730.2000	31.7341	660514.2000	12.5244	738895.0000	11.5824	700986.6000	10.1103
PP_3038	positive	3-hydroxy-3-methyl-5-oxo-5-[[(2R,3S,4S,5R,6S)-3,4,5-trihydroxy-6-(2-methyl-4-oxopyran-3-yl)oxyoxan-2-yl]methoxy]pentanoic acid	196214098.8000	26.3884	68259426.2000	24.9740	161886446.4000	80.4859	108065984.4000	128.2495	62412245.0000	33.5884	77657967.4000	32.1009	169837625.6000	75.1466	84856250.8000	69.2000	67483327.8000	84.3539	60674569.4000	24.4720
PN_1122	negative	3-Hydroxy-4-[3-(4-hydroxyphenyl)propanoyl]phenyl-beta-D-galactopyranoside	281521.2000	27.9957	480241.8000	17.8478	212999.6000	24.2957	231744.2000	37.5653	308032.2000	42.0133	358741.8000	38.6081	189325.4000	54.3670	178873.8000	24.6602	368343.2000	25.4316	245447.6000	25.0793
PN_0983	negative	3-Hydroxy-5-[(Z)-2-(4-hydroxyphenyl)vinyl]phenyl beta-D-glucopyranoside	241643.0000	49.1145	89875.2000	19.9946	184323.0000	36.9841	133144.2500	74.0094	97583.2000	41.5558	97308.2000	30.1702	161697.4000	59.0048	86321.6000	37.7636	107248.6000	32.0073	78477.0000	10.6194
PN_1150	negative	3-Methylbutyl 6-O-alpha-L-arabinopyranosyl-beta-D-glucopyranoside	7123915.8000	51.3802	4387619.8000	17.8090	5985026.6000	24.8793	4991387.0000	21.3224	4768362.2000	19.2668	4132012.8000	36.1658	6668587.0000	26.2578	5478473.8000	26.6923	3656466.4000	37.8842	3522355.6000	15.6031
PP_0659	positive	3-Methylhexahydropyrrolo[1,2-a]pyrazine-1,4-dione	221750.0000	27.7136	261888.6000	19.4119	312674.4000	23.4332	205208.0000	25.5171	215438.6000	17.6408	262307.0000	11.5271	285250.2000	17.4845	237851.6000	27.3671	301589.0000	33.9928	238753.0000	13.3003
PP_3437	positive	3-oxo-3-[[(2R,3S,4S,5R,6S)-3,4,5-trihydroxy-6-[3-(4-methoxyphenyl)-4-oxochromen-7-yl]oxyoxan-2-yl]methoxy]propanoic acid	44558480.4000	41.8101	66112802.4000	56.8183	68936010.6000	71.3634	141798131.0000	84.4162	72678904.0000	33.5928	108951676.8000	41.1490	83249987.4000	74.5556	121971122.4000	24.2717	119468378.8000	33.3016	179726213.4000	46.1014
PN_0052	negative	3-Ureidopropanoic acid	132051.2000	47.7595	146764.2000	55.1108	180256.5000	111.7880	135378.0000	65.1662	247667.5000	101.4704	470468.3333	135.6494	105415.0000	22.5270	75427.0000	15.2585	228106.5000	57.5407	131199.2500	14.2089
PN_1280	negative	4-(3,4-Dihydroxyphenyl)-7-methoxy-2-oxo-2H-chromen-5-yl-beta-D-glucopyranoside	0	0	0	0	50459.0000	0	231806.4000	63.6255	0	0	114603.5000	53.0511	56517.0000	0	106237.4000	35.0171	49692.0000	0	332548.4000	49.1715
PP_3727	positive	4-(3,4-dihydroxyphenyl)-7-methoxy-5-[(2S,3R,4S,5S,6R)-3,4,5-trihydroxy-6-[[(2S,3R,4S,5R)-3,4,5-trihydroxyoxan-2-yl]oxymethyl]oxan-2-yl]oxychromen-2-one	9625923.8000	15.0610	7442891.0000	5.8820	10443603.8000	21.4160	7321786.6000	15.7485	8550049.2000	17.4578	8165637.6000	20.0532	8958503.2000	19.0319	8891589.4000	24.4387	8192923.4000	16.7056	8195911.6000	9.9814
PN_0523	negative	4,4prime-Methylenebis(2,5-dimethyl-1,3-benzenediol)	135132.8000	39.2229	89683.0000	12.4546	178953.0000	31.0206	115111.6000	24.7351	134151.0000	13.1349	115634.8000	28.5628	159610.4000	33.1679	151449.0000	33.2016	130525.4000	36.9958	108999.2000	37.9749
PN_1397	negative	4,5,8-Trihydroxy-5-(hydroxymethyl)-3-(3-methoxy-3-oxo-1-propen-2-yl)-8a-methyldecahydro-2-naphthalenyl 3,4-dihydroxy-2-methylenebutanoate	314324.2000	27.9818	324199.2000	17.4817	238507.4000	28.4730	263337.8000	9.3968	356963.0000	25.2846	231756.2000	32.1423	218182.8000	23.2976	269991.4000	26.2309	198277.6000	19.2803	260580.6000	27.1657
PN_1621	negative	4-[(1S,3aR,4S,6aR)-4-(3,4-Dimethoxyphenyl)tetrahydro-1H,3H-furo[3,4-c]furan-1-yl]-2-methoxyphenyl (4xi)-beta-D-xylo-hexopyranoside	276178.8000	43.4821	522289.6000	12.2325	412803.0000	20.3453	502797.4000	47.6759	513856.4000	20.9098	515493.8000	30.1316	367665.8000	43.9226	496215.2000	26.0486	711844.0000	26.2691	535226.4000	36.2519
PN_0600	negative	4-[(E)-3-(3,4-dihydroxyphenyl)prop-2-enoyl]oxy-2,3-dihydroxy-2-methylbutanoic acid	83404934.2000	38.6560	120542512.4000	12.6500	87644192.8000	36.2559	97734511.4000	33.1798	104751713.2000	30.4783	114895403.6000	16.4334	82486671.8000	48.6977	111457988.0000	26.5487	133982080.2000	13.8046	97658137.2000	16.7057
PP_1045	positive	4-[2-[[2,3-dihydroxy-2-(1-hydroxyethyl)butanoyl]oxymethyl]anilino]-4-oxobutanoic acid	139481.0000	28.0398	131624.2000	19.8277	172934.2000	22.9324	143225.0000	21.8889	173908.8000	10.1450	148371.8000	13.6532	161546.4000	10.3545	163845.6000	9.1479	173682.0000	16.4104	150075.8000	9.5028
PN_1172	negative	4-[2-hydroxy-2,6,6-trimethyl-4-[(2R,3R,4S,5S,6R)-3,4,5-trihydroxy-6-(hydroxymethyl)oxan-2-yl]oxycyclohexylidene]but-3-en-2-one	149451.2000	20.8076	165416.0000	17.8187	167604.4000	15.4156	159491.8000	21.4711	156363.6000	11.1458	168179.2500	10.2401	143363.2000	17.0437	169596.0000	6.1106	182750.6000	6.9175	151010.0000	17.1568
PN_1168	negative	4-[4-hydroxy-2,2,6-trimethyl-6-[(2S,3R,4S,5S,6R)-3,4,5-trihydroxy-6-(hydroxymethyl)oxan-2-yl]oxycyclohexylidene]but-3-en-2-one	82259228.0000	10.1142	97432590.6000	10.6041	91878601.6000	12.1144	96024370.6000	16.1197	102263654.4000	12.4475	97553986.0000	18.8936	90031940.0000	13.3636	97123173.8000	19.6936	114615241.0000	16.3354	96494237.2000	16.1446
PN_1181	negative	4-[4-hydroxy-2,6,6-trimethyl-3-[(2R,3R,4S,5S,6R)-3,4,5-trihydroxy-6-(hydroxymethyl)oxan-2-yl]oxycyclohexen-1-yl]butan-2-one	225336.0000	15.1529	246017.8000	40.1594	301833.2000	16.9499	293995.0000	26.7637	300907.7500	14.7506	278707.5000	15.0568	276737.6000	21.5910	300780.0000	12.6774	334900.4000	23.7291	292170.7500	27.8809
PN_0904	negative	4-Acetyl-2-methoxyphenyl-beta-D-glucopyranoside	251397.6000	15.5463	209425.6000	4.4073	235881.8000	22.0244	255621.0000	8.3753	214211.8000	32.3561	229026.6000	7.5794	238324.4000	7.5930	254622.6000	10.8404	208619.0000	14.6118	216705.8000	11.0912
PP_3359	positive	4-Allyl-2-(beta-D-glucopyranosyloxy)phenyl-beta-D-glucopyranoside	1298544.0000	17.4940	1431621.8000	16.2870	1275681.4000	20.3496	1581935.6000	32.3688	1345490.2000	18.2879	1508407.4000	16.5849	1440213.8000	18.8948	1439377.2000	17.6938	1344540.6000	15.6058	1505508.6000	13.2347
PP_3404	positive	4-Allyl-2-methoxyphenyl 6-O-beta-D-glucopyranosyl-beta-D-glucopyranoside	325215.4000	27.4182	277677.6000	20.7009	301960.8000	15.6836	288209.6000	21.1125	302587.4000	26.7660	255032.8000	13.5770	290720.0000	23.8394	324734.2000	10.9476	271637.6000	30.7626	283123.0000	15.3923
PP_0329	positive	4-Aminobenzoic acid	7096197.2000	32.3503	7029950.8000	28.6494	6040805.4000	23.6704	5562683.0000	41.8206	7213212.6000	37.8411	6334138.6000	34.0522	5281343.0000	38.6772	4812195.4000	34.5396	6810206.6000	28.9161	6220792.4000	41.9007
PP_0393	positive	4-Guanidinobutyric acid	383271.7500	27.0815	294976.3333	22.6647	429649.2500	75.6864	469505.4000	56.0154	364788.5000	11.6236	399968.2500	41.6255	0	0	316624.0000	44.2435	337155.3333	32.6073	287015.0000	52.8790
PP_0785	positive	4-Hydroxy-3-methoxycinnamaldehyde	786459.2000	11.4889	966604.6000	14.2090	760104.2000	18.1754	691471.8000	10.6652	988529.8000	14.9432	761292.0000	16.2762	664984.0000	11.7139	751807.6000	17.5495	801703.0000	18.4304	774865.0000	13.4967
PP_2801	positive	4-hydroxy-5-(hydroxymethyl)-3,5-dimethyl-4-[(E)-3-[(2R,3R,4S,5S,6R)-3,4,5-trihydroxy-6-(hydroxymethyl)oxan-2-yl]oxybut-1-enyl]cyclohex-2-en-1-one	145041.0000	32.0229	158161.8000	17.8342	147592.0000	29.3574	131314.2500	33.6561	149914.8000	16.4943	182576.8000	12.1041	215994.4000	22.1530	174318.2000	18.6234	203723.4000	25.1789	192716.2000	19.4614
PN_0822	negative	4-Hydroxycinnamyl alcohol 4-D-glucoside	295182.5000	19.8207	293243.0000	27.9975	215206.6000	53.7056	242088.7500	74.7794	152517.8000	33.9397	260311.0000	36.9822	286515.0000	49.6320	147715.8000	33.2374	148238.8000	24.2382	181365.2000	29.9032
PP_0589	positive	4-Hydroxycoumarin	1937975.8000	28.2476	1900608.6000	18.8005	2079441.6000	26.7013	2111402.2000	25.1761	1913222.4000	11.2659	2326541.0000	9.6369	2237095.0000	18.6713	2442171.4000	16.0281	2216200.8000	25.1667	2148367.6000	19.3485
PP_0789	positive	4-oxo-4-(pyridin-3-yl)butanoic acid	625304.2500	11.4635	715022.0000	22.3917	688407.0000	10.9923	683314.8000	11.6447	653134.2000	18.0868	783763.6000	5.4312	764143.0000	10.0433	769379.6000	9.9615	712250.0000	19.3264	629039.0000	11.6998
PN_0187	negative	4-Pyridoxic acid	1592099.2000	12.1176	1138817.2000	10.6067	1676913.6000	15.5854	1470791.8000	19.9578	1277071.8000	13.3824	1459344.4000	5.6989	1592092.4000	27.8635	1449702.6000	13.7202	1603192.4000	11.8458	1256459.8000	10.7514
PP_3140	positive	5,7-dihydroxy-2-(4-hydroxyphenyl)-3-[(2S,3R,4S,5R,6R)-3,4,5-trihydroxy-6-(hydroxymethyl)oxan-2-yl]oxychromen-4-one	20052955.4000	18.9717	15298332.4000	1.6810	19744456.2000	26.3023	14927439.2000	11.9638	16252728.2000	12.6929	15739467.6000	14.1783	18050966.0000	21.4965	15315404.2000	13.9035	17503648.6000	6.3067	14741497.6000	11.8988
PN_1649	negative	5,7-dihydroxy-2-(4-hydroxyphenyl)-3-[3,4,5-trihydroxy-6-[(3,4,5-trihydroxy-6-methyloxan-2-yl)oxymethyl]oxan-2-yl]oxychromen-4-one	592400418.6000	12.3928	461569955.8000	22.6123	592578508.2000	16.7748	480373428.8000	12.6309	532722182.4000	9.8087	513762479.2000	9.8122	551917584.0000	12.5701	482652585.6000	9.3436	542948343.4000	7.9971	439754737.0000	9.4147
PP_3699	positive	5,7-Dihydroxy-2-(4-hydroxyphenyl)-4-oxo-4H-chromen-3-yl 2-O-beta-D-xylopyranosyl-beta-D-glucopyranoside	154070.6000	23.4987	118327.6000	34.9456	130458.3333	11.3193	140471.7500	28.8197	169394.8000	35.9292	125529.0000	20.8576	150205.2500	27.3534	160640.8000	24.1443	130008.6000	46.3845	147681.5000	7.8976
PN_1394	negative	5,7-Dihydroxy-2-(4-hydroxyphenyl)-4-oxo-4H-chromen-3-yl 6-O-acetyl-beta-D-glucopyranoside	472552.8000	59.0487	110820.6000	24.1096	287542.6000	45.1932	241727.8000	106.8140	132825.6000	40.7163	132278.2000	45.7416	306722.6000	76.9163	129148.6000	43.8360	146671.4000	38.7154	133600.8000	20.1447
PN_1690	negative	5,7-Dihydroxy-2-(4-hydroxyphenyl)-4-oxo-4H-chromen-3-yl 6-O-beta-D-glucopyranosyl-beta-D-glucopyranoside	805175.6000	29.9798	586027.0000	43.4464	898227.7500	40.8442	617232.7500	18.6194	930915.6667	45.4510	592279.4000	19.0922	706824.7500	40.0464	479233.6667	36.0475	689158.6000	37.5557	717583.0000	44.9118
PP_3813	positive	5,7-dihydroxy-2-[3-hydroxy-4-[(2S,3R,4S,5S,6R)-3,4,5-trihydroxy-6-(hydroxymethyl)oxan-2-yl]oxyphenyl]-3-[(2S,3R,4S,5S,6R)-3,4,5-trihydroxy-6-(hydroxymethyl)oxan-2-yl]oxychromen-4-one	1436106.0000	19.1704	992766.0000	28.6315	1204897.4000	23.7127	1003531.6000	37.9407	1227920.6000	18.4601	802978.8000	43.0119	1177727.0000	38.2561	1083325.4000	19.9246	924237.4000	35.9094	902105.4000	8.8597
PN_1615	negative	5,7-dihydroxy-2-phenyl-6,8-bis[3,4,5-trihydroxy-6-(hydroxymethyl)oxan-2-yl]chromen-4-one	184748.7500	51.1910	349682.0000	5.9176	165334.8000	42.4790	221069.4000	34.0327	273585.8000	30.7948	351325.4000	55.1267	194581.6000	43.3106	264163.6000	23.4738	323077.0000	21.9921	292430.2000	12.6078
PP_0129	positive	5-Aminopentanoic acid	28763767.0000	43.6976	15598132.0000	24.8675	33598596.8000	41.2470	25482427.2500	101.2714	17470862.5000	2.1054	16474386.2500	12.8533	27148351.8000	48.7231	6541602.5000	66.5917	13862272.0000	3.6183	0	0
PP_2071	positive	5'-Deoxy-5'-(methylsulfinyl)adenosine	61584375.2000	25.0135	38477671.0000	17.3049	51179789.0000	18.9461	46200558.6000	32.8121	42685710.4000	25.6599	48413872.2000	17.4623	46302115.8000	28.2463	35162032.2000	15.1561	49366856.4000	14.9997	46374667.2000	19.5205
PP_3342	positive	5-Hydroxy-2-(4-hydroxy-3-methoxyphenyl)-6-methoxy-4-oxo-4H-chromen-7-yl beta-D-glucopyranoside	296354.6000	26.9253	235992.2000	9.6797	530002.6000	57.2707	356453.6000	39.5773	324172.6000	22.0653	561363.4000	90.7431	382593.6000	38.4225	479414.8000	22.1178	457854.6000	54.4382	330739.8000	15.7331
PN_1689	negative	5-Hydroxy-2-(4-hydroxyphenoxy)-4-oxo-4H-chromen-7-yl 6-O-beta-D-glucopyranosyl-beta-D-glucopyranoside	3247340.2000	22.9282	2312401.0000	18.8153	3085493.8000	34.2207	2676087.6000	27.3663	2595035.6000	22.6119	2618048.2000	6.9153	2951380.6000	44.8330	2353260.4000	22.7808	2876819.8000	22.1442	2323319.0000	20.4486
PN_1618	negative	5-Hydroxy-2-(4-hydroxyphenyl)-4-oxo-3,4-dihydro-2H-chromen-7-yl 6-O-(6-deoxy-alpha-L-mannopyranosyl)-beta-D-glucopyranoside	217973.2000	13.2818	282977.4000	40.6593	214073.2000	10.4092	196206.4000	26.8141	230877.2000	17.6485	187358.2000	20.4654	223332.0000	14.5279	225523.2000	25.3912	217359.4000	19.9632	209832.6000	16.0373
PP_3033	positive	5-hydroxy-2-(4-hydroxyphenyl)-7-[(2S,3R,4S,5S,6R)-3,4,5-trihydroxy-6-(hydroxymethyl)oxan-2-yl]oxychromen-4-one	37502289.0000	43.3427	19947551.0000	19.8013	30055140.6000	20.5886	18983500.6000	29.4850	25413538.8000	54.6250	26151739.6000	53.4197	32843497.4000	32.7158	30566539.4000	36.4697	23373824.6000	67.0196	20687403.8000	30.0234
PN_0285	negative	5-Hydroxyferulic acid	93494.2000	15.1492	101706.8000	19.8812	138367.0000	12.9180	126778.8000	16.8797	105931.4000	17.5297	103385.4000	20.4741	126209.6000	22.5545	111740.6000	13.8559	135720.6000	22.7568	101981.0000	20.7533
PP_0662	positive	5-Isopropyl-2-methyl-4-oxobicyclo[3.1.0]hex-2-yl-beta-D-glucopyranoside	74683.0000	29.2360	113286.0000	0	119722.0000	24.7177	101345.0000	5.8539	106757.0000	28.7373	101800.0000	10.3603	112865.0000	13.4524	108150.0000	18.0266	110295.0000	0	96499.3333	21.2189
PP_3649	positive	5-Methoxy-6-methyl-9,10-dioxo-9,10-dihydro-2-anthracenyl 6-O-beta-D-xylopyranosyl-beta-D-glucopyranoside	287857.6667	77.2285	131279.0000	0	168733.0000	0	146829.5000	37.9001	203512.5000	32.5301	124995.0000	23.6556	204212.0000	0	223662.4000	27.6688	201743.2500	12.3835	200906.2500	39.2402
PP_0208	positive	5-Methylcytosine	5730269.6000	3.1170	4027020.8000	14.2810	7531425.0000	10.6245	6968696.8000	7.8558	5958799.8000	5.5173	6152219.8000	14.0938	7693787.8000	7.0632	7765665.2000	11.4084	7275302.0000	9.2903	6192940.6000	10.4209
PP_1929	positive	5prime-Deoxy-5prime-(methylthio)adenosine	297247637.2000	17.7949	219441877.4000	9.6640	270988531.0000	17.4232	262867384.2000	27.1688	224140465.4000	10.0626	263949984.6000	9.2119	234717164.6000	16.9667	177889840.6000	4.5902	259563819.0000	7.6501	234757318.0000	9.2383
PP_0784	positive	6,7-Dihydroxycoumarin	641538.8000	19.8631	848787.4000	45.7297	622626.0000	42.8185	521548.2000	35.4502	972120.6000	51.7881	670299.4000	24.1319	456138.4000	32.4523	413925.4000	29.9156	709081.8000	53.9941	507335.0000	46.1616
PP_1789	positive	6-[1-Hydroxy-1-(3-methyl-5-oxotetrahydro-2-furanyl)ethyl]-4-methoxy-3-methyl-2H-pyran-2-one	129908.4000	32.7233	207304.6000	11.8764	144694.6000	14.4799	194462.6000	32.7442	176379.4000	15.1744	228759.4000	33.8460	164598.4000	34.0604	203321.6000	17.8194	189436.8000	25.0085	171716.0000	9.0632
PN_1452	negative	6-[2-hydroxy-3-methyl-3-[(2S,3R,4S,5S,6R)-3,4,5-trihydroxy-6-(hydroxymethyl)oxan-2-yl]oxybutyl]-5,7-dimethoxychromen-2-one	131554.6000	39.9648	242989.2000	21.8802	141161.4000	27.1969	214198.2000	33.3229	204212.4000	31.9947	230754.0000	34.5770	178286.8000	47.7514	210793.4000	28.2918	271837.0000	32.9172	238518.0000	36.1826
PP_0967	positive	6-Hydroxy-4,4,7a-trimethyl-5,6,7,7a-tetrahydro-1-benzofuran-2(4H)-one	12979267.8000	11.4884	10444720.0000	14.3503	11771785.6000	5.7498	12326508.2000	26.4201	9400294.0000	6.9568	10506466.4000	21.6060	11841412.0000	15.2922	12780543.6000	18.0528	10139447.8000	13.8781	9327126.8000	9.5482
PP_0343	positive	6-Hydroxynicotinic acid	8524093.6000	19.8670	5826384.2000	29.3078	6807305.4000	21.4365	5510854.2000	39.8484	7837643.6000	33.6543	5803298.2000	34.6153	7156771.4000	40.9456	6000686.8000	27.8321	5032682.0000	36.2349	6833874.0000	32.6260
PP_1087	positive	6-Methoxymellein	605733.7500	38.2908	833639.0000	13.8277	570457.4000	22.6577	628111.8000	36.4613	799712.8000	25.2981	768274.2000	33.6900	548850.2000	38.4859	766171.2000	22.3335	791818.8000	14.1624	656110.6000	29.9813
PN_1430	negative	6-O-(Phenylacetyl)-alpha-D-glucopyranosyl alpha-D-glucopyranoside	1172929.2000	33.2082	2178788.2000	45.5993	1245442.4000	31.5427	2712593.6000	46.3311	1776365.2000	27.6478	2267193.2000	39.6858	1765564.0000	37.3048	2616044.4000	24.1650	2136593.2000	37.7362	2434502.0000	18.8400
PP_1727	positive	6-Phosphogluconic acid	1279275.0000	17.4903	1099128.6000	27.0902	1345563.4000	7.2534	1366685.0000	32.0586	1308184.6000	7.3591	1217812.8000	12.1785	1465173.8000	16.7199	1313329.2000	12.5520	1181117.2000	10.8593	1257389.2000	20.1730
PN_0452	negative	7-(1,2-Dihydroxyethyl)-4,8-dihydroxy-6-methoxy-3,4-dihydro-1(2H)-naphthalenone	498860.2000	19.2602	571268.4000	21.7743	508341.8000	44.5768	494142.2000	59.6355	418299.8000	23.7010	525258.0000	38.4551	587987.2000	43.8693	359676.4000	25.6661	485856.0000	33.0325	518949.6000	25.8152
PN_0178	negative	7,8-Dihydroxycoumarin	219242.6000	19.9315	324611.0000	51.6265	198899.4000	41.7353	170194.0000	35.0267	318895.8000	55.8207	221809.8000	34.0525	133346.6000	46.6050	131027.5000	38.4690	239179.8000	59.3005	192125.2000	45.9162
PP_0590	positive	7-[(2S,3R,4S,5S,6R)-3,4,5-trihydroxy-6-(hydroxymethyl)oxan-2-yl]oxychromen-2-one	64954405.6000	14.7987	78038549.8000	10.6112	66355101.0000	8.7253	66033888.8000	20.9951	71480320.4000	13.3725	70900151.8000	13.1785	65054879.8000	22.5126	71375483.8000	15.9112	78339342.8000	4.4800	68068971.6000	13.1114
PP_3650	positive	7-[(2S,3R,4S,5S,6R)-6-[[(2R,3R,4R)-3,4-dihydroxy-4-(hydroxymethyl)oxolan-2-yl]oxymethyl]-3,4,5-trihydroxyoxan-2-yl]oxy-3-(4-methoxyphenyl)chromen-4-one	1076554.2000	58.2284	732465.0000	24.5514	1169992.0000	68.7957	853389.4000	50.9178	888239.8000	25.7713	1158325.6000	59.7646	1401548.0000	64.9249	1314328.6000	31.9768	1242655.2000	52.1054	1028211.0000	40.8311
PN_1700	negative	7-[(6-Deoxy-alpha-L-mannopyranosyl)oxy]-5-hydroxy-2-(4-hydroxyphenyl)-4-oxo-4H-chromen-3-yl 4-O-acetyl-6-deoxy-alpha-L-mannopyranoside	2019966.8000	48.5796	3314239.6000	20.9776	2406531.0000	18.4243	2658013.2000	28.1998	2557984.4000	29.5591	2696031.8000	24.8770	2314717.2000	36.1298	2781320.0000	19.9167	2966579.0000	22.1706	2707115.4000	26.6183
PP_3655	positive	7-[3-[3,4-dihydroxy-4-(hydroxymethyl)oxolan-2-yl]oxy-4,5-dihydroxy-6-(hydroxymethyl)oxan-2-yl]oxy-5-hydroxy-2-(4-hydroxyphenyl)chromen-4-one	16345115.6000	48.7188	11310188.6000	14.7162	13424430.4000	13.3825	9214784.6000	33.3971	11379924.0000	45.9561	10234841.2000	34.4796	17251302.0000	30.8136	12958940.2000	27.3876	9718654.0000	52.8558	10024190.4000	36.7053
PN_1176	negative	7-Hydroxy-2-(4-hydroxyphenyl)-4-oxo-3,4-dihydro-2H-chromen-5-yl beta-D-glucopyranoside	728953.4000	33.0510	433470.8000	14.1699	720667.4000	35.1447	514143.4000	35.8000	471415.0000	22.7665	468188.4000	14.0729	670740.6000	45.2475	455352.6000	18.0226	433037.6000	12.1360	383274.6000	3.8651
PP_0774	positive	7-Hydroxy-4-methyl-2H-chromen-2-one	461152.8000	20.9498	321556.0000	3.6704	330035.7500	10.9567	455660.0000	15.2138	287186.0000	13.5943	403869.5000	14.5002	536170.2500	30.2783	338327.2000	10.4140	508891.3333	59.6278	312645.2000	21.7158
PN_0737	negative	7-hydroxy-8-[(2S,3R,4S,5S,6R)-3,4,5-trihydroxy-6-(hydroxymethyl)oxan-2-yl]oxychromen-2-one	108622.6000	7.6744	126557.4000	21.6961	93348.4000	14.8576	88334.0000	19.9342	101497.2500	16.9587	101556.7500	12.3262	85980.6000	22.7872	87704.2000	18.5940	97041.6000	12.7161	74911.8000	11.8723
PP_1629	positive	8-Hydroxy-4-(2-hydroxy-2-propanyl)-10-oxatricyclo[7.2.1.0~1,5~]dodec-3-ene-8-carboxylic acid	709021.8000	28.2434	1090309.4000	21.7544	575396.4000	21.8485	536032.8000	21.8610	740116.6000	19.7963	664631.6000	38.7247	500663.8000	32.4200	342223.4000	25.2440	625690.2000	38.8306	505726.6000	27.4785
PN_0236	negative	8-Hydroxy-6-methoxy-1-oxo-3,4-dihydro-1H-isochromene-7-carboxylic acid	1448717.4000	10.5583	1688837.4000	23.9403	1550988.2000	34.6310	1549474.4000	38.0787	1263898.2000	10.1402	1422951.6000	23.3113	1925959.6000	20.8109	1675223.0000	22.0429	1418243.4000	9.9444	1673122.8000	24.6173
PN_0435	negative	9-(2,3-dihydroxypropoxy)-9-oxononanoic acid	303050.8000	18.7741	299145.8000	20.0747	276653.2000	20.7446	345070.8000	37.6366	241254.4000	15.7329	301933.0000	12.8887	344423.6000	26.0752	313947.2000	13.7985	346093.2000	28.2871	351526.6000	23.0304
PP_1277	positive	9-Hydroxy-8-(hydroxymethyl)-6-[(6-methylheptanoyl)oxy]hexahydro-2H,6H-pyrano[3,4-b][1,4]dioxepine-3-carboxylic acid	308133.4000	17.5630	361248.0000	13.6907	262179.4000	26.5371	210204.4000	15.2831	366433.2000	10.4980	383692.8000	17.3281	260083.2000	29.6271	257998.4000	21.4565	447464.4000	12.0486	345614.4000	20.0013
PN_1470	negative	9-methoxy-7-[4-[(2S,3R,4S,5S,6R)-3,4,5-trihydroxy-6-(hydroxymethyl)oxan-2-yl]oxyphenyl]-[1,3]dioxolo[4,5-g]chromen-8-one	11315632.6000	33.8105	7874258.8000	22.6727	10500345.8000	41.5780	12690711.6000	31.8597	8164086.2000	5.5928	8457831.4000	19.0445	11712345.8000	33.4042	9683755.0000	9.1340	10705493.4000	28.8041	11461765.2000	19.1403
PP_0395	positive	Acetylcholine	1342625.6000	78.5397	1151960.5000	30.8144	715434.8000	89.7837	1140793.2000	42.0926	593316.6667	50.1542	668219.2000	50.1804	899735.2000	48.4702	2083264.8000	37.0804	1215266.0000	64.3555	1355547.6000	56.7641
PP_2368	positive	Adenosine monophosphate	1285574.2000	13.6469	577669.8000	115.1298	732659.0000	95.9867	1280985.0000	42.3843	395006.8000	91.2909	625063.7500	123.8921	390964.8000	53.6065	597571.2500	17.6047	350876.4000	82.4314	673990.6000	82.3532
PP_0495	positive	Adonitol|Xylitol	4976515.2000	17.1273	5867654.4000	8.2746	5158048.6000	5.2988	5399837.2000	19.3320	5463031.6000	14.8399	5318340.0000	3.1327	4500780.0000	11.8816	4968626.2000	11.1883	5019000.8000	5.7923	4874372.0000	10.7609
PN_0266	negative	afalanine	146295.8000	26.7774	117404.7500	16.8086	109542.7500	31.4809	91262.2500	7.4777	79186.5000	25.2935	85878.3333	18.2483	324734.6000	21.7679	303874.0000	9.3638	202418.8000	17.4064	159251.4000	28.8397
PP_0776	positive	Allantoic acid	93816237.2000	84.2807	73006688.8000	44.2409	46199405.6000	67.5081	69258376.8000	85.4637	117040748.2000	54.5697	68242809.4000	36.9127	50731192.4000	92.0781	57731225.0000	70.5579	59707996.2000	52.8169	102597609.0000	60.2722
PP_0542	positive	Allantoin	104219064.4000	65.2558	112793840.2000	26.0990	35954159.0000	81.7605	61335787.2000	96.0242	141058552.8000	60.2318	99329231.0000	36.1283	63925554.4000	91.0779	79775279.6000	73.9814	101876006.6000	45.1077	153848638.6000	53.9490
PN_0426	negative	alpha-D-Glucose 1-phosphate|alpha-D-Galactose 1-phosphate|alpha-D-Glucose 6-phosphate|alpha-D-Mannose 1-phosphate	2729902.4000	9.7684	1314260.8000	25.0701	2412516.2000	47.5070	3244730.2000	16.6572	1662716.8000	19.6518	1949692.0000	29.1237	1046706.0000	40.8873	1198844.8000	20.1932	1011343.6000	25.1842	1445576.0000	44.9128
PN_0086	negative	alpha-Ketoglutaric acid	38690581.0000	15.6435	83042142.8000	11.4338	31938507.7500	13.3615	29198166.0000	6.1006	63079360.0000	16.4824	45815754.0000	10.7227	22702582.0000	33.2570	16878841.6667	6.2576	32579834.3333	31.9771	24879765.5000	12.8652
PN_0378	negative	alpha-L-Fucose 1-phosphate	467819.6000	55.8171	1340768.8000	66.1931	321376.0000	26.7516	557537.8000	41.3307	1196890.2000	57.6177	779311.8000	56.9981	276863.4000	53.2239	409825.2000	23.8082	599231.8000	32.8365	708922.4000	73.5847
PP_0328	positive	Anthranilic acid	266088.4000	31.8647	162548.2000	12.2221	157935.4000	15.7277	119582.2000	35.8151	153693.2000	6.7343	138457.2000	20.2497	119479.0000	22.0948	136149.6000	26.9932	232048.4000	64.1922	140640.4000	21.0079
PP_1670	positive	Apigenin	34796544.6000	51.7905	16998036.4000	34.1079	18914578.0000	22.0981	13966583.0000	56.2847	24677000.0000	108.3084	16602054.8000	59.4479	29206816.0000	29.3746	22364091.2000	39.3177	18356545.6000	90.5139	17122722.2000	49.4601
PP_0647	positive	Apocynin	292183.2000	25.4259	248969.2000	26.0677	240182.2000	32.2205	233942.2000	18.2224	305274.2000	45.4645	249868.8000	23.9419	302729.6000	23.5002	337841.8000	25.2446	225556.0000	33.9225	282368.6000	36.0347
PP_1903	positive	Arbutin	976297.6000	21.8823	632483.8000	10.5736	858668.0000	22.1942	801852.0000	19.9263	755643.0000	31.8337	783522.2000	29.0359	954635.4000	20.3738	821952.0000	13.0376	681058.6000	29.7788	646500.0000	29.9795
PN_0175	negative	Ascorbic acid	136470270.2000	84.5850	255075830.0000	27.6990	101613407.4000	57.8756	207388827.4000	48.2162	222338639.8000	30.6100	139761075.6000	77.6013	66284152.2000	117.5848	96064539.2000	68.0782	190232101.8000	32.6544	158667299.6000	53.8794
PN_0194	negative	Azelaic acid	5711923.2000	9.5278	5767399.2000	13.1592	5332925.0000	13.2594	6110706.2000	28.2533	4942173.8000	13.8540	5807225.2000	4.6273	6485033.6000	11.9301	5846297.4000	12.8307	6263699.8000	20.1485	6051598.2000	13.2287
PN_1085	negative	Benzyl 6-O-(4-carboxy-3-hydroxy-3-methylbutanoyl)-beta-D-glucopyranoside	11153420.0000	44.4627	6985538.8000	10.8972	9821566.8000	33.1151	9154217.2000	27.5505	8812207.8000	9.0880	11240440.2000	61.6004	10438203.6000	26.8178	10469091.8000	19.3092	9436373.4000	43.0594	8522806.6000	9.8747
PN_0623	negative	Benzyl beta-D-glucopyranoside	11601850.6000	47.3100	3945677.0000	13.0898	7261661.8000	59.6093	6321636.4000	21.5698	5202330.8000	15.0237	8574679.8000	70.8167	6797958.2000	21.3942	6078753.2000	18.3985	5850913.8000	40.1684	4899959.6000	16.9445
PN_0673	negative	Bergenin	8374349.0000	33.3519	10368796.4000	17.2808	9537058.0000	18.6124	11214383.6000	8.3192	10796902.6000	10.2158	11065605.8000	24.1095	10179682.0000	27.6020	12439161.8000	7.2191	12501844.6000	19.0061	11194768.6000	7.3349
PP_0274	positive	beta-Hydroxynorvaline	46848194.6000	29.8132	15043263.6000	60.6076	71838317.2000	40.5437	55752465.0000	49.9243	29926981.4000	30.4163	34400298.0000	16.8178	58871317.8000	13.6593	47727981.6000	24.9845	35333632.8000	40.8901	28661629.6000	45.8579
PN_0268	negative	beta-Hydroxypyruvic acid	37099012.4000	12.6319	16695727.2000	65.6501	46180222.6000	53.5071	46479249.4000	41.9512	35691044.4000	41.6685	25376437.6000	30.2784	26490499.2000	33.7590	30585091.2000	25.3856	20479243.8000	43.0679	27472305.6000	41.7572
PP_0128	positive	Betaine	121051305.8000	35.7311	69469528.2000	49.1589	80895809.8000	49.0165	88343687.6000	33.8982	71766642.4000	25.5477	69540624.8000	16.4422	79682022.6000	74.8792	65395177.4000	31.5715	66876607.8000	36.3955	70550704.0000	31.3979
PP_0275	positive	Bis(2-hydroxypropyl)amine	134006.3333	48.1139	84547.0000	0	188610.3333	51.7075	158971.2000	78.1926	121364.5000	49.5230	140351.3333	32.4499	192157.6000	32.5427	133845.3333	49.3096	190162.0000	36.5065	111772.0000	13.1094
PN_0504	negative	Butyl alpha-D-mannopyranoside	979634.0000	27.0285	349201.2000	21.9424	1552105.2000	29.2805	1249776.4000	19.9482	682674.8000	26.8423	865965.2000	24.0230	2906152.0000	29.3515	2299171.2000	13.4292	1978383.8000	13.0289	1645195.2000	33.4549
PP_0032	positive	Choline	720202485.0000	12.2228	799237804.8000	22.1249	577659459.0000	24.5246	611130607.2000	15.2190	549282596.4000	13.2517	582258285.2000	16.6961	546054444.8000	8.9423	583279476.2000	9.5673	656942426.2000	20.6651	610864882.0000	7.9874
PN_0165	negative	cis-Aconitic acid	110633394.0000	11.8453	128124227.6000	12.8223	61048746.6000	33.3389	77439647.0000	33.2143	99635171.6000	16.4503	100235299.8000	22.9357	72452332.2000	36.7399	53294174.6000	21.1398	67746441.4000	29.6717	63404852.2000	35.6226
PP_1159	positive	Citric acid	73890366.0000	8.5101	77976094.2000	15.5770	76246834.8000	11.0944	65182999.0000	17.0675	71900584.2000	30.0169	72030018.4000	20.8413	67155655.2000	6.5589	74908943.2000	20.1182	83059913.4000	28.1336	78366483.0000	23.3826
PN_0957	negative	Coniferin	303935.2000	26.1221	250358.0000	14.1101	207352.2000	17.6093	242803.0000	32.3861	163193.4000	19.0534	192376.2000	21.4038	206750.4000	34.6548	142973.2500	15.8916	138740.2000	23.5866	161416.6000	21.5958
PP_0417	positive	Coumarin	479715.2000	27.3363	314644.2000	28.6461	441534.2000	24.3896	453119.8000	40.3935	440692.8000	50.3528	433394.0000	50.6039	557826.0000	31.7522	425446.2000	41.7896	387870.2000	36.5460	453381.0000	27.1448
PP_2159	positive	Cytidine 3prime-phosphate	894074.8000	23.7857	403507.0000	13.4507	1153134.2000	44.2678	931980.0000	47.1614	394945.2500	23.3185	448732.0000	61.1933	933088.4000	34.6783	499537.0000	21.1670	252628.0000	0	572628.6667	41.8563
PP_0072	positive	Cytosine	20121072.6000	17.9256	22176259.6000	9.1593	27883026.4000	11.4313	25760749.2000	14.0660	25190446.4000	17.9250	25488638.0000	14.6409	25288682.4000	17.2614	25017077.0000	17.5336	29154886.0000	11.7065	24488616.8000	15.1476
PN_0471	negative	D,L-beta-Hydroxypalmitic acid	125216.8000	15.4517	129069.8000	15.0050	121302.0000	16.6586	113916.4000	16.9968	98698.2000	12.8542	122265.6000	16.7521	139573.2000	24.9293	119982.2000	7.3077	141101.6000	3.7695	125533.6000	23.2420
PP_0571	positive	D-2-Aminoadipic acid|N-Methyl-L-glutamic acid	7635304.6000	39.5983	11659047.2000	24.6615	10035383.6000	30.2051	22812961.8000	62.9024	10966005.6000	59.8934	9772883.0000	28.6151	51489945.0000	33.2842	30313112.0000	26.9431	41486609.6000	22.1252	28459208.2000	45.5342
PP_1526	positive	Daidzein	159625.8000	53.8546	203435.6667	76.8786	123677.0000	62.3756	8690649.2000	45.8704	77643.0000	46.4785	2250686.4000	49.8206	220748.2000	42.5652	548981.6000	54.9861	161588.5000	26.6277	3023546.4000	53.5824
PN_0094	negative	D-Citramalic acid	14123936.2000	9.7275	9747533.2000	18.6997	9669634.0000	27.6891	9022958.8000	8.1659	10476492.0000	22.1740	9646268.6000	7.4203	9177101.6000	27.0944	10880683.4000	33.7167	8456365.0000	19.7488	7929268.2000	9.3156
PN_0251	negative	Decanedioic acid	1128640.6000	35.1108	970335.4000	20.3133	923033.8000	47.1906	940630.8000	41.7671	1052806.0000	41.7365	905084.0000	20.4118	1046999.0000	21.6295	901135.8000	14.1402	1120317.4000	28.9791	1038303.2000	18.1086
PN_0287	negative	D-Fucose	25057682.4000	32.4368	28137954.6000	14.0125	28817019.2000	41.6412	36338163.4000	16.1448	28538135.0000	13.6314	36267002.2000	11.1800	39775839.6000	29.3098	45067724.0000	18.3071	33305897.0000	18.7253	38626864.4000	20.6729
PN_0243	negative	D-Galactonic acid	92505749.6000	8.6307	70434262.6000	6.7242	84538351.2000	6.3868	88038993.0000	12.6616	77051312.0000	12.3943	75001683.0000	3.0468	75071738.8000	8.1082	80280164.8000	5.3153	68135738.8000	8.9099	74174373.4000	5.8669
PP_1009	positive	D-Galactose	1144004.2000	40.6396	2292279.4000	37.7623	1319464.6000	79.3357	886250.4000	32.3631	984675.4000	8.0077	1357435.8000	44.1449	628819.2500	12.4832	623272.5000	60.0405	737852.4000	37.5949	852578.4000	35.2272
PN_0229	negative	D-Galacturonic acid	1504260.2000	30.2412	2221697.6000	7.5454	930677.0000	23.6522	1302753.4000	15.0418	1778455.8000	11.5434	1696347.4000	17.4005	1045242.6000	31.4828	1461085.6000	18.5756	1401059.4000	6.3573	1724446.2000	19.4862
PN_0520	negative	Dihydrokaempferol	0	0	0	0	0	0	186309.6000	62.7310	0	0	98999.3333	43.8618	0	0	0	0	0	0	58303.0000	1.4796
PP_1742	positive	Dihydromethysticin	1125566.0000	193.2269	140369.3333	12.8179	127145.7500	9.2284	314208.0000	95.4267	187151.5000	4.6325	687863.0000	115.3519	480716.6000	57.7483	236177.2000	23.6775	337741.8000	24.9847	273902.2000	16.7859
PP_3811	positive	Dimethyl (9E,18E)-1,10-bis(beta-D-glucopyranosyloxy)-6,15-dioxo-4a,5,6,8,13a,14,15,17-octahydro-1H,10H-dipyrano[3,4-d:3',4'-k][1,8]dioxacyclotetradecine-4,13-dicarboxylate	458394.2000	23.5152	306538.2000	20.6690	417775.8000	27.6372	351144.0000	10.7935	440321.2000	43.2065	389370.2000	33.7149	452660.6000	20.7329	463295.2000	31.8326	382475.0000	36.3207	371729.2000	21.5477
PP_1459	positive	D-Octopine	421826.6000	40.5472	558300.5000	26.3724	462541.6000	35.9731	503478.2500	17.9212	248069.0000	53.6305	360159.3333	10.1478	310740.6000	37.6966	328746.0000	19.7303	391905.0000	83.7630	184446.0000	8.3919
PN_0343	negative	Dodecanedioic acid	349751.2000	11.0390	388025.6000	15.6708	359324.2000	14.7871	373232.4000	15.1411	350285.0000	15.2617	380789.0000	9.0374	377117.8000	11.4701	389637.6000	15.2823	400540.8000	23.7306	365176.6000	9.7928
PP_1052	positive	D-Panthenol	184075.2000	7.5184	182814.0000	7.6526	180360.2000	6.3002	160020.8000	16.1604	174273.4000	6.3516	153368.2000	6.7098	173773.8000	11.6010	153093.6000	9.7035	176555.7500	13.0801	163347.6000	6.7843
PP_3471	positive	D-Raffinose	4062799.4000	66.5273	5422771.8000	12.7561	1226779.0000	57.7556	1759825.4000	40.2702	2380698.6000	74.1410	2945926.0000	39.7061	349967.7500	45.1187	201869.6667	20.3683	694982.2000	44.6893	703188.2500	44.5974
PN_0341	negative	D-Ribose 1-phosphate|D-Ribose 5-phosphate	152591.2500	44.6752	0	0	146108.5000	36.5927	190054.8000	44.3947	0	0	107686.0000	0	210857.4000	44.6408	129058.8000	47.0419	0	0	146185.3333	32.5598
PN_0279	negative	D-Saccharic acid	155991366.6000	52.5681	68358918.2000	45.6258	94199226.8000	38.3639	110455586.4000	50.2357	103649605.8000	27.0697	87289489.0000	42.0771	83451468.4000	31.7499	102219188.6000	25.1606	51857852.8000	48.2238	97278623.8000	18.9952
PP_1285	positive	Ergothioneine	192078.5000	67.5361	275259.0000	32.9506	0	0	2014365.4000	100.0864	284809.6667	43.8461	608194.2000	34.3154	291294.5000	11.3178	430632.0000	37.5606	214044.0000	30.1879	469818.8000	26.7371
PN_0179	negative	Esculetin	2714271.8000	16.6333	2784297.8000	35.6283	2431256.2000	39.9556	2175139.0000	31.4490	3436101.2000	51.3487	2722469.2000	29.6154	1889331.2000	35.8624	1632367.4000	31.6747	2696321.6000	59.5707	1891698.0000	53.9715
PP_1886	positive	Ethylenediaminetetraacetic acid	369896.2000	50.4206	460055.3333	14.2237	284940.0000	48.0547	806770.0000	88.5341	555202.0000	13.1736	354030.5000	0.1356	585398.7500	80.8735	685544.3333	16.4529	274509.0000	32.7969	445458.0000	38.5567
PP_3849	positive	Forsythiaside	1026713.6000	38.3979	1710482.2000	20.2431	1110585.6000	20.4243	1391487.2000	44.5077	1704594.6000	21.4388	1343905.0000	25.5284	1032181.4000	34.0078	1753763.8000	35.7955	1369776.0000	13.4748	1677120.4000	30.9276
PN_1620	negative	Forsythin	586577.2000	41.1789	963284.0000	16.0580	716837.2000	28.9833	774536.0000	36.2533	934965.4000	20.1364	885510.4000	29.7520	688530.2000	37.5305	918520.0000	17.3322	1087767.2000	26.1389	947623.2000	16.7912
PN_0882	negative	Fraxin	23210809.4000	13.4033	37135386.4000	10.5371	22821997.8000	14.3297	30500620.8000	19.2588	37545067.8000	11.8326	37778405.0000	24.4371	21620628.6000	27.0733	22733057.6000	14.4388	31836588.0000	16.2242	38722953.8000	25.7976
PN_0349	negative	Fumaric acid	64144938.0000	65.1631	33355641.6000	88.1471	24591330.0000	150.5050	36894848.4000	204.6364	7008067.2000	95.7665	14611870.4000	93.8642	46629575.2000	97.6060	7220797.5000	164.4885	6692976.2000	63.8564	10862154.6000	129.1955
PP_0819	positive	Galactitol	1728069.4000	16.9745	1783183.6000	15.1813	1652671.2000	15.1812	3571910.0000	95.6059	1732403.4000	15.5360	1727403.2000	11.9292	1447006.0000	19.2778	1610874.6000	22.5056	1531182.0000	5.8767	1757048.0000	21.6409
PN_0228	negative	gamma-Lactone-L-arabinonic acid	904955.0000	23.1586	785349.4000	20.0386	968395.2000	18.1729	871520.6000	23.9771	742688.6000	14.5539	771752.0000	12.3682	731375.7500	30.4720	723699.6000	15.5067	729280.6000	22.3987	783433.2000	33.7316
PP_0002	positive	gamma-Valerolactam	635098.8000	19.3559	362439.0000	17.3908	838166.6000	24.4444	622167.4000	6.0792	582974.0000	10.8142	620800.6000	25.2225	680659.8000	36.9117	535535.8000	13.0033	604997.2000	25.2289	565700.6000	21.4054
PP_3032	positive	Genistein 7-O-beta-D-glucoside	455879.3333	28.3839	336843.8000	16.9521	547753.0000	27.7603	343062.3333	18.7503	363993.8000	31.0041	341230.6667	37.6749	447656.4000	12.4033	326918.2500	23.5502	443608.8000	11.9870	355353.0000	15.2501
PP_0940	positive	Gentiopicrin	28892365.4000	14.1469	31273531.2000	9.5517	32752105.0000	8.2909	29283916.0000	14.7790	33761821.6000	11.2141	33035389.6000	14.7435	33214457.8000	7.0209	35361215.8000	3.6199	35425432.2000	4.8380	34112970.0000	11.5505
PN_0286	negative	Glucoheptose	3399309.2000	18.5038	2809781.4000	13.0096	2816982.4000	13.3685	3098930.4000	19.3050	3077372.6000	16.6771	2990404.8000	13.7305	2538144.6000	19.6716	3184198.0000	15.4298	2679633.6000	11.9086	3076639.8000	14.9300
PN_0157	negative	Glycerol-3-phosphate	436872.6000	20.8040	368470.8000	25.1820	347476.0000	29.6181	539904.4000	31.7541	316183.4000	32.7711	334639.4000	18.5753	801910.6000	13.0386	653599.4000	11.1582	325235.0000	35.9934	357227.2000	56.5023
PP_0866	positive	Glycyl-L-isoleucine	1174409.6000	47.7109	1745659.0000	21.0136	1247610.6000	23.1231	1391126.2000	29.3464	1648693.2000	19.4835	1568198.2000	22.7634	1368155.4000	26.7840	1617839.2000	16.7221	1645042.2000	19.5842	1563133.8000	14.3037
PN_0320	negative	Glycyl-L-phenylalanine	148973.8000	32.6160	107879.6000	14.8284	148928.7500	36.5251	186941.2000	33.2188	85918.6667	7.6988	111962.0000	20.4341	190919.0000	33.8904	158269.2000	56.8564	119920.2500	38.8099	151283.2500	65.6120
PP_1380	positive	Glycyl-L-tyrosine	732092.2000	57.5883	464960.5000	12.9825	561551.4000	41.1217	753865.8000	52.5332	406305.2500	6.8878	531338.7500	23.6159	772819.0000	19.4431	612026.6000	58.2657	429646.2500	19.2949	636892.5000	54.7217
PP_0722	positive	Glycyl-L-valine	1377140.4000	23.7484	1193037.2000	12.9501	1329183.8000	23.3257	1524674.6000	14.4306	1082030.2000	9.4926	1180507.2000	11.8376	1218104.2000	23.6789	1133178.8000	20.7819	980178.0000	14.5808	1010469.2000	48.3863
PP_0765	positive	Herniarin	1284199.0000	62.1252	381416.2000	39.6743	763065.6000	83.4161	614411.8000	94.5118	209034.2000	26.3653	597391.0000	66.5144	1122365.4000	62.2290	580465.0000	61.6281	345098.8000	53.8420	419779.0000	73.5889
PP_0026	positive	Homoserine lactone	5827944.7500	27.1566	2076677.5000	16.7749	6859980.6000	59.8830	7533346.3333	26.8531	2929332.5000	62.3680	1427584.5000	27.6913	6533641.0000	28.0139	7644585.6667	11.8244	2955167.6667	39.6985	3002807.0000	72.0879
PP_0078	positive	Hydroxymethylphosphonic acid	10711462.2000	20.6926	8003843.6000	80.6458	10186333.0000	13.7873	9909092.4000	14.1353	13772309.4000	22.4345	13674458.0000	17.4959	8118557.4000	44.0680	11272961.8000	5.9094	10887929.6000	49.9339	7816731.0000	85.1879
PP_0218	positive	Imidazole-4-acetic acid	2265423.8000	26.5527	1719080.0000	18.4581	1698898.4000	38.5921	1314030.2000	16.1272	1440481.4000	11.8704	1496311.4000	29.4696	1981602.2000	17.2393	1368708.8000	22.6966	1755172.8000	16.8123	1472894.4000	17.2214
PP_1655	positive	Inosine	2029395.8000	16.5922	510115.8000	28.7439	1643674.0000	27.0104	5214680.4000	26.9537	2000069.8000	17.3665	2923121.8000	42.7158	5538430.6000	56.0693	5667822.8000	24.1499	4135300.0000	12.6600	6779875.2000	30.8594
PN_0417	negative	Isoliquirtigenin	0	0	0	0	52182.0000	0	272596.6000	45.2987	0	0	146723.0000	41.8423	0	0	56844.4000	18.6001	0	0	151188.4000	44.6583
PP_3035	positive	Isovitexin	222977.2000	45.4356	216183.6000	33.4404	216878.8000	39.3135	689833.0000	50.6669	286082.8000	32.7531	511614.6000	56.7015	254049.4000	51.9043	332920.0000	18.0965	401322.2000	14.6253	699414.0000	75.1901
PP_0496	positive	L-(-)-Arabitol	2062218.0000	9.8234	1474628.0000	15.5256	1588077.8000	9.9457	1800835.4000	22.3706	1761901.0000	15.4502	2132995.7500	31.0482	1512898.0000	9.9937	1852288.0000	19.0983	1728177.2000	17.9381	1825845.5000	10.7369
PN_0818	negative	Lactobionic acid	5602539.0000	6.9592	5810624.6000	9.5002	5415427.8000	7.8546	6335626.8000	15.7824	6779351.6000	15.1254	5707601.4000	7.0536	5030277.2000	14.3596	5651219.2000	12.8067	6069508.0000	15.6129	6465299.2000	14.2478
PP_0560	positive	L-Alanyl-L-alanine	5615080.4000	20.8685	5670317.6000	21.5012	5594840.6000	9.2965	4418469.0000	36.4044	4063851.4000	27.3006	3883482.8000	13.7339	4823476.8000	21.5583	3634860.2000	15.1414	3826003.2000	18.7783	3985566.4000	26.3964
PP_1196	positive	L-Alanyl-L-glutamic acid	787431.0000	26.2978	673501.5000	57.5458	930026.2000	33.0101	1317081.0000	31.0314	770006.2500	17.6578	932611.7500	18.8961	1299218.6000	24.7018	947197.2000	29.4867	929615.7500	11.4066	881194.4000	42.9870
PP_1014	positive	L-Alanyl-L-isoleucine	541030.8000	76.6459	338619.4000	55.0538	459537.8000	109.9759	540361.6000	115.1614	230465.2000	10.7118	341254.0000	51.8469	654348.5000	35.8470	495538.0000	127.7111	266120.2000	39.1337	612604.4000	114.1657
PP_1016	positive	L-Alanyl-L-leucine	4286161.0000	50.7664	4791920.8000	52.6824	7455329.6000	63.3807	6315850.8000	21.1260	5633848.4000	17.8936	5065197.4000	54.8112	5099747.0000	77.4066	7007334.8000	47.0711	5976260.0000	23.1593	6876920.8000	23.3044
PP_1360	positive	L-Alanyl-L-phenylalanine	639882.6000	35.0653	642875.2000	27.2293	944292.2000	92.7403	837203.2000	30.6940	624433.0000	16.8098	726948.2000	33.2260	1300148.4000	54.2928	997597.8000	94.9317	720741.0000	23.8413	890852.6000	36.0343
PP_0779	positive	L-Alanyl-L-serine	1207039.0000	41.7735	2202168.0000	14.8123	1277901.0000	14.4048	1639827.0000	33.7330	1966670.0000	16.7098	1525871.3333	19.5912	1214237.0000	32.4644	1866492.2000	35.0425	1786274.2500	31.7798	1434205.3333	23.3567
PP_0892	positive	L-Alanyl-L-threonine	11735202.4000	39.4141	8360635.2000	14.9015	7395056.6000	25.1761	7222852.2000	15.8387	8945233.2000	5.7772	7597895.0000	15.4040	6161319.0000	14.8612	6771111.4000	12.2127	8344949.4000	5.8108	8244226.6000	14.3023
PP_0872	positive	L-Alanyl-L-valine	296953.8000	18.6324	260682.2000	22.8485	277160.0000	22.5175	344497.8000	5.9856	246007.8000	19.7496	262343.0000	29.3406	315307.5000	16.7694	242691.4000	25.1517	225129.0000	31.3649	244256.4000	25.5983
PP_0728	positive	L-Arginine	702373981.2000	61.2862	489769831.0000	106.6735	863911853.6000	37.1700	281994073.2000	62.5491	583607531.0000	119.6219	340476164.8000	62.5485	316839433.0000	119.0060	471927012.4000	71.4904	651343314.2000	61.4865	382650896.2000	68.8647
PP_1867	positive	L-Argininosuccinic acid	10274827.4000	43.8253	4907223.8000	21.4126	8295559.6000	20.5316	5969079.2000	54.8784	5275224.4000	24.8962	6346886.2000	21.0256	6947115.8000	29.8745	4029094.2000	23.8717	3879224.6000	56.6194	4972793.8000	24.7350
PP_1704	positive	L-Arginyl-L-valine	243612.5000	50.4671	214319.8000	30.3968	303086.8000	71.4423	310884.4000	63.1936	200185.4000	34.0038	271999.2000	47.8368	503678.6000	40.1041	436952.6000	120.0255	266191.8000	19.7921	333273.4000	51.4893
PP_0266	positive	L-Asparagine	141856040.0000	37.4307	162350514.8000	24.6954	199583724.2000	83.4312	147853416.4000	43.6971	153342074.2000	28.5685	129394356.6000	52.9255	108920086.8000	26.7255	140541851.4000	30.9529	145649581.0000	31.0926	140674574.8000	28.4266
PP_1465	positive	L-Asparaginyl-L-aspartic acid	565080.2000	7.9917	738733.0000	15.7893	724845.8000	27.8398	756192.4000	27.9961	755177.2500	11.6072	658107.0000	23.0298	528423.8000	15.2748	542320.2000	18.1873	670184.4000	27.3000	788217.0000	25.0233
PP_1439	positive	L-asparaginyl-L-leucine	175513.0000	16.0072	156575.5000	21.3040	203904.8000	26.4750	216359.2000	46.2575	185109.2500	4.6165	140341.0000	32.5483	232949.0000	18.6650	171447.2500	15.6635	196588.8000	20.6701	202553.7500	28.0475
PP_1768	positive	L-Asparaginyl-L-phenylalanine	310776.4000	72.6873	303022.8000	54.4643	393631.4000	123.3594	463895.8000	148.7835	178439.0000	7.4492	264677.6000	79.8933	541332.6000	36.6065	527136.6000	141.4343	356558.2000	42.4083	550536.0000	131.1196
PP_1340	positive	L-Asparaginyl-L-threonine	372645.0000	0	369671.0000	19.0710	225069.6667	12.6419	375493.3333	17.5008	273463.0000	26.0563	337367.3333	6.1321	226371.0000	9.7140	297947.0000	20.0778	269142.3333	48.2239	325881.0000	49.5112
PP_0270	positive	L-Aspartic acid	47382243.2000	17.1635	32185015.0000	24.7332	74885380.0000	70.2127	69916102.4000	31.7301	43903716.0000	8.6818	32217303.0000	38.9106	29937805.2000	40.1168	33246343.2000	36.9555	39823103.8000	20.2324	42526275.2000	30.4389
PP_0890	positive	L-Aspartylglycine	700415.7500	13.9071	573635.2000	7.6159	736903.4000	15.2701	855856.2000	21.2916	584181.8000	25.1804	564882.0000	11.2805	620252.2000	18.8479	613276.6000	19.6404	552018.6000	15.5795	630893.2000	7.4793
PP_1476	positive	L-Aspartyl-L-aspartic acid	1010915.8000	9.7071	726550.4000	17.8892	969915.6000	24.0767	1421207.6000	28.9850	636182.2000	18.1037	787288.4000	18.2864	830479.8000	11.9504	853828.0000	17.0927	542855.0000	32.2976	1131835.6000	13.0371
PP_1601	positive	L-Aspartyl-L-glutamine	2286771.8000	36.8552	2254056.2000	8.3869	1764530.2000	23.7612	1742368.4000	22.9438	1766997.0000	33.3766	1559104.6000	31.1542	1513993.2000	7.6492	1345131.2000	11.8293	2116048.2000	32.5469	2436626.0000	36.0898
PP_1454	positive	L-Aspartyl-L-leucine	4214067.4000	18.8779	3122143.0000	15.6062	5095200.0000	21.9748	6717335.0000	32.0579	3413147.0000	10.0229	4358386.4000	14.1587	6484959.4000	24.2912	4796784.4000	44.9605	3878630.6000	19.2109	5044313.2000	31.8284
PP_1626	positive	L-Aspartyl-L-methionine	84171.5000	23.2924	74294.5000	28.4084	109314.0000	43.0349	120105.0000	60.7405	67096.4000	7.3613	77103.8000	17.5982	112095.6000	37.4224	81784.2000	72.2751	65459.6000	37.1861	94365.8000	60.6032
PP_1774	positive	L-Aspartyl-L-phenylalanine	756410.8000	24.7303	658266.0000	24.4081	922398.8000	44.5222	1251024.2000	48.6857	586692.2000	12.0514	801278.8000	25.3726	1084366.2000	35.2113	751967.6000	50.7357	704026.6000	25.0773	945363.2000	55.9556
PP_2113	positive	L-Aspartyl-L-tryptophan	836436.8000	17.8951	1189426.4000	12.0503	763850.2000	17.1861	2285318.4000	52.7524	654776.4000	15.2979	1080439.2000	46.1424	898441.2000	33.4375	1012398.8000	18.9483	905532.8000	18.5669	1510436.6000	28.1368
PP_1926	positive	L-Aspartyl-L-tyrosine	611559.4000	30.1692	628150.8000	27.2441	732065.4000	40.2542	1253796.2000	32.0253	500153.0000	17.3418	793073.0000	34.3179	1085707.4000	35.0927	870320.4000	65.7338	676187.4000	4.9641	972878.2000	39.5149
PN_0113	negative	L-beta-Imidazolelactic acid	186558.0000	16.3982	204087.8000	14.3887	177486.8000	13.7944	165528.0000	24.8071	146563.8000	17.5539	153087.0000	16.9854	213107.0000	18.0348	157861.0000	16.8297	168154.2000	14.4038	174830.8000	15.2461
PN_0173	negative	L-Citrulline	2259758.4000	14.8801	2202769.0000	25.5934	1930512.2000	38.4968	1976936.7500	40.7901	1232729.2000	19.2561	1650230.6000	25.9232	1103746.0000	43.0384	772923.2500	31.6155	1331962.8000	29.7433	1365246.6000	58.9533
PN_0161	negative	L-Dehydroascorbic acid	6386607.2000	29.9579	3792841.2000	53.5292	9268733.6000	43.9495	7291575.8000	28.8282	6299855.4000	28.4006	6084192.0000	35.0440	7817199.8000	34.2475	5242210.2000	24.1360	9917352.0000	51.8109	6575021.8000	58.9876
PP_0438	positive	L-Glutamic acid	1116205347.8000	8.0846	1245338287.6000	9.5886	1330884754.4000	9.1292	1297557948.6000	10.4378	1392758501.4000	7.9523	1233499277.0000	8.2681	1622741518.2000	8.0182	1611256942.4000	8.3856	1433836105.4000	7.2686	1354803667.2000	15.7407
PP_0428	positive	L-Glutamine	36380934.4000	20.3535	40912158.2000	23.0275	23825369.8000	39.5629	24576215.0000	13.3342	25779617.2000	29.8539	20587833.8000	25.1252	14177659.6000	31.8525	16208889.8000	12.6439	10501967.6000	21.3304	12105262.0000	13.9900
PP_1573	positive	L-Glutaminyl-L-leucine	419385.8000	70.7765	404899.2500	73.0116	339580.6000	43.1400	478165.4000	52.6038	228270.0000	24.6108	390473.6000	54.0822	912442.2000	65.3088	588073.6000	137.8445	237472.8000	42.9746	588273.5000	86.9180
PP_1467	positive	L-Glutaminyl-L-threonine	938695.0000	29.4385	734154.0000	17.0845	886679.2000	32.1791	1008034.2000	33.0349	743430.4000	9.5575	807021.8000	25.4245	880453.2000	34.2439	853681.6000	59.3621	719076.6000	15.0496	928678.2000	43.8792
PP_2034	positive	L-Glutaminyl-L-tyrosine	0	0	0	0	274113.0000	0	238622.0000	0	0	0	118092.0000	0	168220.7500	62.5409	0	0	78040.6667	32.1744	79097.0000	34.8747
PP_1032	positive	L-Glutamylglycine|Glycyl-L-glutamic acid	2636246.4000	17.0367	2319675.8000	18.5597	2419992.8000	23.2728	3178312.6000	24.5662	2310305.4000	11.0446	2346618.4000	19.6368	2275935.6000	10.8499	2115190.8000	10.3690	2072637.2500	17.7846	2168522.2000	18.5866
PP_1739	positive	L-Glutamyl-L-glutamic acid	942972.0000	16.0299	642281.0000	31.9293	1029986.8000	16.2663	1187287.0000	23.1365	735193.2000	17.5312	908281.2000	18.8268	1967364.0000	8.4915	1139492.3333	13.5775	833055.6000	35.6684	936587.2500	28.9195
PP_1592	positive	L-Glutamyl-L-isoleucine	791004.2000	50.6302	411030.8000	35.7267	578594.4000	37.4153	887685.8000	48.3265	430649.2000	26.8668	568655.8000	15.1200	1174997.4000	20.0114	969460.0000	51.4098	755608.0000	17.5958	896767.0000	43.5647
PP_1594	positive	L-Glutamyl-L-leucine	2969417.6000	37.0534	2169863.8000	30.3100	3376689.6000	51.9144	4209068.8000	58.1441	2248489.2000	20.8016	2950251.2000	29.6912	5135011.6000	30.4185	4237558.4000	59.6969	2949205.2000	22.6495	4058365.6000	59.9645
PP_1761	positive	L-Glutamyl-L-methionine	159213.8000	63.5181	121987.0000	45.4514	152156.6000	58.6397	177614.0000	83.6388	91072.0000	25.1796	114163.0000	38.1607	199503.0000	48.1617	146429.8000	84.7672	94282.0000	49.6417	156264.8000	86.4887
PP_1479	positive	L-Glutamyl-L-threonine	1047616.4000	49.5271	1048845.0000	25.3967	1228207.2000	27.8145	1371745.0000	32.7203	1135371.5000	6.7504	1212889.6000	26.5216	1534748.6000	44.4929	1348123.8000	45.1799	1327225.4000	14.1799	1292359.4000	55.0612
PP_2045	positive	L-Glutamyl-L-tyrosine	160723.0000	20.9735	348581.0000	54.7316	462921.0000	52.0022	557686.0000	68.6001	302097.6667	33.1675	364449.2000	34.3294	576762.8000	43.5923	575622.8000	61.2228	388486.4000	39.8046	515963.8000	80.1041
PP_0515	positive	L-Histidine	21899592.2000	103.7386	14041579.8000	121.6460	42365915.4000	27.8220	32037996.6000	116.6735	6534677.2000	107.7552	9881800.6000	168.8350	57007408.2000	44.1123	7497314.2000	47.7146	29279123.8000	92.8600	17643431.6000	111.9267
PP_1661	positive	L-Histidyl-L-leucine	288557.0000	79.5042	172045.4000	98.7174	229953.8000	135.5761	496516.8000	166.7431	93336.0000	17.6269	161719.0000	86.2283	535806.6000	58.5348	356604.2000	154.3315	148791.6000	48.4745	371291.2000	131.3024
PP_0294	positive	L-Homocysteine	308021.3333	30.2722	0	0	358432.0000	8.2112	194646.6667	28.8750	186650.6667	7.9159	185309.6667	43.8256	399162.4000	34.7334	301147.8000	20.6718	260919.0000	22.4366	269390.0000	25.4085
PP_0153	positive	L-Homoserine|L-Threonine|Allothreonine|beta-Homoserine	76001401.4000	25.9685	106830806.0000	10.4405	79141730.0000	22.8952	69046684.0000	27.0257	92269300.0000	2.9563	81901139.6000	13.0009	71134176.2000	14.8970	61610614.8000	15.2052	75834999.8000	9.5188	53223320.8000	27.4159
PP_0500	positive	Limonene-1,2-epoxide	774589.2000	25.9605	789017.6000	36.9298	907879.4000	24.1213	651077.4000	25.2491	820673.8000	30.3174	539653.4000	15.3988	785561.6000	10.4907	597545.4000	33.0460	743073.8000	28.9985	594052.2000	21.9563
PP_0257	positive	L-Isoleucine	590859686.0000	15.7127	689267396.6000	6.3670	806198073.2000	13.0744	826140832.8000	37.0937	704181645.2000	12.4356	696323372.8000	11.1289	1730864652.6000	11.3916	1470469987.6000	3.8982	1345858489.4000	4.7989	1170745024.4000	20.1050
PP_1575	positive	L-Isoleucyl-L-glutamine	1880814.2500	27.8438	1403109.0000	40.2211	1704813.0000	52.8655	2043422.6000	43.1764	1441361.8000	30.2910	1716590.8000	46.4945	2461351.4000	39.2047	2454780.8000	100.9613	1350330.2000	12.8593	2139311.2000	61.7516
PP_1660	positive	L-Isoleucyl-L-histidine	525223.4000	48.6779	530133.2000	32.4711	746773.4000	73.1853	808726.8000	60.9553	605451.6000	25.0773	624348.0000	34.0770	1125265.0000	43.0383	960962.0000	81.4343	701124.6000	31.0278	856320.8000	55.1052
PP_1432	positive	L-Isoleucyl-L-isoleucine	1157347.2000	38.1428	472134.0000	37.4947	3355097.2000	33.7203	2314157.4000	57.4105	1435481.6000	34.7041	1267324.0000	26.2492	7618495.0000	39.2388	5530051.4000	23.1311	2945739.2000	40.8612	2155667.0000	51.7839
PP_1431	positive	L-Isoleucyl-L-leucine	1776005.8000	45.4484	1799613.6000	34.8357	2989744.0000	64.1013	3080676.8000	19.1456	2216423.0000	26.3285	2439628.0000	30.2959	4057303.0000	45.5449	3561617.4000	63.6524	2426359.0000	17.9063	2839176.0000	48.3553
PP_1577	positive	L-Isoleucyl-L-lysine	2376066.0000	44.7364	2620914.2000	31.5887	3773836.4000	59.8048	3679592.8000	19.3502	2946099.8000	20.1330	3415769.8000	35.0750	5410969.8000	44.8727	4620089.8000	63.2483	3450604.6000	12.6003	3816263.4000	39.5090
PP_1615	positive	L-Isoleucyl-L-methionine	416988.4000	48.0841	528913.4000	30.5066	733829.6000	99.5718	607187.6000	36.4958	579459.2000	18.9136	557919.2000	43.4623	872226.0000	61.0989	870163.2000	111.6278	605613.6000	16.4168	680484.8000	40.0935
PP_1279	positive	L-Isoleucyl-L-proline	195003.2000	9.1751	175534.2000	21.3744	219874.8000	37.0899	241552.2000	38.2820	140531.4000	28.2966	165131.8000	33.4111	298973.6000	36.2064	255775.6000	57.5592	162723.6000	43.2801	203597.2000	60.9783
PP_1090	positive	L-Kynurenine	743261.6000	17.6479	370726.4000	28.4202	612281.6000	55.1521	721248.0000	74.7912	346619.0000	17.9143	380540.0000	4.8323	1306708.2000	87.4244	501151.0000	14.8193	387429.4000	39.0544	680401.2000	48.7377
PP_0258	positive	L-Leucine	474854091.0000	21.6729	492525603.0000	6.7004	756161248.4000	16.8126	817328327.8000	31.5717	586655759.2000	23.4991	614519519.0000	13.4908	1536099013.6000	10.9951	1322425698.4000	5.8596	1186388194.0000	4.0256	1067303833.2000	19.7627
PP_1440	positive	L-Leucyl-L-asparagine	4247007.8000	29.5612	4765704.4000	19.3124	6951221.0000	88.6448	7038141.6000	30.0574	4844590.0000	19.4470	5760510.0000	41.1945	9710543.2000	65.0527	6012050.8000	54.1283	6200627.6000	30.7446	6669672.8000	46.7164
PP_1596	positive	L-Leucyl-L-glutamic acid	4633360.2000	45.6338	3694318.8000	24.1755	6080706.4000	82.9020	7741488.4000	49.6093	3710697.6000	20.7317	4669801.4000	30.4866	10531935.2000	54.2308	8444980.8000	94.6190	5001873.0000	25.6301	7284316.8000	65.6266
PP_1764	positive	L-Leucyl-L-phenylalanine	2011517.2000	26.1753	2548485.6000	35.6624	3006112.0000	41.5849	3093237.2000	9.8465	3156872.6000	20.6595	3022062.8000	28.7744	3733744.4000	34.1265	3250083.2000	24.6202	3297063.4000	15.0128	3219940.2000	22.9394
PP_1913	positive	L-Leucyl-L-tyrosine	1229261.0000	33.1125	1467601.2000	36.3606	2462650.0000	76.9007	2157029.2000	18.1950	1655931.0000	18.3071	1854260.8000	27.9566	2892731.4000	54.1684	2508444.4000	67.5666	1795503.8000	14.4192	2080811.6000	38.7749
PP_1302	positive	L-Leucyl-L-valine|L-Threonylglycine	1205981.2000	64.1311	743409.2000	44.7824	1254072.0000	106.6579	1608589.4000	118.8581	600507.6000	23.2176	806328.0000	58.2889	2122197.2000	66.7342	1685345.4000	135.0396	831339.2000	41.4991	1676494.6000	118.2993
PP_0431	positive	L-Lysine	6282767.8000	31.4051	3804663.8000	50.2294	13748897.0000	38.6761	16980436.6000	44.9128	7138361.4000	52.8630	7408890.8000	23.4882	37879199.4000	54.6469	25136247.0000	48.7597	11587683.4000	68.6357	9422228.8000	47.0657
PP_1579	positive	L-Lysyl-L-isoleucine	140002.7500	24.1871	166743.8000	18.6305	198563.8000	65.3625	218105.0000	25.8130	149719.8000	23.9816	179640.2000	30.3130	254258.6000	36.8679	188995.2000	39.8191	193802.8000	11.3211	221530.0000	21.4563
PP_1898	positive	L-Lysyl-L-phenylalanine	90934.6000	29.5787	110398.8000	17.5034	141294.8000	43.0214	287823.8000	45.6246	157194.8000	20.9025	185642.6000	16.6878	202412.6000	32.8630	249311.2000	35.9517	186082.2000	16.9605	253874.4000	8.4571
PP_0465	positive	L-Methionine	343029559.5000	44.0358	561059031.5000	25.6223	562346604.7500	16.8352	260965466.4000	22.0456	453212614.0000	7.3392	417948262.5000	29.7642	381596885.8000	20.2409	280499966.8000	8.7113	269587823.5000	18.0245	200291963.3333	21.1745
PP_0616	positive	L-Methionine methylsulfonium	76160987.2000	50.1934	31887035.0000	53.6930	73516208.4000	72.9640	91012022.4000	38.0950	46931979.0000	26.3720	41832868.2000	17.4184	82920365.0000	25.2920	78881523.6000	21.6396	58086500.4000	15.9150	65812265.4000	9.1195
PP_0636	positive	L-Methionine sulfoxide	36346443.4000	45.9304	61742171.6000	19.7789	58427543.2000	34.6079	27596249.2000	10.8101	53340425.2000	14.0318	48854705.0000	23.0959	29430397.2000	25.6080	28718053.0000	25.9363	27360413.8000	24.6017	21540517.6000	18.6454
PP_1073	positive	L-Methionylglycine	184496.2000	23.4015	165838.2000	23.3736	245065.6000	53.3347	244985.0000	39.2710	177970.4000	30.2054	224324.6000	27.0535	303775.2000	35.5926	272669.4000	59.4928	190742.6000	16.5755	231118.2000	30.3227
PP_1621	positive	L-Methionyl-L-asparagine	1006572.8000	34.9864	1056620.6000	36.0546	1123766.4000	24.4155	1223736.2000	26.5756	1229835.8000	14.8184	1383492.0000	28.0847	1373136.0000	21.8167	1192378.4000	22.5279	1142897.8000	19.9293	960550.8000	45.2222
PP_1751	positive	L-Methionyl-L-glutamine	295806.5000	58.0222	340217.7500	46.1495	500930.8000	112.8874	422666.4000	36.7481	308038.5000	21.2396	323774.0000	39.7854	637689.8000	67.1107	482310.2000	99.0586	301216.4000	29.6586	433079.5000	49.4799
PP_1491	positive	L-Methionyl-L-threonine	235514.2000	36.0741	273524.8000	31.0284	554439.0000	97.1161	392912.4000	21.4814	263121.6000	16.7341	316365.6000	40.1011	668222.8000	69.2317	522419.8000	105.0696	279122.0000	19.5933	333418.6000	52.3145
PP_2067	positive	L-Methionyl-L-tyrosine	69561.0000	13.5910	122201.6667	25.6957	128049.6000	82.7264	144204.4000	35.8842	113098.6667	15.5162	116677.5000	42.2173	200762.6000	47.3338	189333.0000	90.1778	147089.0000	33.8889	165511.5000	37.4149
PP_1482	positive	L-Methionyl-L-valine	0	0	182366.3333	42.9799	525103.0000	117.1520	175908.4000	52.1212	139287.3333	19.4808	146216.8000	39.7737	352550.0000	65.3806	529160.5000	116.7149	147544.0000	14.5099	279316.5000	50.1945
PN_1194	negative	Loganin	157974.2000	8.4946	172673.8000	9.7625	230773.7500	10.6592	224441.0000	0	170431.2000	22.6601	313241.0000	16.7516	201080.8000	20.6034	191334.6667	4.3483	200945.8000	17.1847	0	0
PP_1227	positive	L-Phenylalanylglycine	2255179.4000	35.8811	2214807.2000	32.0820	3145971.6000	31.5966	4038305.8000	21.6372	3066260.2000	26.4910	3408788.6000	24.9599	4011776.2000	35.2378	3655395.0000	13.8275	3149023.2000	16.8564	3372018.0000	33.0876
PP_1361	positive	L-Phenylalanyl-L-alanine	1500859.4000	31.8922	1896426.8000	25.0613	2372096.4000	41.8117	2651127.8000	18.3280	2318041.2000	26.3871	2272232.8000	26.0843	2886236.2000	36.4844	2622081.8000	20.6120	2459007.2000	10.6986	2357933.6000	19.6914
PP_1773	positive	L-Phenylalanyl-L-aspartatic acid	683973.7500	27.8576	625632.4000	26.1108	815018.0000	46.4557	1106850.8000	31.3510	607939.0000	17.8227	790386.8000	27.1609	1023465.8000	34.4576	920092.4000	43.4522	727664.6000	15.2849	833061.0000	32.4250
PP_1910	positive	L-Phenylalanyl-L-glutamic acid	1398924.0000	24.4134	1123850.0000	20.8605	1738446.8000	47.6790	2294554.8000	25.0670	1273560.4000	14.6978	1597636.0000	22.8283	2753311.6000	42.0530	2543860.6000	42.5457	1630209.6000	16.5135	1847843.6000	29.0563
PP_1763	positive	L-Phenylalanyl-L-isoleucine	98180.5000	23.9305	123417.7500	35.6722	107372.2500	26.9125	126859.2000	20.6597	158788.2500	28.2869	159411.2000	38.1867	132284.0000	37.3941	138609.2000	21.4527	175858.4000	11.8070	151398.6000	28.4482
PP_2069	positive	L-Phenylalanyl-L-phenylalanine	1397993.6667	51.2170	1955853.6000	43.6934	1845827.8000	29.1755	2310346.2500	29.4110	2553708.0000	23.2080	2367756.4000	31.9019	2353160.2000	45.9050	2475322.7500	32.6024	2480765.0000	6.5399	2240197.0000	35.1249
PP_1509	positive	L-Phenylalanyl-L-serine	507018.2000	29.4274	412535.8000	13.8018	701517.8000	31.3729	809726.4000	15.0283	550577.4000	19.4946	639189.4000	25.7524	918503.4000	44.7393	733888.4000	69.1955	602434.0000	19.3989	689825.0000	39.9285
PP_0094	positive	L-Proline	641968499.6000	10.1066	3245671023.2000	26.7386	885846803.0000	6.9018	775605949.6000	18.1862	1549456629.2000	34.5254	1020260682.0000	44.9714	1211554842.6000	13.6546	1152947157.8000	17.0730	1247100718.0000	13.8489	1141609507.8000	12.7982
PP_0698	positive	L-Prolylglycine	2253060.6000	31.0280	1806465.8000	25.1501	2318871.4000	16.6009	3248518.8000	24.2165	1994410.2000	16.4082	2327361.6000	14.7994	2472043.6000	22.9856	2118625.2000	12.7666	1816900.4000	24.9433	1977495.4000	44.0216
PP_1286	positive	L-Prolyl-L-asparagine	0	0	3245410.2000	39.8439	1216092.0000	32.7508	1548589.3333	1.6762	1715427.2500	22.7761	1876925.6667	40.9929	1373342.5000	15.2256	1038111.0000	2.4493	1788761.6667	13.2516	1444536.3333	31.4180
PP_1295	positive	L-Prolyl-L-aspartic acid	3719663.2000	28.4621	2419188.8000	14.6846	3438703.0000	28.5510	3374636.0000	35.6437	2385126.2000	13.8197	2992009.6000	18.0183	3305447.8000	35.2318	1978206.2000	13.8400	2738447.0000	25.4332	3154811.0000	29.8760
PP_1278	positive	L-Prolyl-L-isoleucine	696710.4000	64.5387	500596.6000	27.8439	497108.4000	37.6807	756559.4000	42.2256	392792.4000	8.9546	476537.6000	15.5019	710816.4000	19.2311	489813.6000	26.8298	443467.8000	20.4975	596428.8000	22.7282
PP_1614	positive	L-Prolyl-L-phenylalanine	593891.2000	44.5652	594856.4000	26.3143	490556.6000	9.4934	773856.0000	35.7718	416709.8000	18.4253	497976.4000	28.2193	603066.8000	15.9744	517709.6000	21.5788	433422.2000	6.5424	517902.6000	12.3685
PP_1174	positive	L-Prolyl-L-threonine	689595.0000	36.1267	782503.6000	24.6828	527888.6667	5.2474	686795.0000	17.6930	511068.4000	15.7819	605720.6000	13.3471	703259.2000	20.9221	601551.8000	5.1792	472079.0000	31.7729	508768.5000	31.3268
PP_0037	positive	L-Serine	8541601.4000	60.9887	7993217.2000	33.9412	5939724.0000	70.7189	5844373.2000	49.9903	3911820.6000	35.4891	3825544.8000	38.8671	6553985.0000	45.7629	13267163.2000	27.6198	3839388.4000	27.3903	5706885.0000	45.1046
PP_0778	positive	L-Seryl-L-alanine|L-Threonylglycine	5191317.0000	41.7550	7801733.0000	13.0830	5468677.8000	31.3533	7117495.4000	13.8550	8066410.4000	8.9938	7459299.6000	16.2725	5720020.8000	34.5427	7234616.2000	18.8248	7872587.8000	9.7446	8187791.6000	10.9201
PP_1214	positive	L-Seryl-L-aspartic acid	440135.0000	17.3153	0	0	338127.3333	31.0936	395741.7500	20.6658	283412.0000	0	226798.0000	0	394298.3333	21.6631	286974.6000	37.5009	389799.0000	0	324152.0000	0
PP_1347	positive	L-Seryl-L-glutamic acid	1860694.0000	27.4152	2354319.6000	6.2668	1622196.2000	13.7145	2247659.2000	18.6451	1620506.2000	15.3113	1799171.2500	14.7472	1930487.2000	13.1207	1860861.8000	15.1421	1754661.6000	9.7927	2173171.4000	3.4424
PP_1507	positive	L-Seryl-L-phenylalanine	1207006.2000	51.1785	1363345.4000	35.7122	1442123.2000	95.0103	1359255.8000	77.9717	930273.0000	21.4987	1182837.8000	50.4401	2115366.2000	44.9115	1689805.2000	97.8005	1309741.0000	26.6599	1813986.6000	69.4270
PP_1875	positive	L-Seryl-L-tryptophan	375939.2000	39.6877	291596.0000	26.5456	343994.7500	48.3264	419949.2000	70.9549	223042.8000	9.4635	296488.5000	28.7544	446809.4000	34.9696	361627.2500	76.4389	232333.0000	27.6966	385430.0000	80.4214
PN_0469	negative	L-Threonic acid	1910046.8000	49.1699	1777592.8000	29.8171	3141483.2000	12.7764	1827427.8000	29.5275	2121613.0000	49.9766	1606105.6000	37.0869	2315854.0000	34.5787	2805372.6000	38.8390	2359215.4000	32.5371	3305836.6000	120.4914
PP_0891	positive	L-Threonyl-L-alanine	4483870.2000	26.3188	4332904.4000	12.8624	4133225.4000	22.1195	5425564.6000	14.0754	5005990.4000	18.0167	5196006.8000	21.0031	4771641.2000	22.9855	5324983.6000	12.5505	5596435.0000	10.9822	4876831.0000	15.9046
PN_0358	negative	L-Threonyl-L-aspartic acid	474834.2000	21.0210	863992.4000	23.5555	311989.6000	34.4645	592380.8000	31.0469	404640.8000	22.3447	497309.4000	26.2220	467730.0000	21.9820	434492.8000	17.3719	480933.2000	15.8036	638326.4000	9.1536
PP_1329	positive	L-Threonyl-L-isoleucine	792900.0000	20.1545	873792.0000	38.4400	1226639.7500	15.3700	1361594.0000	15.0715	1122258.2500	19.2677	1223321.2000	27.4045	1339824.0000	18.3563	1333642.0000	14.7348	1261489.8000	15.5552	1125183.0000	14.7449
PP_1331	positive	L-Threonyl-L-leucine	3497494.0000	72.7250	4354798.8000	71.8235	4630589.4000	144.7721	4923679.0000	121.1113	1781416.8000	11.7052	3398948.6000	106.6313	7209791.8000	65.9926	5565882.4000	152.8923	2703284.0000	49.6924	7450718.6000	143.5789
PP_1492	positive	L-Threonyl-L-methionine	127556.4000	50.1601	142453.6000	38.8627	164350.6000	93.5155	183896.2000	79.3793	102554.8000	25.3474	122922.4000	44.4356	225930.6000	56.2485	178951.4000	124.1147	111162.2000	34.7743	188709.4000	89.2619
PP_1643	positive	L-Threonyl-L-phenylalanine	1579892.8000	42.4223	1273062.6000	33.1251	1755090.8000	54.6813	1869585.8000	46.2851	1774712.4000	43.5818	1790182.8000	59.7023	2392895.4000	40.7064	2537269.6000	76.9296	1278084.0000	21.5088	2073789.4000	67.7258
PP_1217	positive	L-Threonyl-L-threonine	1471244.0000	26.1415	1234501.6667	19.8037	1057571.5000	14.1447	1413222.0000	15.6109	1763401.5000	6.0242	1665816.5000	18.1851	1242134.0000	46.4506	1563929.6667	16.4706	1388182.5000	33.3169	1200371.0000	53.3634
PP_1990	positive	L-Threonyl-L-tryptophan	339787.0000	24.5297	209376.8000	18.3567	305204.2500	24.4331	400352.2500	44.9052	208743.7500	19.2886	270308.7500	24.6441	371558.2500	15.7508	389070.0000	47.9784	231231.5000	12.9939	379506.6667	48.6519
PP_1033	positive	L-Tryptophan	201595584.0000	22.9670	155194793.6000	11.1016	299859792.8000	45.2647	604888672.0000	52.0653	207909911.8000	42.3561	287980389.2000	25.8953	1018469475.2000	11.7878	1006750280.6000	1.2601	691487328.4000	6.9911	772966578.6000	17.2239
PP_1602	positive	L-Tryptophylglycine	207111.0000	17.7804	173397.4000	10.7357	232114.2000	57.3832	510196.2000	36.3185	166539.6000	9.9997	230991.8000	31.5123	387505.8000	46.9039	390313.2000	53.3023	240481.8000	27.8348	368916.0000	27.1366
PP_1722	positive	L-Tryptophyl-L-alanine	142262.0000	33.8735	123860.6000	26.0413	203730.6000	78.9770	208064.2000	57.7344	122211.8000	17.5786	151667.6000	35.8087	263074.4000	54.2684	220134.2000	73.0165	143493.4000	26.0853	209339.0000	63.4366
PP_2112	positive	L-Tryptophyl-L-aspartic acid	370782.6000	18.2577	429256.2000	8.9527	455314.0000	43.2396	473444.4000	47.1052	289289.6000	5.4304	393715.6000	24.2022	412926.6000	44.2706	281412.0000	34.5668	308139.0000	28.4531	389692.8000	36.4445
PP_2243	positive	L-Tryptophyl-L-glutamic acid	160034.2500	33.0959	136930.6667	38.6442	183431.7500	47.2043	206296.0000	86.1183	0	0	148274.6667	24.7406	293636.6000	41.1767	328671.5000	81.9758	161428.6667	21.2516	258038.0000	46.7882
PP_1379	positive	L-Tyrosylglycine	1075834.0000	25.5981	1012910.0000	29.4102	1332743.8000	67.1255	1707758.8000	36.7862	1238477.0000	19.1540	1296984.0000	41.6845	1899595.6000	50.0596	1693662.8000	53.1057	1328691.8000	29.8086	1611693.4000	30.1222
PP_1508	positive	L-Tyrosyl-L-alanine	431842.0000	42.3265	464083.4000	24.1233	715264.8000	89.2077	709911.8000	56.5416	505755.2000	17.9136	553619.2000	28.2315	1008157.0000	56.6859	821753.6000	76.8277	635815.6000	23.3727	780967.0000	41.4991
PP_1917	positive	L-Tyrosyl-L-Asparagine	317403.0000	28.6211	288353.0000	34.0278	502505.0000	73.7716	478274.8000	40.8621	335830.8000	32.5361	400349.6000	32.5464	752766.6000	58.8039	560525.4000	54.5311	536654.6000	36.2648	546012.4000	27.4211
PP_1925	positive	L-Tyrosyl-L-aspartic acid	374271.4000	22.6784	389398.2000	20.9164	461998.8000	27.2933	534869.2000	29.2094	320198.8000	16.4785	429913.4000	25.8651	424278.4000	31.9264	428334.4000	63.1680	310433.2000	8.0995	434991.8000	34.8768
PP_2044	positive	L-Tyrosyl-L-glutamic acid	425761.4000	48.4058	263319.4000	24.6319	435772.2000	63.9651	650269.6000	50.4727	236285.4000	9.2499	329141.2000	21.8850	756140.0000	41.9192	620502.2000	67.1154	376828.4000	21.6269	543666.0000	59.2122
PP_2035	positive	L-Tyrosyl-L-glutamine	240262.5000	38.0229	183865.2000	29.0864	245212.4000	71.3237	268038.4000	66.0298	181562.4000	9.8257	187800.6000	21.1515	308623.2500	22.3949	277613.2500	95.8286	211709.8000	34.3732	289821.6000	39.5488
PP_1912	positive	L-Tyrosyl-L-isoleucine	131517.0000	46.9375	120224.6000	45.1466	190871.4000	94.6749	216582.6000	105.7304	96514.2000	29.1416	129217.2000	47.9355	285183.2000	53.8623	250593.4000	117.0325	131442.8000	34.0068	233087.2500	79.2532
PP_2068	positive	L-Tyrosyl-L-methionine	79410.3333	25.2857	104274.3333	37.1894	135316.2000	98.6422	111211.0000	42.9066	89810.7500	35.9386	102843.5000	46.2149	131519.2000	30.7306	131977.8000	60.6367	116266.2500	41.9534	143140.6000	45.9880
PP_1762	positive	L-Tyrosyl-L-proline	2738541.2000	18.4934	1719392.8000	8.4662	2448770.6000	13.9341	3038564.8000	30.7235	1735060.0000	10.0909	2334289.8000	9.7898	2590378.6000	16.1613	1819088.2000	11.9294	1972691.0000	19.8597	2158243.2000	21.3978
PP_1658	positive	L-Tyrosyl-L-serine	327506.2000	40.7364	355948.0000	28.9397	506194.6000	90.0748	513307.0000	50.1627	352032.0000	20.2417	427194.2000	36.6699	743164.4000	52.3894	511396.2000	70.7092	482118.8000	28.5295	515627.4000	29.3801
PP_1790	positive	L-Tyrosyl-L-Threonine	354756.0000	51.6312	337835.5000	24.1498	360742.0000	11.4309	453200.5000	2.6008	378073.5000	24.6820	416420.0000	16.5125	572789.3333	22.6582	434265.4000	48.6525	426352.0000	19.4283	464844.0000	2.6681
PP_2347	positive	L-Tyrosyl-L-tyrosine	430552.8000	39.3828	680703.4000	25.1656	762017.6000	70.9165	807815.2000	16.0458	912368.0000	27.9280	765972.2000	33.5851	860410.6000	35.4022	1069936.0000	24.4609	1124950.2000	35.5770	1395602.2000	29.5187
PP_1776	positive	L-Tyrosyl-L-valine	2038269.2000	31.3527	2707506.0000	20.4088	3215039.6000	44.3781	3323576.8000	9.6920	3319190.4000	15.0372	3358561.6000	28.8788	4300740.4000	38.0872	4364517.0000	52.4471	3805885.8000	6.5173	3854327.0000	22.9530
PP_1411	positive	Lumichrome	658182.8000	5.0632	772184.6000	14.3773	667309.4000	10.1598	480909.6000	9.7015	716467.6000	17.5604	756592.0000	6.5727	656659.0000	11.4442	536594.8000	5.4580	681376.2000	20.7257	656747.2000	10.6635
PP_3143	positive	Luteolin 7-O-beta-D-glucoside	127568.5000	50.7184	80757.8000	30.5271	110819.4000	29.9431	77232.0000	32.4708	76809.7500	33.9173	80017.0000	15.9968	113562.2000	31.0059	97857.2500	30.7711	78746.0000	37.9572	72437.3333	22.0309
PP_3144	positive	Luteolin-4prime-glucoside	137111.3333	53.6238	66255.2500	11.8571	136106.4000	20.7857	130947.6667	5.0482	96852.5000	21.2181	109394.0000	37.3966	138683.8000	43.5740	85179.3333	31.6453	78976.0000	23.0061	99831.7500	18.1332
PP_0130	positive	L-Valine	421180780.0000	16.1251	467545632.0000	20.4797	599752080.4000	15.2886	692060977.0000	25.5922	499422697.8000	19.9255	511987183.4000	20.2788	1344304649.2000	16.2479	1191111858.8000	8.5770	969890614.8000	11.3856	900506787.2000	12.3242
PP_0724	positive	L-Valylglycine	6830197.0000	48.9205	5997374.0000	34.7651	9399109.2000	46.5325	10730150.0000	28.5659	7738115.4000	25.4624	7982502.0000	30.7595	10902097.2000	29.3617	9559457.4000	59.2479	7631712.2000	30.5818	8814358.8000	46.2496
PP_1309	positive	L-Valyl-L-asparagine	2567461.6000	37.2453	2322742.0000	29.5324	3210257.6000	74.0638	3346671.2000	65.8213	2469695.0000	21.2318	2798461.0000	37.6080	4063350.4000	45.4965	3260252.6000	50.3730	2880906.6000	33.6854	3224915.0000	61.7048
PP_1324	positive	L-Valyl-L-aspartic acid	4407299.6000	31.1852	2007432.2000	23.1126	4782267.4000	19.8530	5072453.2000	30.8154	2700408.8000	11.5237	3934900.0000	44.1180	5784774.6000	11.4845	3400597.8000	18.4864	2720263.0000	21.7501	2678244.8000	28.3174
PP_1452	positive	L-Valyl-L-glutamic acid	3381613.5000	10.5085	2918529.6000	12.4020	5454202.3333	54.5633	6220139.6667	62.0949	3038623.4000	21.4603	4094387.0000	38.0813	6803445.6667	64.4917	4009893.2500	16.9591	4003867.6000	24.5831	4735804.8000	44.3716
PP_1438	positive	L-Valyl-L-glutamine	1607855.8000	47.2269	1336097.0000	44.0039	1743779.2000	92.1294	1605535.5000	27.8010	1103094.2000	17.1125	1204738.5000	22.8969	2820807.6000	46.9347	2005378.8000	86.0059	1246541.8000	33.3655	1917291.4000	67.9140
PP_1533	positive	L-Valyl-L-histidine	793777.0000	63.2479	827133.5000	19.9564	1265353.0000	90.3837	850835.5000	56.4513	740499.0000	26.9423	838865.0000	25.9539	919632.0000	56.5800	1099107.0000	85.0783	925199.0000	0	936677.7500	47.6282
PP_1304	positive	L-Valyl-L-leucine	3010961.0000	0	6489339.0000	0	3619047.0000	0	1554201.5000	172.6209	4189744.0000	0	3602009.5000	137.5190	158655.5000	74.7876	6530729.4000	218.8342	147770.5000	68.9758	0	0
PP_1441	positive	L-Valyl-L-lysine	1423026.8000	26.8917	1993140.8000	33.0215	2711194.0000	84.4600	2047915.6000	46.4026	2059825.6000	24.7233	2210488.6000	33.4442	2793026.6000	50.8410	2197688.0000	67.8404	2699485.2000	29.9580	2636467.0000	41.1989
PP_1481	positive	L-Valyl-L-methionine	1050009.0000	38.7269	1049159.2000	29.1162	2049035.8000	81.7916	1682425.4000	40.9974	1268811.2000	22.2488	1306544.0000	34.0542	2495000.2000	50.8876	2117264.0000	86.9809	1389727.2000	19.0025	1658433.8000	46.0368
PP_1200	positive	L-Valyl-L-threonine	6264522.0000	48.9226	4636617.2000	31.8536	7504904.2000	33.7624	7267970.4000	26.6113	5773014.0000	24.4928	5023321.4000	32.9633	10137845.2000	28.8801	7163127.2000	44.7945	5395337.4000	20.5618	6922151.0000	57.8132
PP_3470	positive	Maltotriose|Panose|D-Melezitose	11272889.2000	17.3815	13756575.8000	9.3900	6331134.0000	25.8653	7195752.6000	16.8717	9619659.0000	15.1629	8158464.0000	31.2472	2322450.6000	65.7404	1925288.4000	59.0434	4446030.4000	9.7662	5759984.6000	25.0461
PP_1088	positive	Methyl (1R,4aS,7aS)-1-hydroxy-7-(hydroxymethyl)-1,4a,5,7a-tetrahydrocyclopenta[c]pyran-4-carboxylate	473129.0000	27.5326	762137.4000	48.6436	341540.4000	100.5929	330911.4000	113.9590	341564.6000	38.7063	575204.8000	56.0685	410980.8000	78.3437	153172.6000	50.0817	368770.2000	44.2884	381162.0000	72.7787
PP_2026	positive	methyl (1S,4aS,7aS)-4prime-[(1S)-1-hydroxyethyl]-5prime-oxo-1-[(2S,3R,4S,5S,6R)-3,4,5-trihydroxy-6-(hydroxymethyl)oxan-2-yl]oxyspiro[4a,7a-dihydro-1H-cyclopenta[c]pyran-7,2prime-furan]-4-carboxylate|methyl (1S,4aS,7aS)-4prime-[(1S)-1-hydroxyethyl]-5prime-oxo-1-[4,5,6-trihydroxy-3-(hydroxymethyl)oxan-2-yl]oxyspiro[4a,7a-dihydro-1H-cyclopenta[c]pyran-7,2prime-furan]-4-carboxylate	517966.0000	41.1795	572517.0000	22.5156	510913.2500	35.1995	533447.4000	28.4180	618344.0000	26.4353	599596.2000	31.0169	606589.8000	30.6791	625317.8000	32.4147	541439.6000	31.2546	723554.0000	24.1428
PP_3441	positive	Methyl (2S)-[(5S,6S,10S,12S,13R,15S,19S)-6-(3-furyl)-15,18-dihydroxy-1,5,16-trimethyl-8,14-dioxo-7,11-dioxahexacyclo[14.2.1.0~2,12~.0~5,10~.0~10,12~.0~13,18~]nonadec-19-yl](hydroxy)acetate	264509.4000	18.1429	291593.5000	13.8743	321990.2000	40.6580	276710.8000	27.6025	241017.2000	13.1144	301825.2000	27.5530	359149.2000	31.0292	316759.0000	20.0793	285812.8000	18.2665	301347.0000	30.1843
PP_3953	positive	methyl (4S,5Z,6S)-5-ethylidene-4-[2-oxo-2-[[(2R,3S,4S,5R,6R)-3,4,5-trihydroxy-6-[2-(4-hydroxyphenyl)ethoxy]oxan-2-yl]methoxy]ethyl]-6-[(2S,3R,4S,5S,6R)-3,4,5-trihydroxy-6-(hydroxymethyl)oxan-2-yl]oxy-4H-pyran-3-carboxylate	3085405.2000	44.4934	1314511.6000	24.1403	2111277.6000	16.6706	1508180.4000	22.1572	1970899.4000	48.7963	1384646.2000	30.7070	2126412.4000	21.0837	1822881.6000	39.7953	1279824.0000	46.0111	1516949.6000	44.4186
PN_0373	negative	methyl (E)-3-(1-hydroxy-4-oxocyclohexa-2,5-dien-1-yl)prop-2-enoate	519785.2000	53.1300	1127274.6000	29.9921	354535.6667	49.7802	550257.2500	101.9492	827568.5000	16.0020	361505.0000	77.3314	639168.6000	33.0463	814016.4000	86.0450	853184.2500	19.2637	1000076.0000	17.7054
PP_1132	positive	Methyl 3-[2-(beta-D-glucopyranosyloxy)-4-methoxyphenyl]propanoate	113234.6000	33.0207	96244.5000	18.3792	101878.2000	28.7956	102607.2500	35.7987	85005.2500	14.6438	89948.6667	15.4817	97957.7500	15.8120	104060.5000	21.0995	67553.5000	24.5679	100894.4000	35.9415
PP_2783	positive	Methyl 4-{[1,3-dihydroxy-1-(4-hydroxy-3-methoxyphenyl)-2-propanyl]oxy}-3-methoxybenzoate	94305.0000	21.3051	155330.5000	14.3383	86032.5000	2.0507	122718.0000	13.1150	129642.0000	32.4682	104548.0000	29.0077	83737.6667	32.2998	143937.0000	10.1897	105726.0000	16.1983	116971.5000	2.6326
PP_1170	positive	Methyl-beta-D-galactoside	5349077.6000	24.8606	8095102.8000	22.4553	4065893.0000	73.6413	4453237.2000	33.7176	6381739.6000	23.0762	5718895.8000	26.8860	5967751.6000	43.3969	4873745.6000	45.8975	6585911.6000	32.0068	6102951.6000	30.0663
PN_0330	negative	myo-Inositol|D-chiro-Inositol	29334558.6000	10.3007	29135905.0000	51.0659	31502160.5000	39.7829	28056053.0000	21.2297	34699881.4000	11.4875	31743828.4000	22.2698	21456523.0000	3.4108	24499120.8000	12.6847	30317113.0000	10.4772	28585421.2500	13.3350
PN_0054	negative	N-(2-Hydroxyethyl)-beta-alanine	493729.6000	18.7519	331860.2500	14.0781	422689.0000	19.3904	368979.6000	34.5417	392093.2000	38.0701	332465.2000	20.1200	389094.2000	33.0198	421186.8000	21.5222	304421.0000	38.7024	370210.2000	28.0544
PP_0783	positive	N-(2-Hydroxyethyl)iminodiacetic acid	114008893.0000	2.0504	74350956.0000	23.1316	104653971.0000	20.8990	78997816.5000	43.0950	99156983.5000	40.2769	95195506.6667	35.0210	97778766.2000	33.9940	105323061.5000	21.9615	76581868.6000	34.9657	100186568.0000	11.2537
PP_0851	positive	N-(5-acetamidopentyl)acetamide	119069.2000	45.7724	0	0	118154.7500	37.4475	120525.8000	15.4123	71748.0000	29.1243	118764.6667	34.4455	113661.4000	39.3944	106128.3333	38.4174	0	0	144209.0000	53.6259
PP_0031	positive	N,N-Dimethylglycine	62733520.0000	46.3504	41220174.0000	25.0041	59583256.4000	25.0990	64204342.0000	33.4963	41215254.4000	31.5449	42021296.6000	26.7577	142001303.8000	41.8912	98824430.4000	18.6598	39324834.6000	24.3219	76668336.6000	35.3309
PP_2995	positive	N,Nprime-Diacetylchitobiose	602078.2000	28.5287	331578.8000	8.8479	450447.0000	19.2334	585163.6000	39.8274	313465.8000	35.3668	354427.0000	42.4942	505250.2000	26.2482	373863.2500	23.4955	297568.8000	29.6433	288230.7500	34.6931
PP_0612	positive	N-[(Z)-2-(4-Hydroxyphenyl)vinyl]formamide	195753.2500	4.2519	217047.3333	4.5658	251092.2500	13.9112	203659.0000	6.5892	235236.5000	11.3692	221137.5000	5.6978	226579.0000	3.2331	205931.2500	11.3247	227777.5000	13.2314	205156.2000	8.8112
PP_1221	positive	N-Acetyl-D-galactosamine|N-Acetyl-D-glucosamine|N-Acetyl-D-mannosamine	8256869.8000	28.2113	3591269.0000	21.0503	7058569.2000	14.8383	3766738.0000	45.9554	5981716.2000	36.5485	4826497.0000	60.5366	5559997.8000	60.1878	3719365.6000	29.9857	4609035.2000	53.5070	3555688.0000	30.2099
PP_0880	positive	N-Acetylglutamic acid	32360325.0000	41.2100	10966057.2000	35.2186	3868264.4000	77.3557	1832537.8000	27.2529	3972779.6000	22.6156	2435002.2000	28.5612	4793359.4000	62.6015	7393781.2000	30.2270	2310303.4000	22.4989	7912714.8000	26.6996
PN_0171	negative	N-Acetyl-L-aspartic acid	978707.0000	0	932731.2000	21.4312	897320.5000	2.7566	918644.5000	47.5410	911656.2500	37.1014	915200.6667	10.0332	1155879.0000	0	733835.0000	41.9259	832400.0000	12.3550	860158.6667	13.1899
PP_0725	positive	N-Acetyl-L-ornithine	31423274.8000	23.4419	10434093.8000	31.3327	39731747.6000	39.0397	23621493.2000	54.3597	14514129.8000	53.4844	19681894.4000	22.9276	26868067.4000	27.0548	14653425.4000	13.8675	14917703.8000	53.1258	15407759.6000	41.9432
PP_1451	positive	N-Acetyltryptophane	1830371.2000	28.1251	1343228.2000	15.7535	1864006.2000	19.2770	1632447.4000	18.6828	1243434.0000	26.2037	1373036.6000	10.9779	2243730.4000	24.5794	1641972.6000	15.4128	1761957.6000	18.3286	1384767.0000	14.5939
PN_0468	negative	Naringenin	162298.0000	0	0	0	0	0	341274.6000	28.4377	0	0	205593.0000	43.8402	0	0	0	0	0	0	65765.7500	45.2191
PP_0684	positive	N-Butyryl-D,L-homoserine lactone	86584.0000	29.5031	91355.4000	24.1474	106892.7500	38.4311	91484.0000	28.1219	95321.2500	30.9072	94462.7500	35.6564	85337.0000	4.9584	100195.0000	38.1676	119987.2500	28.7942	96641.8000	28.1156
PP_1654	positive	Neochanin	887740.4000	83.1606	976814.5000	87.1613	539918.4000	78.9426	3090072.4000	110.5294	518522.8000	50.0221	886049.2000	26.8299	722260.6000	53.6491	1361207.0000	125.5175	822530.5000	70.6271	1162370.8000	54.3062
PN_0794	negative	Neochlorogenic acid	75978.0000	9.6864	124827.7500	29.1137	84231.6667	24.0080	85682.3333	43.6702	100446.5000	28.8291	109859.6667	8.4498	68050.0000	14.7602	186886.4000	70.7084	118154.2000	46.4609	148126.0000	86.2163
PP_0868	positive	N-epsilon-Acetyl-L-lysine	10115965.8000	16.0029	8459025.0000	22.4508	18592119.0000	20.0754	17502776.6000	40.6821	12734353.0000	18.7543	11963404.6000	31.4123	35358565.2000	10.8351	27736787.4000	17.2377	23585966.6000	11.5550	18379248.0000	38.7387
PN_0123	negative	N-Formyl-L-aspartic acid	227086.2500	73.3837	97462.6667	8.4491	268212.8000	50.8002	137307.0000	27.9594	105072.3333	21.6453	118611.0000	0	90507.4000	17.0258	124505.4000	88.4248	366655.0000	0	90081.0000	0
PP_0198	positive	Niacin	60152102.4000	27.8222	115558405.2000	23.8674	64637859.2000	99.6372	70549550.8000	43.5106	75237778.6000	23.8659	79849372.0000	42.1932	56045725.2000	56.6159	51849772.6000	56.8703	96837981.6000	47.6283	122997617.4000	42.1848
PP_0191	positive	Nicotinamide	208929134.6000	9.4106	121828323.0000	12.9333	266938809.8000	23.1335	217587735.8000	25.9331	174174853.2000	25.2324	197151833.2000	12.0336	236431663.4000	17.7333	202975683.6000	13.5004	156234333.2000	16.7187	114690564.8000	49.7716
PP_3890	positive	Nicotinamide adenine dinucleotide	10338363.8000	71.6662	1941718.4000	120.3503	15463429.4000	136.1110	25977008.8000	21.4946	2679906.6000	96.8557	3864867.6667	85.0882	5125737.8000	65.0703	5279965.4000	117.7982	960208.5000	81.7071	1969989.8000	100.6277
PP_0326	positive	N-Methylnicotinic acid	5674399136.6000	12.7434	3983753868.6000	12.1970	4716549145.4000	10.1707	3745339923.2000	25.7475	3890123712.6000	28.9795	4183441417.0000	28.3278	4153531299.0000	21.2700	3998118709.8000	15.8432	4213310819.2000	22.3441	4526592012.2000	17.9126
PN_1252	negative	Nodakenin	92238.4000	30.2076	62772.6667	4.4632	75885.7500	17.4176	110035.5000	34.4668	83888.0000	41.1661	102071.0000	39.2325	81387.6000	23.3727	67939.7500	45.8678	74452.0000	8.8308	72377.5000	22.4521
PP_0575	positive	O-Acetyl-L-homoserine	0	0	0	0	0	0	9784845.0000	41.9603	0	0	5947641.0000	4.4272	10679109.5000	0.3361	8578786.7500	17.7001	5417118.0000	0	6224469.0000	0
PN_1338	negative	Ononin	4675117.4000	32.9725	3373084.2000	20.2632	4537813.4000	48.7647	5282819.6000	32.0181	3357898.0000	5.1411	3584913.8000	25.2810	4945712.2000	37.2327	4065097.4000	11.3883	4617569.8000	28.5761	4896061.8000	20.2415
PP_0828	positive	O-Phospho-L-serine	38425591.8000	24.1987	59838977.6000	10.9149	47814400.2000	26.4616	45586120.0000	25.0222	53767275.6000	30.5144	53322827.2000	7.9430	60610559.2000	19.1065	59815976.8000	17.5082	64830911.8000	12.1686	54395841.4000	19.1264
PP_3142	positive	Orientin	1831776.4000	87.9873	507475.2500	15.5876	1265373.6000	54.5039	1240104.6000	47.2140	696229.7500	33.5586	584843.6000	51.9560	1273341.4000	46.4575	1002546.0000	30.0445	735641.6667	35.8445	1506028.0000	19.0086
PP_1205	positive	O-Succinyl-L-homoserine	832060.2000	17.6674	938237.4000	14.4530	723208.0000	20.3939	526410.8000	39.3147	746655.4000	28.3379	394441.0000	21.6785	558024.8000	55.2889	510054.8000	21.0773	467640.4000	28.0164	441998.6000	25.6594
PN_0151	negative	Phosphoenolpyruvic acid	312272.0000	21.6542	245182.0000	0	686591.6667	49.6775	526302.2000	69.3561	166945.0000	49.8610	285811.0000	79.4933	155294.3333	41.2129	101039.0000	51.1818	66928.0000	0	186892.5000	1.3768
PN_0332	negative	Porphobilinogen	624737.0000	30.2631	239509.8000	31.1427	610205.8000	40.2185	476706.6000	36.9157	353095.6000	10.8428	325661.2000	17.8021	544849.2000	42.6977	372038.6000	19.7005	361307.0000	7.0616	359855.8000	20.9405
PP_0084	positive	Propargylglycine	6647637.2000	24.7756	3786301.0000	22.1352	5691603.0000	24.3020	4268010.0000	40.7243	5528022.6000	30.5062	4470063.2000	24.9566	4360904.4000	31.4366	4436237.8000	18.4520	4104209.8000	26.2968	4270550.2000	23.3939
PP_3155	positive	Ptelatoside B	1365745.4000	22.3331	1665700.8000	17.1303	1616813.4000	66.3302	1508303.8000	26.4814	1021428.2000	35.7287	1601245.2000	25.5896	2005916.4000	43.4309	1532522.8000	39.4249	1436913.4000	26.0528	1317538.8000	25.4195
PN_2011	negative	Putative Saikosaponin BK1	8008322.4000	24.0536	4727352.0000	41.0802	6308694.8000	24.8616	7365454.4000	52.7885	4010176.4000	45.3552	5904479.0000	47.4405	6425533.0000	21.6840	3600529.2000	25.3271	3708570.8000	48.4240	4552629.8000	76.0483
PP_4140	positive	Putative Soyasaponin I	377986469.0000	11.6146	282907360.2000	21.8262	312586241.2000	12.4855	331537398.4000	23.0085	252757395.8000	21.1732	302849845.4000	18.9539	326942184.4000	16.6605	254391895.0000	14.0603	252125000.4000	24.5320	258464501.0000	36.3781
PN_2007	negative	Putative Soyasaponin II	14003749.6000	11.4059	16803365.6000	14.9558	23334394.2000	10.3239	14200788.8000	29.6572	15720871.6000	19.0936	17036327.4000	21.6321	21269939.4000	33.6145	15745717.4000	18.2909	21632458.2000	26.8454	13011263.6000	33.4174
PP_1463	positive	Pyridoxal-5prime-monophosphate	779196.0000	47.2792	398755.2000	61.9527	600964.6000	51.4754	973618.2000	26.8746	417685.0000	47.1565	533333.6000	45.5924	1519467.0000	147.7605	440229.2000	31.8411	282580.5000	75.9050	554724.6667	14.0854
PP_1475	positive	Pyridoxamine-5prime-phosphate	1032449.4000	19.7926	921894.7500	9.7629	1120497.0000	21.1053	1243000.0000	18.3920	941944.2500	26.6979	809587.4000	18.8803	1097645.6000	13.7923	1232940.6000	17.3949	983461.5000	11.2207	869637.8000	14.0800
PP_0235	positive	Pyroglutamic acid	7635590.6000	10.4919	4681181.8000	12.4193	10682212.2000	30.0138	9514847.6000	27.7202	6016051.0000	9.6617	6176247.8000	12.7237	12888527.6000	15.8371	8697161.0000	20.2501	5952823.0000	23.3440	4779598.8000	19.9601
PN_1225	negative	Quercitrin	9121855.6000	44.2567	4869443.2000	24.2369	4808132.8000	27.0696	3480668.2000	42.8709	3098361.6000	29.0136	4001970.8000	18.8440	5246844.6000	46.5374	3379178.0000	34.0224	2854672.8000	13.6836	3644884.6000	20.7270
PN_0225	negative	Quinic acid	1533479.2000	26.1378	1977926.0000	12.7634	1023287.0000	19.4498	1279372.4000	27.2773	1647796.6000	20.7213	1678831.0000	22.9511	1154341.6000	28.1021	1341813.0000	30.6280	1675887.6000	40.6132	1466614.6000	32.2367
PP_0237	positive	Quinoline	491518.8000	22.1333	392800.8000	5.6117	448184.6000	21.2931	391771.8000	6.3864	388413.6000	15.4201	356773.8000	9.8970	425231.4000	12.4683	386097.2000	7.3757	347044.2000	15.0533	401622.6000	5.4494
PP_0654	positive	quinolinic acid	1108786.2000	65.9858	247300.2500	29.1350	624504.8000	64.6803	378504.8000	34.5815	695811.5000	68.9783	422938.7500	60.9959	544786.0000	59.3124	396294.7500	20.7491	305571.2500	20.9035	748099.3333	110.2800
PP_3810	positive	Ramnazin-3-O-rutinoside	1244577.0000	33.5958	630796.4000	7.7223	1114385.8000	47.4829	815451.0000	23.0154	687234.2000	15.2781	735799.4000	20.2003	1081097.6000	48.1418	791434.6000	18.8171	801266.6000	12.1364	768272.6000	11.7240
PP_0930	positive	S-(2-Carboxyethyl)cysteine	482078.6000	37.3149	371598.8000	16.8467	295385.2000	5.1183	257907.7500	12.8241	287285.2500	11.3728	290329.4000	11.1897	339805.0000	0	184342.0000	14.0584	327876.5000	8.1768	236627.5000	5.5854
PP_1744	positive	Saccharopine	810306.3333	43.5269	1865534.6000	23.5956	1262353.2500	47.3112	2786596.7500	44.3184	1806326.6000	64.4624	1220051.2000	32.2501	6689201.0000	57.1806	3695689.8000	47.7673	5118136.4000	18.2344	2645946.0000	77.7967
PP_1059	positive	Scoparone	8932324.8000	41.6749	4301057.4000	27.4895	5673470.2000	27.5066	4907999.8000	51.9256	4562722.0000	17.7164	3810865.0000	16.1326	6561123.8000	36.7307	4466283.6000	18.5696	3807976.8000	12.0655	4554803.8000	23.3215
PP_0923	positive	Scopoletin	253958.8000	13.3893	257422.8000	26.3378	227806.4000	15.9407	226437.2000	7.3802	246357.6000	25.3668	259693.0000	9.7807	237896.2000	17.4096	237857.4000	4.6185	249743.8000	11.1927	203348.0000	21.3614
PN_0517	negative	Scutellarein	126817.0000	24.2119	124335.6000	19.6919	108581.5000	43.5361	156991.0000	56.9056	111111.0000	25.0464	123034.0000	9.6915	123773.0000	20.3902	135945.0000	28.5639	175014.7500	24.0303	152636.2000	29.5751
PN_1178	negative	Secologanin	176713.7500	37.3347	0	0	133031.0000	65.1971	118057.5000	21.8851	83175.5000	42.8376	183571.5000	0.9094	88172.7500	31.6287	82975.2500	29.9412	67998.5000	32.5661	70518.2000	17.5357
PN_0168	negative	Shikimic acid	2629211.0000	43.9605	6152223.0000	17.5405	2045906.4000	25.9929	3363919.4000	25.2827	4865111.2000	23.3027	5032123.0000	34.1763	1639654.8000	50.1677	2629269.0000	30.2389	4335341.6000	18.2585	3809719.4000	25.7591
PN_0329	negative	Sinapic acid	2354927.6000	36.8428	1675859.4000	23.7688	1865661.4000	59.1522	1955940.2000	52.0965	2738550.0000	50.5293	4250126.8000	57.1400	1973189.6000	26.3997	2101014.2000	48.2527	2094598.8000	41.6785	2466679.8000	58.6547
PP_1085	positive	Sinapoyl aldehyde	182235.6000	29.3409	216479.4000	9.2645	181835.6000	83.7568	203883.6000	24.0935	184032.2000	45.3008	236396.8000	26.6715	207938.2000	31.7108	166432.2000	18.4665	177147.4000	21.4227	183853.0000	15.2757
PP_0397	positive	Spermidine	11825941.4000	42.8230	15011417.6000	36.1657	10081201.8000	32.2267	23137046.6000	48.0846	19485213.6000	43.7567	16881803.4000	25.4911	13046333.0000	23.6879	14517384.2000	20.9904	15078932.6000	28.3864	21386610.0000	31.3071
PN_1006	negative	Staphylin	175132633.6000	11.1628	185660042.8000	8.3793	173652504.6000	8.1130	191484154.0000	15.6627	181588047.6000	12.4916	190654431.4000	6.6627	190283484.4000	7.9556	192773774.0000	3.5788	193820115.4000	3.7271	188839726.0000	5.0458
PN_0169	negative	Suberic acid	1260240.0000	24.3792	1082128.6000	11.6657	1177548.6000	16.5486	1285791.6000	27.5033	1070993.2000	18.9066	1133135.4000	3.8180	1483051.0000	8.6653	1197708.4000	14.2192	1293034.0000	23.5204	1226562.0000	11.1604
PN_0954	negative	Sucrose	467374551.0000	5.0354	520491203.4000	2.9759	376071726.0000	9.5441	426169977.6000	9.1030	417616802.0000	4.0660	411203007.0000	15.1994	264839084.4000	9.8319	258613816.6000	14.9223	342879570.0000	10.1801	351343179.2000	8.1573
PP_2746	positive	Syringin	1435184.5000	17.0197	1271142.6000	26.5704	1575597.5000	31.2767	1056444.0000	28.7055	1673812.0000	67.0837	1351279.0000	38.8418	1797458.4000	29.0050	1684342.4000	43.8697	1544964.2000	72.7598	1222026.2000	45.6171
PP_1628	positive	Thiamine	3759902.4000	21.8209	5218498.2000	20.1255	7476594.4000	70.0041	3371717.2500	27.5639	5860026.6000	28.2901	6889184.0000	64.3345	5330086.4000	33.4692	4890475.4000	19.7437	8127875.6000	44.3473	5667449.8000	27.4927
PP_0254	positive	trans-3-Hydroxy-L-proline	11991667.8000	27.6967	6676850.8000	22.1535	10225270.2000	24.4709	6815085.0000	46.0547	9212056.6000	14.4204	7698481.4000	27.2064	6058769.2000	23.6314	5325986.2000	11.7791	7295953.4000	25.7550	5746674.8000	17.8048
PP_0355	positive	Tropine	243275.5000	21.5534	184659.0000	10.1437	256735.8000	43.7390	214709.4000	46.2309	161059.0000	24.4218	204886.5000	35.5330	310936.2000	33.0134	215406.8000	14.4474	227424.2000	15.4593	155343.0000	54.2320
PP_0591	positive	Umbelliferone	3014701.2000	17.0949	2688933.4000	37.8747	2776048.6000	32.0601	2644863.2000	35.6156	2687497.8000	15.3417	2540062.8000	30.5602	2912275.8000	14.9298	2947500.2000	34.8541	3005938.4000	35.9403	3010106.6000	28.9878
PP_0080	positive	Uracil	550975.0000	45.0999	283948.4000	26.4142	355080.6000	17.4960	508052.6000	65.4465	293656.0000	10.9178	284106.6000	30.3459	386290.2000	20.8680	269261.6000	14.2382	295139.4000	32.4078	331812.8000	29.4885
PP_0657	positive	Uric acid	9966449.2000	22.0004	7531196.8000	20.6271	3061791.0000	30.8149	6516838.8000	57.5030	4056936.2000	11.5277	4793243.8000	14.1801	6628500.2000	29.5711	8896171.4000	34.9613	6914550.4000	35.8447	10927292.0000	36.6705
PP_1425	positive	Uridine	29297942.0000	18.2387	30808508.0000	22.7112	26857611.0000	21.0537	21123173.0000	27.4696	31081959.8000	19.3738	32940186.8000	22.6886	23711558.6000	14.0254	25923572.6000	32.8029	30616042.4000	10.0671	33454432.6000	16.0657
PN_1591	negative	Uridine 5-diphosphoglucose|Uridine 5prime-diphosphogalactose	3023638.2000	75.5082	908329.8000	59.1484	4683302.8000	99.5783	5285660.8000	32.2368	1389895.2000	49.3321	2136495.2000	64.9614	4280398.0000	64.7832	3078866.4000	25.7338	2037101.6000	53.8965	2522350.8000	64.8739
PP_2827	positive	Uridine diphosphate	417443.0000	54.2045	267748.0000	0	576797.4000	81.7747	552831.6000	39.2300	241340.5000	19.8985	323099.5000	29.2453	484179.7500	55.6995	383913.2500	32.1779	294390.0000	13.1521	282537.2500	38.3462
PN_0509	negative	Xanthosine	1027062.0000	26.7268	517003.2000	34.4899	363503.0000	17.9762	1100484.2000	46.3989	331280.8000	20.6540	543099.2000	20.1065	1842824.6000	52.5860	1770325.0000	28.2332	1060725.8000	21.8461	1782023.4000	13.9467
PN_0854	negative	Xanthosine 5prime-phosphate	441096.5000	55.5053	293689.4000	88.8005	212116.4000	24.2063	385886.7500	103.9069	159843.8000	35.4583	167083.8000	35.7970	297758.6000	64.5499	166009.4000	83.3484	175298.4000	62.0025	224094.2000	82.6818
